# Supplementary material for: Computing and Applying Atomic Regulons to Understand Gene Expression and Regulation
Source: Front Microbiol. 2016 Nov 24;7:1819. doi: 10.3389/fmicb.2016.01819 (PMC5121216; doi:10.3389/fmicb.2016.01819)
Supplement: Supplementary Table S1 — 1. 80 functional roles considered to be “always ON.”. [file DataSheet1.XLSX]

## Sheet: S1
SEED Functional role
Alanyl-tRNA synthetase (EC 6.1.1.7)
Arginyl-tRNA synthetase (EC 6.1.1.19)
Asparaginyl-tRNA synthetase (EC 6.1.1.22)
Aspartyl-tRNA synthetase (EC 6.1.1.12)
Cysteinyl-tRNA synthetase (EC 6.1.1.16)
DNA-directed RNA polymerase alpha subunit (EC 2.7.7.6)
DNA-directed RNA polymerase beta subunit (EC 2.7.7.6)
DNA-directed RNA polymerase beta' subunit (EC 2.7.7.6)
DNA-directed RNA polymerase omega subunit (EC 2.7.7.6)
Glutaminyl-tRNA synthetase (EC 6.1.1.18)
Glutamyl-tRNA synthetase (EC 6.1.1.17)
Glycyl-tRNA synthetase alpha chain (EC 6.1.1.14)
Glycyl-tRNA synthetase beta chain (EC 6.1.1.14)
Histidyl-tRNA synthetase (EC 6.1.1.21)
Isoleucyl-tRNA synthetase (EC 6.1.1.5)
LSU ribosomal protein L10p (P0)
LSU ribosomal protein L11p (L12e)
LSU ribosomal protein L13p (L13Ae)
LSU ribosomal protein L14p (L23e)
LSU ribosomal protein L15p (L27Ae)
LSU ribosomal protein L16p (L10e)
LSU ribosomal protein L17p
LSU ribosomal protein L18p (L5e)
LSU ribosomal protein L19p
LSU ribosomal protein L1p (L10Ae)
LSU ribosomal protein L20p
LSU ribosomal protein L21p
LSU ribosomal protein L22p (L17e)
LSU ribosomal protein L23p (L23Ae)
LSU ribosomal protein L24p (L26e)
LSU ribosomal protein L25p
LSU ribosomal protein L27p
LSU ribosomal protein L28p
LSU ribosomal protein L29p (L35e)
LSU ribosomal protein L2p (L8e)
LSU ribosomal protein L30p (L7e)
LSU ribosomal protein L31p
LSU ribosomal protein L32p
LSU ribosomal protein L33p
LSU ribosomal protein L34p
LSU ribosomal protein L35p
LSU ribosomal protein L36p
LSU ribosomal protein L3p (L3e)
LSU ribosomal protein L4p (L1e)
LSU ribosomal protein L5p (L11e)
LSU ribosomal protein L6p (L9e)
LSU ribosomal protein L7/L12 (L23e)
LSU ribosomal protein L9p
Leucyl-tRNA synthetase (EC 6.1.1.4)
Lysyl-tRNA synthetase (class II) (EC 6.1.1.6)
Methionyl-tRNA synthetase (EC 6.1.1.10)
Phenylalanyl-tRNA synthetase alpha chain (EC 6.1.1.20)
Phenylalanyl-tRNA synthetase beta chain (EC 6.1.1.20)
Prolyl-tRNA synthetase (EC 6.1.1.15)
SSU ribosomal protein S10p (S20e)
SSU ribosomal protein S11p (S14e)
SSU ribosomal protein S12p (S23e)
SSU ribosomal protein S13p (S18e)
SSU ribosomal protein S14p (S29e)
SSU ribosomal protein S15p (S13e)
SSU ribosomal protein S16p
SSU ribosomal protein S17p (S11e)
SSU ribosomal protein S18p
SSU ribosomal protein S19p (S15e)
SSU ribosomal protein S1p
SSU ribosomal protein S20p
SSU ribosomal protein S21p
SSU ribosomal protein S2p (SAe)
SSU ribosomal protein S3p (S3e)
SSU ribosomal protein S4p (S9e)
SSU ribosomal protein S5p (S2e)
SSU ribosomal protein S6p
SSU ribosomal protein S7p (S5e)
SSU ribosomal protein S8p (S15Ae)
SSU ribosomal protein S9p (S16e)
Seryl-tRNA synthetase (EC 6.1.1.11)
Threonyl-tRNA synthetase (EC 6.1.1.3)
Tryptophanyl-tRNA synthetase (EC 6.1.1.2) ## proteobacterial type
Tyrosyl-tRNA synthetase (EC 6.1.1.1)
Valyl-tRNA synthetase (EC 6.1.1.9)

## Sheet: S2
Atomic regulon number	Gene
1	fig|83333.1.peg.1
2	fig|83333.1.peg.10
2	fig|83333.1.peg.100
2	fig|83333.1.peg.1007
2	fig|83333.1.peg.101
2	fig|83333.1.peg.1020
2	fig|83333.1.peg.1035
2	fig|83333.1.peg.1039
2	fig|83333.1.peg.1048
2	fig|83333.1.peg.1050
2	fig|83333.1.peg.1053
2	fig|83333.1.peg.1054
2	fig|83333.1.peg.1083
2	fig|83333.1.peg.109
2	fig|83333.1.peg.1099
2	fig|83333.1.peg.11
2	fig|83333.1.peg.110
2	fig|83333.1.peg.1101
2	fig|83333.1.peg.1102
2	fig|83333.1.peg.111
2	fig|83333.1.peg.1119
2	fig|83333.1.peg.1120
2	fig|83333.1.peg.113
2	fig|83333.1.peg.1135
2	fig|83333.1.peg.1136
2	fig|83333.1.peg.1137
2	fig|83333.1.peg.1138
2	fig|83333.1.peg.1143
2	fig|83333.1.peg.1147
2	fig|83333.1.peg.1172
2	fig|83333.1.peg.1179
2	fig|83333.1.peg.1211
2	fig|83333.1.peg.1227
2	fig|83333.1.peg.123
2	fig|83333.1.peg.1236
2	fig|83333.1.peg.1257
2	fig|83333.1.peg.1258
2	fig|83333.1.peg.1261
2	fig|83333.1.peg.1265
2	fig|83333.1.peg.127
2	fig|83333.1.peg.1278
2	fig|83333.1.peg.128
2	fig|83333.1.peg.1280
2	fig|83333.1.peg.1285
2	fig|83333.1.peg.1286
2	fig|83333.1.peg.1287
2	fig|83333.1.peg.1288
2	fig|83333.1.peg.1289
2	fig|83333.1.peg.1290
2	fig|83333.1.peg.1298
2	fig|83333.1.peg.1309
2	fig|83333.1.peg.1311
2	fig|83333.1.peg.1313
2	fig|83333.1.peg.1329
2	fig|83333.1.peg.1332
2	fig|83333.1.peg.1333
2	fig|83333.1.peg.1355
2	fig|83333.1.peg.1361
2	fig|83333.1.peg.1368
2	fig|83333.1.peg.1369
2	fig|83333.1.peg.1387
2	fig|83333.1.peg.1400
2	fig|83333.1.peg.1415
2	fig|83333.1.peg.1416
2	fig|83333.1.peg.142
2	fig|83333.1.peg.1421
2	fig|83333.1.peg.1427
2	fig|83333.1.peg.1452
2	fig|83333.1.peg.1462
2	fig|83333.1.peg.1464
2	fig|83333.1.peg.147
2	fig|83333.1.peg.1496
2	fig|83333.1.peg.1501
2	fig|83333.1.peg.1504
2	fig|83333.1.peg.151
2	fig|83333.1.peg.1511
2	fig|83333.1.peg.1512
2	fig|83333.1.peg.152
2	fig|83333.1.peg.1521
2	fig|83333.1.peg.1526
2	fig|83333.1.peg.1528
2	fig|83333.1.peg.156
2	fig|83333.1.peg.1568
2	fig|83333.1.peg.158
2	fig|83333.1.peg.1581
2	fig|83333.1.peg.159
2	fig|83333.1.peg.1593
2	fig|83333.1.peg.1604
2	fig|83333.1.peg.1610
2	fig|83333.1.peg.1615
2	fig|83333.1.peg.1616
2	fig|83333.1.peg.1617
2	fig|83333.1.peg.1618
2	fig|83333.1.peg.1622
2	fig|83333.1.peg.1626
2	fig|83333.1.peg.163
2	fig|83333.1.peg.1635
2	fig|83333.1.peg.1638
2	fig|83333.1.peg.1649
2	fig|83333.1.peg.165
2	fig|83333.1.peg.1653
2	fig|83333.1.peg.1672
2	fig|83333.1.peg.1687
2	fig|83333.1.peg.1690
2	fig|83333.1.peg.1711
2	fig|83333.1.peg.1721
2	fig|83333.1.peg.1724
2	fig|83333.1.peg.173
2	fig|83333.1.peg.1732
2	fig|83333.1.peg.1742
2	fig|83333.1.peg.1746
2	fig|83333.1.peg.1749
2	fig|83333.1.peg.1772
2	fig|83333.1.peg.1776
2	fig|83333.1.peg.1787
2	fig|83333.1.peg.1789
2	fig|83333.1.peg.1795
2	fig|83333.1.peg.1796
2	fig|83333.1.peg.1797
2	fig|83333.1.peg.1804
2	fig|83333.1.peg.1805
2	fig|83333.1.peg.1811
2	fig|83333.1.peg.1814
2	fig|83333.1.peg.1828
2	fig|83333.1.peg.1839
2	fig|83333.1.peg.1840
2	fig|83333.1.peg.1843
2	fig|83333.1.peg.1851
2	fig|83333.1.peg.1859
2	fig|83333.1.peg.187
2	fig|83333.1.peg.188
2	fig|83333.1.peg.189
2	fig|83333.1.peg.1892
2	fig|83333.1.peg.1893
2	fig|83333.1.peg.1897
2	fig|83333.1.peg.1898
2	fig|83333.1.peg.1911
2	fig|83333.1.peg.193
2	fig|83333.1.peg.1939
2	fig|83333.1.peg.1941
2	fig|83333.1.peg.1948
2	fig|83333.1.peg.196
2	fig|83333.1.peg.1965
2	fig|83333.1.peg.1985
2	fig|83333.1.peg.20
2	fig|83333.1.peg.2020
2	fig|83333.1.peg.2025
2	fig|83333.1.peg.2029
2	fig|83333.1.peg.2033
2	fig|83333.1.peg.2035
2	fig|83333.1.peg.2040
2	fig|83333.1.peg.2046
2	fig|83333.1.peg.2054
2	fig|83333.1.peg.2055
2	fig|83333.1.peg.2057
2	fig|83333.1.peg.2058
2	fig|83333.1.peg.2076
2	fig|83333.1.peg.209
2	fig|83333.1.peg.2095
2	fig|83333.1.peg.210
2	fig|83333.1.peg.2101
2	fig|83333.1.peg.2102
2	fig|83333.1.peg.2103
2	fig|83333.1.peg.2105
2	fig|83333.1.peg.2106
2	fig|83333.1.peg.2108
2	fig|83333.1.peg.2111
2	fig|83333.1.peg.2115
2	fig|83333.1.peg.2116
2	fig|83333.1.peg.2117
2	fig|83333.1.peg.2120
2	fig|83333.1.peg.2132
2	fig|83333.1.peg.2135
2	fig|83333.1.peg.2139
2	fig|83333.1.peg.214
2	fig|83333.1.peg.2147
2	fig|83333.1.peg.2148
2	fig|83333.1.peg.2151
2	fig|83333.1.peg.2159
2	fig|83333.1.peg.2161
2	fig|83333.1.peg.2164
2	fig|83333.1.peg.2167
2	fig|83333.1.peg.2173
2	fig|83333.1.peg.2174
2	fig|83333.1.peg.2175
2	fig|83333.1.peg.2176
2	fig|83333.1.peg.2178
2	fig|83333.1.peg.2179
2	fig|83333.1.peg.218
2	fig|83333.1.peg.2180
2	fig|83333.1.peg.2181
2	fig|83333.1.peg.2185
2	fig|83333.1.peg.2187
2	fig|83333.1.peg.2189
2	fig|83333.1.peg.2193
2	fig|83333.1.peg.2197
2	fig|83333.1.peg.2200
2	fig|83333.1.peg.2210
2	fig|83333.1.peg.2218
2	fig|83333.1.peg.2223
2	fig|83333.1.peg.2224
2	fig|83333.1.peg.2234
2	fig|83333.1.peg.2238
2	fig|83333.1.peg.224
2	fig|83333.1.peg.2241
2	fig|83333.1.peg.2242
2	fig|83333.1.peg.226
2	fig|83333.1.peg.2265
2	fig|83333.1.peg.2269
2	fig|83333.1.peg.2273
2	fig|83333.1.peg.2278
2	fig|83333.1.peg.2279
2	fig|83333.1.peg.229
2	fig|83333.1.peg.2295
2	fig|83333.1.peg.2296
2	fig|83333.1.peg.2298
2	fig|83333.1.peg.2299
2	fig|83333.1.peg.2300
2	fig|83333.1.peg.2302
2	fig|83333.1.peg.2330
2	fig|83333.1.peg.234
2	fig|83333.1.peg.2352
2	fig|83333.1.peg.2353
2	fig|83333.1.peg.2354
2	fig|83333.1.peg.2356
2	fig|83333.1.peg.2357
2	fig|83333.1.peg.2362
2	fig|83333.1.peg.2376
2	fig|83333.1.peg.2377
2	fig|83333.1.peg.238
2	fig|83333.1.peg.2386
2	fig|83333.1.peg.2395
2	fig|83333.1.peg.240
2	fig|83333.1.peg.2400
2	fig|83333.1.peg.2401
2	fig|83333.1.peg.2403
2	fig|83333.1.peg.2404
2	fig|83333.1.peg.2405
2	fig|83333.1.peg.2406
2	fig|83333.1.peg.2408
2	fig|83333.1.peg.241
2	fig|83333.1.peg.2414
2	fig|83333.1.peg.2417
2	fig|83333.1.peg.242
2	fig|83333.1.peg.2420
2	fig|83333.1.peg.2424
2	fig|83333.1.peg.2425
2	fig|83333.1.peg.2426
2	fig|83333.1.peg.2435
2	fig|83333.1.peg.2436
2	fig|83333.1.peg.2438
2	fig|83333.1.peg.2440
2	fig|83333.1.peg.2442
2	fig|83333.1.peg.2453
2	fig|83333.1.peg.2458
2	fig|83333.1.peg.2459
2	fig|83333.1.peg.2462
2	fig|83333.1.peg.2464
2	fig|83333.1.peg.2465
2	fig|83333.1.peg.2479
2	fig|83333.1.peg.2481
2	fig|83333.1.peg.2489
2	fig|83333.1.peg.2492
2	fig|83333.1.peg.250
2	fig|83333.1.peg.2503
2	fig|83333.1.peg.2506
2	fig|83333.1.peg.2509
2	fig|83333.1.peg.2510
2	fig|83333.1.peg.2512
2	fig|83333.1.peg.2514
2	fig|83333.1.peg.2522
2	fig|83333.1.peg.2523
2	fig|83333.1.peg.2526
2	fig|83333.1.peg.2529
2	fig|83333.1.peg.253
2	fig|83333.1.peg.2530
2	fig|83333.1.peg.2531
2	fig|83333.1.peg.2535
2	fig|83333.1.peg.2546
2	fig|83333.1.peg.2549
2	fig|83333.1.peg.255
2	fig|83333.1.peg.2551
2	fig|83333.1.peg.2553
2	fig|83333.1.peg.256
2	fig|83333.1.peg.2560
2	fig|83333.1.peg.2567
2	fig|83333.1.peg.2572
2	fig|83333.1.peg.2578
2	fig|83333.1.peg.2579
2	fig|83333.1.peg.2581
2	fig|83333.1.peg.2628
2	fig|83333.1.peg.2629
2	fig|83333.1.peg.2644
2	fig|83333.1.peg.2649
2	fig|83333.1.peg.265
2	fig|83333.1.peg.266
2	fig|83333.1.peg.2663
2	fig|83333.1.peg.2664
2	fig|83333.1.peg.2666
2	fig|83333.1.peg.2667
2	fig|83333.1.peg.2669
2	fig|83333.1.peg.267
2	fig|83333.1.peg.2670
2	fig|83333.1.peg.2672
2	fig|83333.1.peg.268
2	fig|83333.1.peg.2686
2	fig|83333.1.peg.2687
2	fig|83333.1.peg.2689
2	fig|83333.1.peg.2691
2	fig|83333.1.peg.2694
2	fig|83333.1.peg.2696
2	fig|83333.1.peg.2723
2	fig|83333.1.peg.2729
2	fig|83333.1.peg.2742
2	fig|83333.1.peg.2743
2	fig|83333.1.peg.2746
2	fig|83333.1.peg.2747
2	fig|83333.1.peg.2748
2	fig|83333.1.peg.2749
2	fig|83333.1.peg.2750
2	fig|83333.1.peg.2758
2	fig|83333.1.peg.2760
2	fig|83333.1.peg.2762
2	fig|83333.1.peg.2763
2	fig|83333.1.peg.2764
2	fig|83333.1.peg.2766
2	fig|83333.1.peg.2767
2	fig|83333.1.peg.2768
2	fig|83333.1.peg.2769
2	fig|83333.1.peg.2770
2	fig|83333.1.peg.2772
2	fig|83333.1.peg.2773
2	fig|83333.1.peg.2775
2	fig|83333.1.peg.2776
2	fig|83333.1.peg.2778
2	fig|83333.1.peg.2782
2	fig|83333.1.peg.2784
2	fig|83333.1.peg.2788
2	fig|83333.1.peg.279
2	fig|83333.1.peg.2791
2	fig|83333.1.peg.2795
2	fig|83333.1.peg.281
2	fig|83333.1.peg.2817
2	fig|83333.1.peg.2839
2	fig|83333.1.peg.2844
2	fig|83333.1.peg.2868
2	fig|83333.1.peg.2870
2	fig|83333.1.peg.2880
2	fig|83333.1.peg.2882
2	fig|83333.1.peg.2906
2	fig|83333.1.peg.2916
2	fig|83333.1.peg.2917
2	fig|83333.1.peg.2919
2	fig|83333.1.peg.294
2	fig|83333.1.peg.2943
2	fig|83333.1.peg.2958
2	fig|83333.1.peg.2963
2	fig|83333.1.peg.2964
2	fig|83333.1.peg.2972
2	fig|83333.1.peg.2973
2	fig|83333.1.peg.298
2	fig|83333.1.peg.2987
2	fig|83333.1.peg.2999
2	fig|83333.1.peg.3000
2	fig|83333.1.peg.3005
2	fig|83333.1.peg.3006
2	fig|83333.1.peg.3007
2	fig|83333.1.peg.3011
2	fig|83333.1.peg.3017
2	fig|83333.1.peg.3018
2	fig|83333.1.peg.3022
2	fig|83333.1.peg.3027
2	fig|83333.1.peg.3029
2	fig|83333.1.peg.3031
2	fig|83333.1.peg.3032
2	fig|83333.1.peg.3035
2	fig|83333.1.peg.3036
2	fig|83333.1.peg.3038
2	fig|83333.1.peg.3043
2	fig|83333.1.peg.3049
2	fig|83333.1.peg.3050
2	fig|83333.1.peg.3080
2	fig|83333.1.peg.3082
2	fig|83333.1.peg.3091
2	fig|83333.1.peg.3097
2	fig|83333.1.peg.3099
2	fig|83333.1.peg.3100
2	fig|83333.1.peg.3125
2	fig|83333.1.peg.314
2	fig|83333.1.peg.315
2	fig|83333.1.peg.3151
2	fig|83333.1.peg.3154
2	fig|83333.1.peg.316
2	fig|83333.1.peg.317
2	fig|83333.1.peg.3176
2	fig|83333.1.peg.3179
2	fig|83333.1.peg.318
2	fig|83333.1.peg.3187
2	fig|83333.1.peg.3199
2	fig|83333.1.peg.320
2	fig|83333.1.peg.3200
2	fig|83333.1.peg.3201
2	fig|83333.1.peg.3214
2	fig|83333.1.peg.3215
2	fig|83333.1.peg.3219
2	fig|83333.1.peg.3223
2	fig|83333.1.peg.3256
2	fig|83333.1.peg.3284
2	fig|83333.1.peg.3293
2	fig|83333.1.peg.3295
2	fig|83333.1.peg.3300
2	fig|83333.1.peg.3301
2	fig|83333.1.peg.3303
2	fig|83333.1.peg.3308
2	fig|83333.1.peg.3309
2	fig|83333.1.peg.3310
2	fig|83333.1.peg.3311
2	fig|83333.1.peg.3318
2	fig|83333.1.peg.3319
2	fig|83333.1.peg.3329
2	fig|83333.1.peg.3330
2	fig|83333.1.peg.3332
2	fig|83333.1.peg.3333
2	fig|83333.1.peg.3336
2	fig|83333.1.peg.3337
2	fig|83333.1.peg.3350
2	fig|83333.1.peg.3354
2	fig|83333.1.peg.3355
2	fig|83333.1.peg.3357
2	fig|83333.1.peg.3362
2	fig|83333.1.peg.3371
2	fig|83333.1.peg.338
2	fig|83333.1.peg.3380
2	fig|83333.1.peg.3384
2	fig|83333.1.peg.3385
2	fig|83333.1.peg.3399
2	fig|83333.1.peg.3401
2	fig|83333.1.peg.3407
2	fig|83333.1.peg.3410
2	fig|83333.1.peg.3411
2	fig|83333.1.peg.3412
2	fig|83333.1.peg.3414
2	fig|83333.1.peg.3419
2	fig|83333.1.peg.3425
2	fig|83333.1.peg.3431
2	fig|83333.1.peg.3432
2	fig|83333.1.peg.3434
2	fig|83333.1.peg.344
2	fig|83333.1.peg.3452
2	fig|83333.1.peg.3454
2	fig|83333.1.peg.3455
2	fig|83333.1.peg.3457
2	fig|83333.1.peg.3465
2	fig|83333.1.peg.3466
2	fig|83333.1.peg.3478
2	fig|83333.1.peg.3481
2	fig|83333.1.peg.3482
2	fig|83333.1.peg.3483
2	fig|83333.1.peg.3499
2	fig|83333.1.peg.350
2	fig|83333.1.peg.3508
2	fig|83333.1.peg.3517
2	fig|83333.1.peg.3524
2	fig|83333.1.peg.3532
2	fig|83333.1.peg.3533
2	fig|83333.1.peg.3536
2	fig|83333.1.peg.3542
2	fig|83333.1.peg.3550
2	fig|83333.1.peg.3571
2	fig|83333.1.peg.3588
2	fig|83333.1.peg.3589
2	fig|83333.1.peg.3590
2	fig|83333.1.peg.3591
2	fig|83333.1.peg.3596
2	fig|83333.1.peg.36
2	fig|83333.1.peg.3600
2	fig|83333.1.peg.3603
2	fig|83333.1.peg.3604
2	fig|83333.1.peg.3605
2	fig|83333.1.peg.3613
2	fig|83333.1.peg.3616
2	fig|83333.1.peg.3618
2	fig|83333.1.peg.3621
2	fig|83333.1.peg.3625
2	fig|83333.1.peg.3630
2	fig|83333.1.peg.364
2	fig|83333.1.peg.3650
2	fig|83333.1.peg.3652
2	fig|83333.1.peg.3661
2	fig|83333.1.peg.3664
2	fig|83333.1.peg.3677
2	fig|83333.1.peg.3680
2	fig|83333.1.peg.3681
2	fig|83333.1.peg.3682
2	fig|83333.1.peg.3683
2	fig|83333.1.peg.3684
2	fig|83333.1.peg.3691
2	fig|83333.1.peg.3706
2	fig|83333.1.peg.3707
2	fig|83333.1.peg.3720
2	fig|83333.1.peg.3721
2	fig|83333.1.peg.3722
2	fig|83333.1.peg.3723
2	fig|83333.1.peg.3739
2	fig|83333.1.peg.3744
2	fig|83333.1.peg.3745
2	fig|83333.1.peg.3746
2	fig|83333.1.peg.3747
2	fig|83333.1.peg.3748
2	fig|83333.1.peg.3749
2	fig|83333.1.peg.375
2	fig|83333.1.peg.3754
2	fig|83333.1.peg.3755
2	fig|83333.1.peg.3757
2	fig|83333.1.peg.3766
2	fig|83333.1.peg.3768
2	fig|83333.1.peg.3775
2	fig|83333.1.peg.3777
2	fig|83333.1.peg.3778
2	fig|83333.1.peg.378
2	fig|83333.1.peg.3787
2	fig|83333.1.peg.3798
2	fig|83333.1.peg.3804
2	fig|83333.1.peg.3816
2	fig|83333.1.peg.3818
2	fig|83333.1.peg.3821
2	fig|83333.1.peg.3825
2	fig|83333.1.peg.3831
2	fig|83333.1.peg.3837
2	fig|83333.1.peg.3839
2	fig|83333.1.peg.384
2	fig|83333.1.peg.3849
2	fig|83333.1.peg.3854
2	fig|83333.1.peg.3856
2	fig|83333.1.peg.3862
2	fig|83333.1.peg.3863
2	fig|83333.1.peg.3864
2	fig|83333.1.peg.3869
2	fig|83333.1.peg.3872
2	fig|83333.1.peg.3881
2	fig|83333.1.peg.3886
2	fig|83333.1.peg.3890
2	fig|83333.1.peg.3909
2	fig|83333.1.peg.391
2	fig|83333.1.peg.3914
2	fig|83333.1.peg.3916
2	fig|83333.1.peg.3921
2	fig|83333.1.peg.3927
2	fig|83333.1.peg.3930
2	fig|83333.1.peg.3931
2	fig|83333.1.peg.3935
2	fig|83333.1.peg.3936
2	fig|83333.1.peg.394
2	fig|83333.1.peg.395
2	fig|83333.1.peg.3956
2	fig|83333.1.peg.3959
2	fig|83333.1.peg.396
2	fig|83333.1.peg.3963
2	fig|83333.1.peg.3971
2	fig|83333.1.peg.3975
2	fig|83333.1.peg.3980
2	fig|83333.1.peg.3982
2	fig|83333.1.peg.3983
2	fig|83333.1.peg.3987
2	fig|83333.1.peg.399
2	fig|83333.1.peg.3991
2	fig|83333.1.peg.3992
2	fig|83333.1.peg.3995
2	fig|83333.1.peg.3996
2	fig|83333.1.peg.3997
2	fig|83333.1.peg.3998
2	fig|83333.1.peg.3999
2	fig|83333.1.peg.400
2	fig|83333.1.peg.4000
2	fig|83333.1.peg.4001
2	fig|83333.1.peg.4002
2	fig|83333.1.peg.4005
2	fig|83333.1.peg.4007
2	fig|83333.1.peg.4008
2	fig|83333.1.peg.4009
2	fig|83333.1.peg.4011
2	fig|83333.1.peg.4012
2	fig|83333.1.peg.4013
2	fig|83333.1.peg.4016
2	fig|83333.1.peg.4017
2	fig|83333.1.peg.4018
2	fig|83333.1.peg.4024
2	fig|83333.1.peg.4025
2	fig|83333.1.peg.4033
2	fig|83333.1.peg.4037
2	fig|83333.1.peg.4042
2	fig|83333.1.peg.4047
2	fig|83333.1.peg.4053
2	fig|83333.1.peg.4058
2	fig|83333.1.peg.4061
2	fig|83333.1.peg.4069
2	fig|83333.1.peg.407
2	fig|83333.1.peg.4072
2	fig|83333.1.peg.4076
2	fig|83333.1.peg.4080
2	fig|83333.1.peg.4086
2	fig|83333.1.peg.4100
2	fig|83333.1.peg.4101
2	fig|83333.1.peg.4104
2	fig|83333.1.peg.4107
2	fig|83333.1.peg.4120
2	fig|83333.1.peg.4121
2	fig|83333.1.peg.4124
2	fig|83333.1.peg.4128
2	fig|83333.1.peg.4130
2	fig|83333.1.peg.414
2	fig|83333.1.peg.4146
2	fig|83333.1.peg.415
2	fig|83333.1.peg.4151
2	fig|83333.1.peg.4159
2	fig|83333.1.peg.4166
2	fig|83333.1.peg.417
2	fig|83333.1.peg.4171
2	fig|83333.1.peg.4172
2	fig|83333.1.peg.4176
2	fig|83333.1.peg.4183
2	fig|83333.1.peg.4186
2	fig|83333.1.peg.4196
2	fig|83333.1.peg.4197
2	fig|83333.1.peg.4198
2	fig|83333.1.peg.4201
2	fig|83333.1.peg.4203
2	fig|83333.1.peg.421
2	fig|83333.1.peg.4211
2	fig|83333.1.peg.4213
2	fig|83333.1.peg.4216
2	fig|83333.1.peg.4217
2	fig|83333.1.peg.4231
2	fig|83333.1.peg.4234
2	fig|83333.1.peg.4238
2	fig|83333.1.peg.424
2	fig|83333.1.peg.4244
2	fig|83333.1.peg.4258
2	fig|83333.1.peg.4261
2	fig|83333.1.peg.4269
2	fig|83333.1.peg.4271
2	fig|83333.1.peg.4272
2	fig|83333.1.peg.4279
2	fig|83333.1.peg.4282
2	fig|83333.1.peg.4293
2	fig|83333.1.peg.4294
2	fig|83333.1.peg.43
2	fig|83333.1.peg.430
2	fig|83333.1.peg.4300
2	fig|83333.1.peg.4302
2	fig|83333.1.peg.4305
2	fig|83333.1.peg.4306
2	fig|83333.1.peg.4311
2	fig|83333.1.peg.4318
2	fig|83333.1.peg.439
2	fig|83333.1.peg.440
2	fig|83333.1.peg.441
2	fig|83333.1.peg.442
2	fig|83333.1.peg.443
2	fig|83333.1.peg.444
2	fig|83333.1.peg.446
2	fig|83333.1.peg.461
2	fig|83333.1.peg.462
2	fig|83333.1.peg.464
2	fig|83333.1.peg.477
2	fig|83333.1.peg.478
2	fig|83333.1.peg.479
2	fig|83333.1.peg.48
2	fig|83333.1.peg.485
2	fig|83333.1.peg.491
2	fig|83333.1.peg.492
2	fig|83333.1.peg.499
2	fig|83333.1.peg.5
2	fig|83333.1.peg.50
2	fig|83333.1.peg.501
2	fig|83333.1.peg.510
2	fig|83333.1.peg.512
2	fig|83333.1.peg.514
2	fig|83333.1.peg.515
2	fig|83333.1.peg.518
2	fig|83333.1.peg.521
2	fig|83333.1.peg.525
2	fig|83333.1.peg.545
2	fig|83333.1.peg.568
2	fig|83333.1.peg.569
2	fig|83333.1.peg.57
2	fig|83333.1.peg.572
2	fig|83333.1.peg.577
2	fig|83333.1.peg.584
2	fig|83333.1.peg.588
2	fig|83333.1.peg.589
2	fig|83333.1.peg.59
2	fig|83333.1.peg.590
2	fig|83333.1.peg.591
2	fig|83333.1.peg.6
2	fig|83333.1.peg.600
2	fig|83333.1.peg.61
2	fig|83333.1.peg.611
2	fig|83333.1.peg.612
2	fig|83333.1.peg.616
2	fig|83333.1.peg.621
2	fig|83333.1.peg.625
2	fig|83333.1.peg.626
2	fig|83333.1.peg.631
2	fig|83333.1.peg.636
2	fig|83333.1.peg.653
2	fig|83333.1.peg.654
2	fig|83333.1.peg.655
2	fig|83333.1.peg.658
2	fig|83333.1.peg.67
2	fig|83333.1.peg.678
2	fig|83333.1.peg.68
2	fig|83333.1.peg.685
2	fig|83333.1.peg.686
2	fig|83333.1.peg.687
2	fig|83333.1.peg.689
2	fig|83333.1.peg.70
2	fig|83333.1.peg.700
2	fig|83333.1.peg.703
2	fig|83333.1.peg.706
2	fig|83333.1.peg.707
2	fig|83333.1.peg.71
2	fig|83333.1.peg.751
2	fig|83333.1.peg.752
2	fig|83333.1.peg.760
2	fig|83333.1.peg.766
2	fig|83333.1.peg.776
2	fig|83333.1.peg.779
2	fig|83333.1.peg.780
2	fig|83333.1.peg.782
2	fig|83333.1.peg.783
2	fig|83333.1.peg.785
2	fig|83333.1.peg.788
2	fig|83333.1.peg.793
2	fig|83333.1.peg.799
2	fig|83333.1.peg.808
2	fig|83333.1.peg.809
2	fig|83333.1.peg.812
2	fig|83333.1.peg.813
2	fig|83333.1.peg.816
2	fig|83333.1.peg.818
2	fig|83333.1.peg.821
2	fig|83333.1.peg.823
2	fig|83333.1.peg.826
2	fig|83333.1.peg.829
2	fig|83333.1.peg.831
2	fig|83333.1.peg.833
2	fig|83333.1.peg.847
2	fig|83333.1.peg.853
2	fig|83333.1.peg.855
2	fig|83333.1.peg.858
2	fig|83333.1.peg.862
2	fig|83333.1.peg.864
2	fig|83333.1.peg.865
2	fig|83333.1.peg.870
2	fig|83333.1.peg.871
2	fig|83333.1.peg.877
2	fig|83333.1.peg.88
2	fig|83333.1.peg.883
2	fig|83333.1.peg.899
2	fig|83333.1.peg.900
2	fig|83333.1.peg.905
2	fig|83333.1.peg.909
2	fig|83333.1.peg.910
2	fig|83333.1.peg.919
2	fig|83333.1.peg.931
2	fig|83333.1.peg.932
2	fig|83333.1.peg.933
2	fig|83333.1.peg.934
2	fig|83333.1.peg.936
2	fig|83333.1.peg.937
2	fig|83333.1.peg.941
2	fig|83333.1.peg.946
2	fig|83333.1.peg.947
2	fig|83333.1.peg.953
2	fig|83333.1.peg.972
2	fig|83333.1.peg.984
2	fig|83333.1.rna.109
3	fig|83333.1.peg.1000
3	fig|83333.1.peg.1475
3	fig|83333.1.peg.1912
3	fig|83333.1.peg.1962
3	fig|83333.1.peg.1963
3	fig|83333.1.peg.994
3	fig|83333.1.peg.996
3	fig|83333.1.peg.997
3	fig|83333.1.peg.999
4	fig|83333.1.peg.1001
4	fig|83333.1.peg.1028
4	fig|83333.1.peg.1033
4	fig|83333.1.peg.1042
4	fig|83333.1.peg.1044
4	fig|83333.1.peg.105
4	fig|83333.1.peg.107
4	fig|83333.1.peg.1072
4	fig|83333.1.peg.1082
4	fig|83333.1.peg.1084
4	fig|83333.1.peg.1095
4	fig|83333.1.peg.1107
4	fig|83333.1.peg.1114
4	fig|83333.1.peg.1156
4	fig|83333.1.peg.1163
4	fig|83333.1.peg.117
4	fig|83333.1.peg.1177
4	fig|83333.1.peg.1178
4	fig|83333.1.peg.1192
4	fig|83333.1.peg.1198
4	fig|83333.1.peg.1199
4	fig|83333.1.peg.1209
4	fig|83333.1.peg.1229
4	fig|83333.1.peg.1237
4	fig|83333.1.peg.1262
4	fig|83333.1.peg.1267
4	fig|83333.1.peg.1271
4	fig|83333.1.peg.1279
4	fig|83333.1.peg.1281
4	fig|83333.1.peg.1283
4	fig|83333.1.peg.1291
4	fig|83333.1.peg.13
4	fig|83333.1.peg.1300
4	fig|83333.1.peg.1301
4	fig|83333.1.peg.1302
4	fig|83333.1.peg.1310
4	fig|83333.1.peg.1318
4	fig|83333.1.peg.1319
4	fig|83333.1.peg.132
4	fig|83333.1.peg.1327
4	fig|83333.1.peg.1334
4	fig|83333.1.peg.1350
4	fig|83333.1.peg.1351
4	fig|83333.1.peg.1360
4	fig|83333.1.peg.1371
4	fig|83333.1.peg.1372
4	fig|83333.1.peg.1373
4	fig|83333.1.peg.1375
4	fig|83333.1.peg.1377
4	fig|83333.1.peg.1380
4	fig|83333.1.peg.1381
4	fig|83333.1.peg.1390
4	fig|83333.1.peg.1395
4	fig|83333.1.peg.1398
4	fig|83333.1.peg.1402
4	fig|83333.1.peg.1405
4	fig|83333.1.peg.1410
4	fig|83333.1.peg.1418
4	fig|83333.1.peg.1420
4	fig|83333.1.peg.1422
4	fig|83333.1.peg.1424
4	fig|83333.1.peg.1425
4	fig|83333.1.peg.1433
4	fig|83333.1.peg.144
4	fig|83333.1.peg.1449
4	fig|83333.1.peg.1450
4	fig|83333.1.peg.1453
4	fig|83333.1.peg.1454
4	fig|83333.1.peg.1455
4	fig|83333.1.peg.1460
4	fig|83333.1.peg.1463
4	fig|83333.1.peg.1470
4	fig|83333.1.peg.1473
4	fig|83333.1.peg.1494
4	fig|83333.1.peg.1497
4	fig|83333.1.peg.1508
4	fig|83333.1.peg.1510
4	fig|83333.1.peg.1513
4	fig|83333.1.peg.1515
4	fig|83333.1.peg.1516
4	fig|83333.1.peg.1519
4	fig|83333.1.peg.1520
4	fig|83333.1.peg.153
4	fig|83333.1.peg.154
4	fig|83333.1.peg.1544
4	fig|83333.1.peg.1547
4	fig|83333.1.peg.1580
4	fig|83333.1.peg.1591
4	fig|83333.1.peg.1592
4	fig|83333.1.peg.1596
4	fig|83333.1.peg.1603
4	fig|83333.1.peg.1606
4	fig|83333.1.peg.1619
4	fig|83333.1.peg.1629
4	fig|83333.1.peg.1630
4	fig|83333.1.peg.1639
4	fig|83333.1.peg.1641
4	fig|83333.1.peg.1643
4	fig|83333.1.peg.1645
4	fig|83333.1.peg.1646
4	fig|83333.1.peg.1655
4	fig|83333.1.peg.1659
4	fig|83333.1.peg.1670
4	fig|83333.1.peg.1677
4	fig|83333.1.peg.1682
4	fig|83333.1.peg.1683
4	fig|83333.1.peg.1688
4	fig|83333.1.peg.1692
4	fig|83333.1.peg.1695
4	fig|83333.1.peg.1719
4	fig|83333.1.peg.1737
4	fig|83333.1.peg.1741
4	fig|83333.1.peg.1764
4	fig|83333.1.peg.1769
4	fig|83333.1.peg.1774
4	fig|83333.1.peg.1775
4	fig|83333.1.peg.1777
4	fig|83333.1.peg.1782
4	fig|83333.1.peg.1784
4	fig|83333.1.peg.1785
4	fig|83333.1.peg.1786
4	fig|83333.1.peg.1791
4	fig|83333.1.peg.1799
4	fig|83333.1.peg.1812
4	fig|83333.1.peg.1818
4	fig|83333.1.peg.1819
4	fig|83333.1.peg.1827
4	fig|83333.1.peg.1852
4	fig|83333.1.peg.1855
4	fig|83333.1.peg.1856
4	fig|83333.1.peg.1858
4	fig|83333.1.peg.1890
4	fig|83333.1.peg.1940
4	fig|83333.1.peg.1945
4	fig|83333.1.peg.1961
4	fig|83333.1.peg.1967
4	fig|83333.1.peg.1973
4	fig|83333.1.peg.1975
4	fig|83333.1.peg.1976
4	fig|83333.1.peg.1977
4	fig|83333.1.peg.1980
4	fig|83333.1.peg.1984
4	fig|83333.1.peg.1989
4	fig|83333.1.peg.2003
4	fig|83333.1.peg.202
4	fig|83333.1.peg.2021
4	fig|83333.1.peg.2022
4	fig|83333.1.peg.2023
4	fig|83333.1.peg.2026
4	fig|83333.1.peg.2027
4	fig|83333.1.peg.2028
4	fig|83333.1.peg.203
4	fig|83333.1.peg.2037
4	fig|83333.1.peg.2043
4	fig|83333.1.peg.2044
4	fig|83333.1.peg.2045
4	fig|83333.1.peg.2050
4	fig|83333.1.peg.2051
4	fig|83333.1.peg.2052
4	fig|83333.1.peg.2074
4	fig|83333.1.peg.2075
4	fig|83333.1.peg.2077
4	fig|83333.1.peg.2082
4	fig|83333.1.peg.2092
4	fig|83333.1.peg.2093
4	fig|83333.1.peg.2094
4	fig|83333.1.peg.2097
4	fig|83333.1.peg.2113
4	fig|83333.1.peg.2114
4	fig|83333.1.peg.2133
4	fig|83333.1.peg.2136
4	fig|83333.1.peg.2140
4	fig|83333.1.peg.2141
4	fig|83333.1.peg.2145
4	fig|83333.1.peg.2152
4	fig|83333.1.peg.2153
4	fig|83333.1.peg.2155
4	fig|83333.1.peg.2157
4	fig|83333.1.peg.2163
4	fig|83333.1.peg.2168
4	fig|83333.1.peg.2169
4	fig|83333.1.peg.2170
4	fig|83333.1.peg.2171
4	fig|83333.1.peg.2177
4	fig|83333.1.peg.2182
4	fig|83333.1.peg.2195
4	fig|83333.1.peg.2199
4	fig|83333.1.peg.2222
4	fig|83333.1.peg.223
4	fig|83333.1.peg.2230
4	fig|83333.1.peg.2237
4	fig|83333.1.peg.225
4	fig|83333.1.peg.2264
4	fig|83333.1.peg.2272
4	fig|83333.1.peg.2275
4	fig|83333.1.peg.2281
4	fig|83333.1.peg.2282
4	fig|83333.1.peg.2285
4	fig|83333.1.peg.231
4	fig|83333.1.peg.2310
4	fig|83333.1.peg.2325
4	fig|83333.1.peg.2331
4	fig|83333.1.peg.2355
4	fig|83333.1.peg.2359
4	fig|83333.1.peg.2363
4	fig|83333.1.peg.2368
4	fig|83333.1.peg.2375
4	fig|83333.1.peg.2378
4	fig|83333.1.peg.2381
4	fig|83333.1.peg.2387
4	fig|83333.1.peg.2397
4	fig|83333.1.peg.2398
4	fig|83333.1.peg.2407
4	fig|83333.1.peg.2410
4	fig|83333.1.peg.2411
4	fig|83333.1.peg.2415
4	fig|83333.1.peg.2419
4	fig|83333.1.peg.2421
4	fig|83333.1.peg.2422
4	fig|83333.1.peg.2423
4	fig|83333.1.peg.2427
4	fig|83333.1.peg.2428
4	fig|83333.1.peg.243
4	fig|83333.1.peg.2430
4	fig|83333.1.peg.2434
4	fig|83333.1.peg.244
4	fig|83333.1.peg.2443
4	fig|83333.1.peg.2451
4	fig|83333.1.peg.2454
4	fig|83333.1.peg.2455
4	fig|83333.1.peg.2456
4	fig|83333.1.peg.2457
4	fig|83333.1.peg.2461
4	fig|83333.1.peg.247
4	fig|83333.1.peg.2476
4	fig|83333.1.peg.248
4	fig|83333.1.peg.2480
4	fig|83333.1.peg.2508
4	fig|83333.1.peg.2511
4	fig|83333.1.peg.2515
4	fig|83333.1.peg.2516
4	fig|83333.1.peg.2519
4	fig|83333.1.peg.252
4	fig|83333.1.peg.2520
4	fig|83333.1.peg.2545
4	fig|83333.1.peg.2548
4	fig|83333.1.peg.2554
4	fig|83333.1.peg.2557
4	fig|83333.1.peg.257
4	fig|83333.1.peg.2570
4	fig|83333.1.peg.2571
4	fig|83333.1.peg.258
4	fig|83333.1.peg.2587
4	fig|83333.1.peg.2593
4	fig|83333.1.peg.2598
4	fig|83333.1.peg.2606
4	fig|83333.1.peg.262
4	fig|83333.1.peg.2645
4	fig|83333.1.peg.2665
4	fig|83333.1.peg.2671
4	fig|83333.1.peg.2678
4	fig|83333.1.peg.2680
4	fig|83333.1.peg.2692
4	fig|83333.1.peg.2705
4	fig|83333.1.peg.2709
4	fig|83333.1.peg.2710
4	fig|83333.1.peg.2722
4	fig|83333.1.peg.2727
4	fig|83333.1.peg.2728
4	fig|83333.1.peg.2744
4	fig|83333.1.peg.2745
4	fig|83333.1.peg.2754
4	fig|83333.1.peg.2755
4	fig|83333.1.peg.2759
4	fig|83333.1.peg.277
4	fig|83333.1.peg.2777
4	fig|83333.1.peg.2792
4	fig|83333.1.peg.2796
4	fig|83333.1.peg.280
4	fig|83333.1.peg.2818
4	fig|83333.1.peg.2819
4	fig|83333.1.peg.282
4	fig|83333.1.peg.2820
4	fig|83333.1.peg.2823
4	fig|83333.1.peg.2824
4	fig|83333.1.peg.2825
4	fig|83333.1.peg.2826
4	fig|83333.1.peg.2830
4	fig|83333.1.peg.2831
4	fig|83333.1.peg.2832
4	fig|83333.1.peg.2833
4	fig|83333.1.peg.2834
4	fig|83333.1.peg.2836
4	fig|83333.1.peg.2838
4	fig|83333.1.peg.284
4	fig|83333.1.peg.285
4	fig|83333.1.peg.2854
4	fig|83333.1.peg.2871
4	fig|83333.1.peg.2874
4	fig|83333.1.peg.2879
4	fig|83333.1.peg.2881
4	fig|83333.1.peg.2895
4	fig|83333.1.peg.2901
4	fig|83333.1.peg.2918
4	fig|83333.1.peg.2920
4	fig|83333.1.peg.2925
4	fig|83333.1.peg.2931
4	fig|83333.1.peg.2933
4	fig|83333.1.peg.2938
4	fig|83333.1.peg.2986
4	fig|83333.1.peg.3008
4	fig|83333.1.peg.3009
4	fig|83333.1.peg.3010
4	fig|83333.1.peg.302
4	fig|83333.1.peg.3023
4	fig|83333.1.peg.3025
4	fig|83333.1.peg.3048
4	fig|83333.1.peg.3052
4	fig|83333.1.peg.3053
4	fig|83333.1.peg.3068
4	fig|83333.1.peg.3077
4	fig|83333.1.peg.3078
4	fig|83333.1.peg.3079
4	fig|83333.1.peg.3084
4	fig|83333.1.peg.3104
4	fig|83333.1.peg.3117
4	fig|83333.1.peg.313
4	fig|83333.1.peg.3131
4	fig|83333.1.peg.3194
4	fig|83333.1.peg.3205
4	fig|83333.1.peg.3209
4	fig|83333.1.peg.321
4	fig|83333.1.peg.3211
4	fig|83333.1.peg.3257
4	fig|83333.1.peg.3260
4	fig|83333.1.peg.3263
4	fig|83333.1.peg.3269
4	fig|83333.1.peg.327
4	fig|83333.1.peg.3272
4	fig|83333.1.peg.328
4	fig|83333.1.peg.330
4	fig|83333.1.peg.3302
4	fig|83333.1.peg.3306
4	fig|83333.1.peg.3312
4	fig|83333.1.peg.3317
4	fig|83333.1.peg.332
4	fig|83333.1.peg.3326
4	fig|83333.1.peg.3344
4	fig|83333.1.peg.335
4	fig|83333.1.peg.3356
4	fig|83333.1.peg.3361
4	fig|83333.1.peg.3368
4	fig|83333.1.peg.3369
4	fig|83333.1.peg.3373
4	fig|83333.1.peg.3406
4	fig|83333.1.peg.3409
4	fig|83333.1.peg.3413
4	fig|83333.1.peg.3436
4	fig|83333.1.peg.345
4	fig|83333.1.peg.3451
4	fig|83333.1.peg.3453
4	fig|83333.1.peg.3464
4	fig|83333.1.peg.3467
4	fig|83333.1.peg.347
4	fig|83333.1.peg.3490
4	fig|83333.1.peg.3494
4	fig|83333.1.peg.3496
4	fig|83333.1.peg.3498
4	fig|83333.1.peg.3500
4	fig|83333.1.peg.3501
4	fig|83333.1.peg.3502
4	fig|83333.1.peg.3505
4	fig|83333.1.peg.3507
4	fig|83333.1.peg.3509
4	fig|83333.1.peg.3513
4	fig|83333.1.peg.3515
4	fig|83333.1.peg.3519
4	fig|83333.1.peg.3523
4	fig|83333.1.peg.355
4	fig|83333.1.peg.3574
4	fig|83333.1.peg.3578
4	fig|83333.1.peg.359
4	fig|83333.1.peg.3592
4	fig|83333.1.peg.3593
4	fig|83333.1.peg.3595
4	fig|83333.1.peg.3599
4	fig|83333.1.peg.3601
4	fig|83333.1.peg.3602
4	fig|83333.1.peg.3611
4	fig|83333.1.peg.3615
4	fig|83333.1.peg.3619
4	fig|83333.1.peg.362
4	fig|83333.1.peg.3620
4	fig|83333.1.peg.3628
4	fig|83333.1.peg.363
4	fig|83333.1.peg.3631
4	fig|83333.1.peg.3647
4	fig|83333.1.peg.3648
4	fig|83333.1.peg.365
4	fig|83333.1.peg.3653
4	fig|83333.1.peg.3654
4	fig|83333.1.peg.3655
4	fig|83333.1.peg.3685
4	fig|83333.1.peg.3694
4	fig|83333.1.peg.3696
4	fig|83333.1.peg.373
4	fig|83333.1.peg.3733
4	fig|83333.1.peg.3740
4	fig|83333.1.peg.3750
4	fig|83333.1.peg.3782
4	fig|83333.1.peg.3783
4	fig|83333.1.peg.3792
4	fig|83333.1.peg.3797
4	fig|83333.1.peg.38
4	fig|83333.1.peg.380
4	fig|83333.1.peg.3802
4	fig|83333.1.peg.3803
4	fig|83333.1.peg.3819
4	fig|83333.1.peg.382
4	fig|83333.1.peg.3820
4	fig|83333.1.peg.3823
4	fig|83333.1.peg.3824
4	fig|83333.1.peg.3830
4	fig|83333.1.peg.3840
4	fig|83333.1.peg.3865
4	fig|83333.1.peg.3866
4	fig|83333.1.peg.389
4	fig|83333.1.peg.39
4	fig|83333.1.peg.3901
4	fig|83333.1.peg.3920
4	fig|83333.1.peg.3929
4	fig|83333.1.peg.3937
4	fig|83333.1.peg.3938
4	fig|83333.1.peg.3939
4	fig|83333.1.peg.3940
4	fig|83333.1.peg.3947
4	fig|83333.1.peg.3973
4	fig|83333.1.peg.3984
4	fig|83333.1.peg.3985
4	fig|83333.1.peg.3986
4	fig|83333.1.peg.3988
4	fig|83333.1.peg.3993
4	fig|83333.1.peg.3994
4	fig|83333.1.peg.40
4	fig|83333.1.peg.4003
4	fig|83333.1.peg.4004
4	fig|83333.1.peg.4006
4	fig|83333.1.peg.401
4	fig|83333.1.peg.4014
4	fig|83333.1.peg.4036
4	fig|83333.1.peg.4057
4	fig|83333.1.peg.4063
4	fig|83333.1.peg.4068
4	fig|83333.1.peg.4070
4	fig|83333.1.peg.4071
4	fig|83333.1.peg.4090
4	fig|83333.1.peg.4092
4	fig|83333.1.peg.4096
4	fig|83333.1.peg.41
4	fig|83333.1.peg.4102
4	fig|83333.1.peg.4105
4	fig|83333.1.peg.4106
4	fig|83333.1.peg.4108
4	fig|83333.1.peg.4123
4	fig|83333.1.peg.4139
4	fig|83333.1.peg.4141
4	fig|83333.1.peg.4147
4	fig|83333.1.peg.4158
4	fig|83333.1.peg.4160
4	fig|83333.1.peg.4174
4	fig|83333.1.peg.4177
4	fig|83333.1.peg.4184
4	fig|83333.1.peg.4185
4	fig|83333.1.peg.4188
4	fig|83333.1.peg.4189
4	fig|83333.1.peg.4191
4	fig|83333.1.peg.4193
4	fig|83333.1.peg.4194
4	fig|83333.1.peg.4207
4	fig|83333.1.peg.4210
4	fig|83333.1.peg.4212
4	fig|83333.1.peg.4215
4	fig|83333.1.peg.4223
4	fig|83333.1.peg.4229
4	fig|83333.1.peg.4230
4	fig|83333.1.peg.4237
4	fig|83333.1.peg.4241
4	fig|83333.1.peg.4245
4	fig|83333.1.peg.4249
4	fig|83333.1.peg.4251
4	fig|83333.1.peg.4252
4	fig|83333.1.peg.4267
4	fig|83333.1.peg.4277
4	fig|83333.1.peg.4307
4	fig|83333.1.peg.4308
4	fig|83333.1.peg.4310
4	fig|83333.1.peg.44
4	fig|83333.1.peg.445
4	fig|83333.1.peg.449
4	fig|83333.1.peg.45
4	fig|83333.1.peg.46
4	fig|83333.1.peg.460
4	fig|83333.1.peg.472
4	fig|83333.1.peg.487
4	fig|83333.1.peg.497
4	fig|83333.1.peg.500
4	fig|83333.1.peg.505
4	fig|83333.1.peg.517
4	fig|83333.1.peg.524
4	fig|83333.1.peg.531
4	fig|83333.1.peg.533
4	fig|83333.1.peg.535
4	fig|83333.1.peg.538
4	fig|83333.1.peg.546
4	fig|83333.1.peg.553
4	fig|83333.1.peg.566
4	fig|83333.1.peg.573
4	fig|83333.1.peg.574
4	fig|83333.1.peg.579
4	fig|83333.1.peg.580
4	fig|83333.1.peg.602
4	fig|83333.1.peg.605
4	fig|83333.1.peg.609
4	fig|83333.1.peg.615
4	fig|83333.1.peg.618
4	fig|83333.1.peg.622
4	fig|83333.1.peg.623
4	fig|83333.1.peg.639
4	fig|83333.1.peg.651
4	fig|83333.1.peg.671
4	fig|83333.1.peg.676
4	fig|83333.1.peg.681
4	fig|83333.1.peg.690
4	fig|83333.1.peg.692
4	fig|83333.1.peg.7
4	fig|83333.1.peg.701
4	fig|83333.1.peg.710
4	fig|83333.1.peg.722
4	fig|83333.1.peg.723
4	fig|83333.1.peg.738
4	fig|83333.1.peg.746
4	fig|83333.1.peg.747
4	fig|83333.1.peg.762
4	fig|83333.1.peg.763
4	fig|83333.1.peg.764
4	fig|83333.1.peg.775
4	fig|83333.1.peg.778
4	fig|83333.1.peg.794
4	fig|83333.1.peg.804
4	fig|83333.1.peg.811
4	fig|83333.1.peg.817
4	fig|83333.1.peg.820
4	fig|83333.1.peg.828
4	fig|83333.1.peg.830
4	fig|83333.1.peg.832
4	fig|83333.1.peg.841
4	fig|83333.1.peg.842
4	fig|83333.1.peg.843
4	fig|83333.1.peg.844
4	fig|83333.1.peg.845
4	fig|83333.1.peg.854
4	fig|83333.1.peg.859
4	fig|83333.1.peg.872
4	fig|83333.1.peg.918
4	fig|83333.1.peg.920
4	fig|83333.1.peg.922
4	fig|83333.1.peg.935
4	fig|83333.1.peg.944
4	fig|83333.1.peg.945
4	fig|83333.1.peg.949
4	fig|83333.1.peg.966
4	fig|83333.1.peg.967
4	fig|83333.1.peg.968
4	fig|83333.1.peg.971
4	fig|83333.1.peg.981
4	fig|83333.1.peg.982
4	fig|83333.1.rna.124
4	fig|83333.1.rna.148
4	fig|83333.1.rna.154
5	fig|83333.1.peg.1002
5	fig|83333.1.peg.1003
5	fig|83333.1.peg.1176
5	fig|83333.1.peg.1598
5	fig|83333.1.peg.1686
5	fig|83333.1.peg.2431
5	fig|83333.1.peg.343
6	fig|83333.1.peg.1004
6	fig|83333.1.peg.1087
6	fig|83333.1.peg.1689
6	fig|83333.1.peg.2635
6	fig|83333.1.peg.2636
6	fig|83333.1.peg.2637
6	fig|83333.1.peg.585
6	fig|83333.1.peg.586
6	fig|83333.1.peg.592
6	fig|83333.1.peg.596
6	fig|83333.1.peg.790
6	fig|83333.1.peg.791
7	fig|83333.1.peg.1006
7	fig|83333.1.peg.1040
7	fig|83333.1.peg.2184
8	fig|83333.1.peg.1008
9	fig|83333.1.peg.1009
9	fig|83333.1.peg.1010
9	fig|83333.1.peg.1013
9	fig|83333.1.peg.1022
9	fig|83333.1.peg.1026
9	fig|83333.1.peg.1027
9	fig|83333.1.peg.1032
9	fig|83333.1.peg.1038
9	fig|83333.1.peg.106
9	fig|83333.1.peg.108
9	fig|83333.1.peg.1139
9	fig|83333.1.peg.1182
9	fig|83333.1.peg.1187
9	fig|83333.1.peg.1188
9	fig|83333.1.peg.1226
9	fig|83333.1.peg.1255
9	fig|83333.1.peg.1273
9	fig|83333.1.peg.1277
9	fig|83333.1.peg.1284
9	fig|83333.1.peg.129
9	fig|83333.1.peg.1299
9	fig|83333.1.peg.1303
9	fig|83333.1.peg.1305
9	fig|83333.1.peg.1306
9	fig|83333.1.peg.1307
9	fig|83333.1.peg.1308
9	fig|83333.1.peg.1315
9	fig|83333.1.peg.1316
9	fig|83333.1.peg.1317
9	fig|83333.1.peg.1324
9	fig|83333.1.peg.1325
9	fig|83333.1.peg.1326
9	fig|83333.1.peg.1328
9	fig|83333.1.peg.1330
9	fig|83333.1.peg.1331
9	fig|83333.1.peg.1338
9	fig|83333.1.peg.1339
9	fig|83333.1.peg.1348
9	fig|83333.1.peg.1349
9	fig|83333.1.peg.1356
9	fig|83333.1.peg.1359
9	fig|83333.1.peg.1362
9	fig|83333.1.peg.137
9	fig|83333.1.peg.1374
9	fig|83333.1.peg.1376
9	fig|83333.1.peg.1378
9	fig|83333.1.peg.1379
9	fig|83333.1.peg.138
9	fig|83333.1.peg.1382
9	fig|83333.1.peg.1383
9	fig|83333.1.peg.1384
9	fig|83333.1.peg.1385
9	fig|83333.1.peg.1386
9	fig|83333.1.peg.1388
9	fig|83333.1.peg.1389
9	fig|83333.1.peg.1394
9	fig|83333.1.peg.1399
9	fig|83333.1.peg.1409
9	fig|83333.1.peg.1411
9	fig|83333.1.peg.1413
9	fig|83333.1.peg.1414
9	fig|83333.1.peg.1419
9	fig|83333.1.peg.1428
9	fig|83333.1.peg.1436
9	fig|83333.1.peg.1439
9	fig|83333.1.peg.1447
9	fig|83333.1.peg.1448
9	fig|83333.1.peg.1451
9	fig|83333.1.peg.1459
9	fig|83333.1.peg.1471
9	fig|83333.1.peg.1472
9	fig|83333.1.peg.1474
9	fig|83333.1.peg.1477
9	fig|83333.1.peg.1478
9	fig|83333.1.peg.1491
9	fig|83333.1.peg.1493
9	fig|83333.1.peg.1500
9	fig|83333.1.peg.1502
9	fig|83333.1.peg.1509
9	fig|83333.1.peg.1522
9	fig|83333.1.peg.1525
9	fig|83333.1.peg.1530
9	fig|83333.1.peg.1542
9	fig|83333.1.peg.1549
9	fig|83333.1.peg.1553
9	fig|83333.1.peg.1555
9	fig|83333.1.peg.1559
9	fig|83333.1.peg.1560
9	fig|83333.1.peg.1562
9	fig|83333.1.peg.1565
9	fig|83333.1.peg.1571
9	fig|83333.1.peg.1578
9	fig|83333.1.peg.1582
9	fig|83333.1.peg.1587
9	fig|83333.1.peg.1601
9	fig|83333.1.peg.1602
9	fig|83333.1.peg.161
9	fig|83333.1.peg.1631
9	fig|83333.1.peg.1634
9	fig|83333.1.peg.1652
9	fig|83333.1.peg.1654
9	fig|83333.1.peg.1656
9	fig|83333.1.peg.1658
9	fig|83333.1.peg.1678
9	fig|83333.1.peg.1681
9	fig|83333.1.peg.1684
9	fig|83333.1.peg.1685
9	fig|83333.1.peg.1691
9	fig|83333.1.peg.1714
9	fig|83333.1.peg.1716
9	fig|83333.1.peg.1717
9	fig|83333.1.peg.1718
9	fig|83333.1.peg.1720
9	fig|83333.1.peg.1727
9	fig|83333.1.peg.1733
9	fig|83333.1.peg.1735
9	fig|83333.1.peg.1738
9	fig|83333.1.peg.1739
9	fig|83333.1.peg.1753
9	fig|83333.1.peg.1755
9	fig|83333.1.peg.1756
9	fig|83333.1.peg.1759
9	fig|83333.1.peg.1768
9	fig|83333.1.peg.1771
9	fig|83333.1.peg.1773
9	fig|83333.1.peg.1783
9	fig|83333.1.peg.1798
9	fig|83333.1.peg.18
9	fig|83333.1.peg.1803
9	fig|83333.1.peg.1810
9	fig|83333.1.peg.1817
9	fig|83333.1.peg.1822
9	fig|83333.1.peg.1842
9	fig|83333.1.peg.1846
9	fig|83333.1.peg.1857
9	fig|83333.1.peg.1879
9	fig|83333.1.peg.1886
9	fig|83333.1.peg.1916
9	fig|83333.1.peg.1935
9	fig|83333.1.peg.1938
9	fig|83333.1.peg.194
9	fig|83333.1.peg.1943
9	fig|83333.1.peg.1953
9	fig|83333.1.peg.1955
9	fig|83333.1.peg.1958
9	fig|83333.1.peg.1969
9	fig|83333.1.peg.1972
9	fig|83333.1.peg.1978
9	fig|83333.1.peg.1979
9	fig|83333.1.peg.2030
9	fig|83333.1.peg.2034
9	fig|83333.1.peg.2036
9	fig|83333.1.peg.2038
9	fig|83333.1.peg.2047
9	fig|83333.1.peg.2048
9	fig|83333.1.peg.2049
9	fig|83333.1.peg.205
9	fig|83333.1.peg.2053
9	fig|83333.1.peg.2059
9	fig|83333.1.peg.2060
9	fig|83333.1.peg.2062
9	fig|83333.1.peg.207
9	fig|83333.1.peg.2073
9	fig|83333.1.peg.208
9	fig|83333.1.peg.2081
9	fig|83333.1.peg.2084
9	fig|83333.1.peg.2090
9	fig|83333.1.peg.211
9	fig|83333.1.peg.2119
9	fig|83333.1.peg.2127
9	fig|83333.1.peg.2137
9	fig|83333.1.peg.2154
9	fig|83333.1.peg.2172
9	fig|83333.1.peg.2186
9	fig|83333.1.peg.2194
9	fig|83333.1.peg.2196
9	fig|83333.1.peg.2198
9	fig|83333.1.peg.2201
9	fig|83333.1.peg.2203
9	fig|83333.1.peg.2217
9	fig|83333.1.peg.2219
9	fig|83333.1.peg.222
9	fig|83333.1.peg.2220
9	fig|83333.1.peg.2221
9	fig|83333.1.peg.2229
9	fig|83333.1.peg.2231
9	fig|83333.1.peg.2232
9	fig|83333.1.peg.2244
9	fig|83333.1.peg.2245
9	fig|83333.1.peg.2246
9	fig|83333.1.peg.2266
9	fig|83333.1.peg.230
9	fig|83333.1.peg.2307
9	fig|83333.1.peg.2309
9	fig|83333.1.peg.2311
9	fig|83333.1.peg.2320
9	fig|83333.1.peg.2321
9	fig|83333.1.peg.2326
9	fig|83333.1.peg.2328
9	fig|83333.1.peg.2329
9	fig|83333.1.peg.2333
9	fig|83333.1.peg.2337
9	fig|83333.1.peg.2338
9	fig|83333.1.peg.2339
9	fig|83333.1.peg.2345
9	fig|83333.1.peg.2346
9	fig|83333.1.peg.2348
9	fig|83333.1.peg.2358
9	fig|83333.1.peg.236
9	fig|83333.1.peg.2360
9	fig|83333.1.peg.2372
9	fig|83333.1.peg.2374
9	fig|83333.1.peg.239
9	fig|83333.1.peg.24
9	fig|83333.1.peg.2429
9	fig|83333.1.peg.2437
9	fig|83333.1.peg.2450
9	fig|83333.1.peg.2460
9	fig|83333.1.peg.249
9	fig|83333.1.peg.2504
9	fig|83333.1.peg.2517
9	fig|83333.1.peg.2518
9	fig|83333.1.peg.2528
9	fig|83333.1.peg.2569
9	fig|83333.1.peg.2589
9	fig|83333.1.peg.2592
9	fig|83333.1.peg.2597
9	fig|83333.1.peg.2599
9	fig|83333.1.peg.2602
9	fig|83333.1.peg.2603
9	fig|83333.1.peg.2604
9	fig|83333.1.peg.2607
9	fig|83333.1.peg.2608
9	fig|83333.1.peg.2610
9	fig|83333.1.peg.2624
9	fig|83333.1.peg.2632
9	fig|83333.1.peg.2652
9	fig|83333.1.peg.2693
9	fig|83333.1.peg.2695
9	fig|83333.1.peg.2711
9	fig|83333.1.peg.2712
9	fig|83333.1.peg.2713
9	fig|83333.1.peg.2717
9	fig|83333.1.peg.272
9	fig|83333.1.peg.273
9	fig|83333.1.peg.2731
9	fig|83333.1.peg.2732
9	fig|83333.1.peg.2756
9	fig|83333.1.peg.2757
9	fig|83333.1.peg.2779
9	fig|83333.1.peg.278
9	fig|83333.1.peg.2867
9	fig|83333.1.peg.2869
9	fig|83333.1.peg.287
9	fig|83333.1.peg.2872
9	fig|83333.1.peg.288
9	fig|83333.1.peg.2884
9	fig|83333.1.peg.289
9	fig|83333.1.peg.2891
9	fig|83333.1.peg.2896
9	fig|83333.1.peg.2934
9	fig|83333.1.peg.2935
9	fig|83333.1.peg.2936
9	fig|83333.1.peg.2937
9	fig|83333.1.peg.2961
9	fig|83333.1.peg.2991
9	fig|83333.1.peg.2998
9	fig|83333.1.peg.301
9	fig|83333.1.peg.3026
9	fig|83333.1.peg.3033
9	fig|83333.1.peg.3037
9	fig|83333.1.peg.3051
9	fig|83333.1.peg.3081
9	fig|83333.1.peg.3085
9	fig|83333.1.peg.3086
9	fig|83333.1.peg.3087
9	fig|83333.1.peg.3090
9	fig|83333.1.peg.3157
9	fig|83333.1.peg.3159
9	fig|83333.1.peg.3160
9	fig|83333.1.peg.3163
9	fig|83333.1.peg.3164
9	fig|83333.1.peg.3171
9	fig|83333.1.peg.3184
9	fig|83333.1.peg.3185
9	fig|83333.1.peg.3186
9	fig|83333.1.peg.3196
9	fig|83333.1.peg.3204
9	fig|83333.1.peg.3207
9	fig|83333.1.peg.3210
9	fig|83333.1.peg.3212
9	fig|83333.1.peg.324
9	fig|83333.1.peg.325
9	fig|83333.1.peg.3258
9	fig|83333.1.peg.3259
9	fig|83333.1.peg.3261
9	fig|83333.1.peg.3262
9	fig|83333.1.peg.3264
9	fig|83333.1.peg.3265
9	fig|83333.1.peg.3266
9	fig|83333.1.peg.3267
9	fig|83333.1.peg.3268
9	fig|83333.1.peg.329
9	fig|83333.1.peg.3304
9	fig|83333.1.peg.3307
9	fig|83333.1.peg.331
9	fig|83333.1.peg.3313
9	fig|83333.1.peg.3315
9	fig|83333.1.peg.3316
9	fig|83333.1.peg.3327
9	fig|83333.1.peg.3328
9	fig|83333.1.peg.3346
9	fig|83333.1.peg.336
9	fig|83333.1.peg.3379
9	fig|83333.1.peg.3404
9	fig|83333.1.peg.3435
9	fig|83333.1.peg.346
9	fig|83333.1.peg.348
9	fig|83333.1.peg.3495
9	fig|83333.1.peg.3503
9	fig|83333.1.peg.3510
9	fig|83333.1.peg.3514
9	fig|83333.1.peg.3516
9	fig|83333.1.peg.3518
9	fig|83333.1.peg.3520
9	fig|83333.1.peg.3583
9	fig|83333.1.peg.3598
9	fig|83333.1.peg.360
9	fig|83333.1.peg.3614
9	fig|83333.1.peg.3617
9	fig|83333.1.peg.3626
9	fig|83333.1.peg.3627
9	fig|83333.1.peg.3629
9	fig|83333.1.peg.3632
9	fig|83333.1.peg.3656
9	fig|83333.1.peg.3659
9	fig|83333.1.peg.3692
9	fig|83333.1.peg.371
9	fig|83333.1.peg.3725
9	fig|83333.1.peg.3726
9	fig|83333.1.peg.374
9	fig|83333.1.peg.376
9	fig|83333.1.peg.3793
9	fig|83333.1.peg.3799
9	fig|83333.1.peg.3800
9	fig|83333.1.peg.3801
9	fig|83333.1.peg.3809
9	fig|83333.1.peg.3810
9	fig|83333.1.peg.3822
9	fig|83333.1.peg.3826
9	fig|83333.1.peg.3827
9	fig|83333.1.peg.3828
9	fig|83333.1.peg.3871
9	fig|83333.1.peg.3873
9	fig|83333.1.peg.3874
9	fig|83333.1.peg.397
9	fig|83333.1.peg.4015
9	fig|83333.1.peg.409
9	fig|83333.1.peg.4093
9	fig|83333.1.peg.4095
9	fig|83333.1.peg.4103
9	fig|83333.1.peg.4109
9	fig|83333.1.peg.4133
9	fig|83333.1.peg.4180
9	fig|83333.1.peg.4195
9	fig|83333.1.peg.42
9	fig|83333.1.peg.4206
9	fig|83333.1.peg.4208
9	fig|83333.1.peg.4218
9	fig|83333.1.peg.4227
9	fig|83333.1.peg.4228
9	fig|83333.1.peg.4235
9	fig|83333.1.peg.4236
9	fig|83333.1.peg.4242
9	fig|83333.1.peg.4243
9	fig|83333.1.peg.4248
9	fig|83333.1.peg.4250
9	fig|83333.1.peg.4254
9	fig|83333.1.peg.4255
9	fig|83333.1.peg.4274
9	fig|83333.1.peg.4275
9	fig|83333.1.peg.453
9	fig|83333.1.peg.47
9	fig|83333.1.peg.475
9	fig|83333.1.peg.486
9	fig|83333.1.peg.498
9	fig|83333.1.peg.503
9	fig|83333.1.peg.504
9	fig|83333.1.peg.507
9	fig|83333.1.peg.509
9	fig|83333.1.peg.511
9	fig|83333.1.peg.516
9	fig|83333.1.peg.530
9	fig|83333.1.peg.534
9	fig|83333.1.peg.539
9	fig|83333.1.peg.542
9	fig|83333.1.peg.544
9	fig|83333.1.peg.547
9	fig|83333.1.peg.548
9	fig|83333.1.peg.561
9	fig|83333.1.peg.565
9	fig|83333.1.peg.567
9	fig|83333.1.peg.575
9	fig|83333.1.peg.578
9	fig|83333.1.peg.587
9	fig|83333.1.peg.601
9	fig|83333.1.peg.610
9	fig|83333.1.peg.613
9	fig|83333.1.peg.614
9	fig|83333.1.peg.617
9	fig|83333.1.peg.619
9	fig|83333.1.peg.620
9	fig|83333.1.peg.649
9	fig|83333.1.peg.650
9	fig|83333.1.peg.672
9	fig|83333.1.peg.679
9	fig|83333.1.peg.680
9	fig|83333.1.peg.683
9	fig|83333.1.peg.688
9	fig|83333.1.peg.694
9	fig|83333.1.peg.709
9	fig|83333.1.peg.711
9	fig|83333.1.peg.724
9	fig|83333.1.peg.757
9	fig|83333.1.peg.77
9	fig|83333.1.peg.774
9	fig|83333.1.peg.784
9	fig|83333.1.peg.801
9	fig|83333.1.peg.802
9	fig|83333.1.peg.807
9	fig|83333.1.peg.810
9	fig|83333.1.peg.819
9	fig|83333.1.peg.860
9	fig|83333.1.peg.861
9	fig|83333.1.peg.885
9	fig|83333.1.peg.894
9	fig|83333.1.peg.898
9	fig|83333.1.peg.901
9	fig|83333.1.peg.921
9	fig|83333.1.peg.923
9	fig|83333.1.peg.925
9	fig|83333.1.peg.926
9	fig|83333.1.peg.927
9	fig|83333.1.peg.928
9	fig|83333.1.peg.929
9	fig|83333.1.peg.969
9	fig|83333.1.peg.970
9	fig|83333.1.peg.979
9	fig|83333.1.peg.980
9	fig|83333.1.peg.983
9	fig|83333.1.peg.985
9	fig|83333.1.rna.121
9	fig|83333.1.rna.123
9	fig|83333.1.rna.125
9	fig|83333.1.rna.134
9	fig|83333.1.rna.135
10	fig|83333.1.peg.1011
10	fig|83333.1.peg.1016
10	fig|83333.1.peg.1029
10	fig|83333.1.peg.1106
10	fig|83333.1.peg.1145
10	fig|83333.1.peg.1146
10	fig|83333.1.peg.1153
10	fig|83333.1.peg.1154
10	fig|83333.1.peg.1336
10	fig|83333.1.peg.1340
10	fig|83333.1.peg.1341
10	fig|83333.1.peg.1342
10	fig|83333.1.peg.1347
10	fig|83333.1.peg.1357
10	fig|83333.1.peg.1397
10	fig|83333.1.peg.1423
10	fig|83333.1.peg.1486
10	fig|83333.1.peg.1514
10	fig|83333.1.peg.1543
10	fig|83333.1.peg.1561
10	fig|83333.1.peg.1566
10	fig|83333.1.peg.1674
10	fig|83333.1.peg.1675
10	fig|83333.1.peg.1680
10	fig|83333.1.peg.1713
10	fig|83333.1.peg.1861
10	fig|83333.1.peg.1913
10	fig|83333.1.peg.1914
10	fig|83333.1.peg.1947
10	fig|83333.1.peg.1957
10	fig|83333.1.peg.2031
10	fig|83333.1.peg.2032
10	fig|83333.1.peg.2085
10	fig|83333.1.peg.213
10	fig|83333.1.peg.2248
10	fig|83333.1.peg.2312
10	fig|83333.1.peg.2335
10	fig|83333.1.peg.2340
10	fig|83333.1.peg.2563
10	fig|83333.1.peg.2588
10	fig|83333.1.peg.2591
10	fig|83333.1.peg.2605
10	fig|83333.1.peg.2609
10	fig|83333.1.peg.2612
10	fig|83333.1.peg.2613
10	fig|83333.1.peg.2615
10	fig|83333.1.peg.2617
10	fig|83333.1.peg.2619
10	fig|83333.1.peg.2688
10	fig|83333.1.peg.2714
10	fig|83333.1.peg.2716
10	fig|83333.1.peg.2734
10	fig|83333.1.peg.274
10	fig|83333.1.peg.275
10	fig|83333.1.peg.2800
10	fig|83333.1.peg.2809
10	fig|83333.1.peg.2812
10	fig|83333.1.peg.2885
10	fig|83333.1.peg.2892
10	fig|83333.1.peg.2974
10	fig|83333.1.peg.2995
10	fig|83333.1.peg.300
10	fig|83333.1.peg.306
10	fig|83333.1.peg.3066
10	fig|83333.1.peg.3089
10	fig|83333.1.peg.3206
10	fig|83333.1.peg.3375
10	fig|83333.1.peg.3415
10	fig|83333.1.peg.3421
10	fig|83333.1.peg.3423
10	fig|83333.1.peg.3491
10	fig|83333.1.peg.3512
10	fig|83333.1.peg.3594
10	fig|83333.1.peg.372
10	fig|83333.1.peg.3742
10	fig|83333.1.peg.3743
10	fig|83333.1.peg.3795
10	fig|83333.1.peg.3891
10	fig|83333.1.peg.3926
10	fig|83333.1.peg.3957
10	fig|83333.1.peg.3958
10	fig|83333.1.peg.4045
10	fig|83333.1.peg.4091
10	fig|83333.1.peg.4125
10	fig|83333.1.peg.4157
10	fig|83333.1.peg.4167
10	fig|83333.1.peg.4190
10	fig|83333.1.peg.4276
10	fig|83333.1.peg.495
10	fig|83333.1.peg.496
10	fig|83333.1.peg.528
10	fig|83333.1.peg.532
10	fig|83333.1.peg.549
10	fig|83333.1.peg.560
10	fig|83333.1.peg.564
10	fig|83333.1.peg.646
10	fig|83333.1.peg.684
10	fig|83333.1.peg.693
10	fig|83333.1.peg.708
10	fig|83333.1.rna.122
10	fig|83333.1.rna.130
10	fig|83333.1.rna.147
11	fig|83333.1.peg.1012
11	fig|83333.1.peg.1017
11	fig|83333.1.peg.1070
11	fig|83333.1.peg.1100
11	fig|83333.1.peg.1131
11	fig|83333.1.peg.1140
11	fig|83333.1.peg.1141
11	fig|83333.1.peg.1142
11	fig|83333.1.peg.1144
11	fig|83333.1.peg.1148
11	fig|83333.1.peg.1155
11	fig|83333.1.peg.12
11	fig|83333.1.peg.1297
11	fig|83333.1.peg.130
11	fig|83333.1.peg.1304
11	fig|83333.1.peg.1335
11	fig|83333.1.peg.1337
11	fig|83333.1.peg.1345
11	fig|83333.1.peg.135
11	fig|83333.1.peg.1352
11	fig|83333.1.peg.1353
11	fig|83333.1.peg.1358
11	fig|83333.1.peg.136
11	fig|83333.1.peg.1367
11	fig|83333.1.peg.139
11	fig|83333.1.peg.1396
11	fig|83333.1.peg.140
11	fig|83333.1.peg.141
11	fig|83333.1.peg.1440
11	fig|83333.1.peg.1442
11	fig|83333.1.peg.1444
11	fig|83333.1.peg.1458
11	fig|83333.1.peg.1476
11	fig|83333.1.peg.1481
11	fig|83333.1.peg.1482
11	fig|83333.1.peg.1483
11	fig|83333.1.peg.1488
11	fig|83333.1.peg.1489
11	fig|83333.1.peg.1490
11	fig|83333.1.peg.1492
11	fig|83333.1.peg.1507
11	fig|83333.1.peg.1531
11	fig|83333.1.peg.1535
11	fig|83333.1.peg.1539
11	fig|83333.1.peg.1541
11	fig|83333.1.peg.1548
11	fig|83333.1.peg.1556
11	fig|83333.1.peg.1563
11	fig|83333.1.peg.1567
11	fig|83333.1.peg.1625
11	fig|83333.1.peg.1657
11	fig|83333.1.peg.1673
[truncated: 2,330 more rows]
