# Supplementary material for: Computing and Applying Atomic Regulons to Understand Gene Expression and Regulation
Source: Front Microbiol. 2016 Nov 24;7:1819. doi: 10.3389/fmicb.2016.01819 (PMC5121216; doi:10.3389/fmicb.2016.01819)
Supplement: Supplementary Table S3 — Results from comparative analysis. [file DataSheet2.XLSX]

## Sheet: Table S3
Atomic regulons similarity >75% across E.coli and two other genomes.
AR ID	Peg ID	Functional role					AR ID	size	Genomes conserved	summary
15	fig|83333.1.peg.2250	NADH-ubiquinone oxidoreductase chain N (EC 1.6.5.3)					15	13	S. oneidensis MR-1 & P. aeruginosa PAO1	NADH-ubiquinone oxidoreductase chain
15	fig|83333.1.peg.2251	NADH-ubiquinone oxidoreductase chain M (EC 1.6.5.3)					54	7	S. oneidensis MR-1 & P. aeruginosa PAO1	Cytochrome c
15	fig|83333.1.peg.2252	NADH-ubiquinone oxidoreductase chain L (EC 1.6.5.3)					57	6	S. oneidensis MR-1 & S. aureus	tryptophan
15	fig|83333.1.peg.2253	NADH-ubiquinone oxidoreductase chain K (EC 1.6.5.3)					112	5	S. oneidensis MR-1 & S. aureus	phospahte transport system
15	fig|83333.1.peg.2254	NADH-ubiquinone oxidoreductase chain J (EC 1.6.5.3)					316	3	S. oneidensis MR-1 & P. aeruginosa PAO1	Molybdenum transport system
15	fig|83333.1.peg.2255	NADH-ubiquinone oxidoreductase chain I (EC 1.6.5.3)					362	2	S. oneidensis MR-1 & S. aureus	Heat shock protein
15	fig|83333.1.peg.2256	NADH-ubiquinone oxidoreductase chain H (EC 1.6.5.3)					398	2	S. oneidensis MR-1 & P. aeruginosa PAO1	Paraquat-inducible protein
15	fig|83333.1.peg.2257	NADH-ubiquinone oxidoreductase chain G (EC 1.6.5.3)					500	2	S. oneidensis MR-1 & S. aureus	Ribonucleotide reductase
15	fig|83333.1.peg.2258	NADH-ubiquinone oxidoreductase chain F (EC 1.6.5.3)
15	fig|83333.1.peg.2259	NADH-ubiquinone oxidoreductase chain E (EC 1.6.5.3)
15	fig|83333.1.peg.2260	NADH-ubiquinone oxidoreductase chain C (EC 1.6.5.3) / NADH-ubiquinone oxidoreductase chain D (EC 1.6.5.3)
15	fig|83333.1.peg.2261	NADH-ubiquinone oxidoreductase chain B (EC 1.6.5.3)
15	fig|83333.1.peg.2262	NADH ubiquinone oxidoreductase chain A (EC 1.6.5.3)
54	fig|83333.1.peg.2168	Cytochrome c heme lyase subunit CcmL / Cytochrome c heme lyase subunit CcmH
54	fig|83333.1.peg.2169	Thiol:disulfide interchange protein DsbE ## same as CcmG
54	fig|83333.1.peg.2170	Cytochrome c-type biogenesis protein CcmF ## proposed to be part of CcmFH heme lyase
54	fig|83333.1.peg.2171	Cytochrome c-type biogenesis protein CcmE, heme chaperone
54	fig|83333.1.peg.2172	Cytochrome c-type biogenesis protein CcmD, interacts with CcmCE
54	fig|83333.1.peg.2173	Cytochrome c-type biogenesis protein CcmC, putative heme lyase for CcmE
54	fig|83333.1.peg.2174	ABC transporter involved in cytochrome c biogenesis, CcmB subunit
57	fig|83333.1.peg.1247	Tryptophan synthase alpha chain (EC 4.2.1.20)
57	fig|83333.1.peg.1248	Tryptophan synthase beta chain (EC 4.2.1.20)
57	fig|83333.1.peg.1249	Indole-3-glycerol phosphate synthase (EC 4.1.1.48) / Phosphoribosylanthranilate isomerase (EC 5.3.1.24)
57	fig|83333.1.peg.1250	Anthranilate synthase, amidotransferase component (EC 4.1.3.27) / Anthranilate phosphoribosyltransferase (EC 2.4.2.18)
57	fig|83333.1.peg.1251	Anthranilate synthase, aminase component (EC 4.1.3.27) # TrpAa
57	fig|83333.1.peg.1252	TrpL Leader peptide
112	fig|83333.1.peg.3661	Phosphate transport system regulatory protein PhoU
112	fig|83333.1.peg.3662	Phosphate transport ATP-binding protein PstB (TC 3.A.1.7.1)
112	fig|83333.1.peg.3663	Phosphate transport system permease protein PstA (TC 3.A.1.7.1)
112	fig|83333.1.peg.3664	Phosphate transport system permease protein PstC (TC 3.A.1.7.1)
112	fig|83333.1.peg.3665	Phosphate ABC transporter, periplasmic phosphate-binding protein PstS (TC 3.A.1.7.1)
316	fig|83333.1.peg.749	Molybdenum ABC transporter, periplasmic molybdenum-binding protein ModA (TC 3.A.1.8.1)
316	fig|83333.1.peg.750	Molybdenum transport system permease protein ModB (TC 3.A.1.8.1)
316	fig|83333.1.peg.751	Molybdenum transport ATP-binding protein ModC (TC 3.A.1.8.1)
362	fig|83333.1.peg.4054	Heat shock protein 60 family co-chaperone GroES
362	fig|83333.1.peg.4055	Heat shock protein 60 family chaperone GroEL
398	fig|83333.1.peg.1817	Paraquat-inducible protein A
398	fig|83333.1.peg.1818	Paraquat-inducible protein B
500	fig|83333.1.peg.4147	Ribonucleotide reductase of class III (anaerobic), activating protein (EC 1.97.1.4)
500	fig|83333.1.peg.4148	Ribonucleotide reductase of class III (anaerobic), large subunit (EC 1.17.4.2)

## Sheet: Jaccard coeficients
E. coli AR regulon number	Staphylococcus aureus subsp. aureus Mu50			Pseudomonas aeruginosa PAO1			Shewanella oneidensis MR-1			Thermus thermophilus HB8
1	158878	0.492	0.244	208964	0.711	0.318	211587	0.43	0.292	300852	0.485	0.176
2	158878	0.016	0.016	208964	0.016	0.016	211587	0.032	0.032	300852	0.032	0.031
3	158878	0	0	208964	0.462	0.421	211587	0.635	0.112	300852	0	0
4	158878	0.042	0.034	208964	0.042	0.04	211587	0.083	0.05	300852	0.042	0.001
5	158878	0.125	0.125	208964	0.375	0.321	211587	0.458	0.379	300852	0.083	0.071
6	158878	0.773	0.037	208964	0.909	0.034	211587	0.091	0.091	300852	0.045	0.042
7	158878	0.158	0.143	208964	0.211	0.111	211587	0.316	0.316	300852	0.263	0.217
8	158878	0.059	0.002	208964	0.176	0.167	211587	0	0	300852	0	0
9	158878	0.056	0.048	208964	0.111	0.105	211587	0	0	300852	0.056	0.053
10	158878	0	0	208964	0.091	0.091	211587	0.091	0.051	300852	0	0
11	158878	0	0	208964	0	0	211587	0	0	300852	0	0
12	158878	0	0	208964	0.059	0.05	211587	0	0	300852	0.294	0.263
13	158878	0.067	0.002	208964	0.133	0.118	211587	0.067	0.062	300852	0.067	0.056
14	158878	0.429	0.375	208964	0.071	0.067	211587	0.929	0.619	300852	0.071	0.067
15	158878	0	0	208964	1	1	211587	1	1	300852	1	0.02
16	158878	0.25	0.12	208964	0	0	211587	0.333	0.25	300852	0.083	0.077
17	158878	0.091	0.083	208964	0	0	211587	0.091	0.083	300852	0.091	0.001
18	158878	0	0	208964	1	1	211587	0	0	300852	0	0
19	158878	0.091	0.067	208964	0.091	0.077	211587	0.091	0.071	300852	0.091	0.077
20	158878	0.1	0.077	208964	0.8	0.8	211587	0.7	0.636	300852	0.1	0.077
21	158878	0.182	0.004	208964	0	0	211587	0.273	0.273	300852	0	0
22	158878	0	0	208964	0.091	0.077	211587	0	0	300852	0	0
23	158878	0	0	208964	0	0	211587	0	0	300852	0	0
24	158878	0.111	0.1	208964	0.111	0.1	211587	0.111	0.1	300852	0.111	0.1
25	158878	0	0	208964	0.111	0.091	211587	0	0	300852	0	0
26	158878	0.4	0.009	208964	0	0	211587	0	0	300852	0.3	0.273
27	158878	0	0	208964	0	0	211587	0	0	300852	0	0
28	158878	0	0	208964	0	0	211587	0	0	300852	0	0
29	158878	0.222	0.222	208964	0.222	0.222	211587	0	0	300852	0.111	0.001
30	158878	0	0	208964	0	0	211587	0	0	300852	0.125	0.1
31	158878	0	0	208964	0.25	0.1	211587	0	0	300852	0	0
32	158878	0	0	208964	0	0	211587	0.286	0.182	300852	0	0
33	158878	0.111	0.1	208964	0.111	0.083	211587	0.111	0.1	300852	0.111	0.077
34	158878	0.75	0.545	208964	0.375	0.375	211587	0.625	0.625	300852	0.75	0.429
35	158878	0.375	0.3	208964	0.25	0.222	211587	0.875	0.778	300852	0.625	0.5
36	158878	0.182	0.143	208964	0.182	0.154	211587	0.091	0.083	300852	0.091	0.083
37	158878	0	0	208964	0.625	0.556	211587	0.5	0.444	300852	0	0
38	158878	0.143	0.125	208964	0.143	0.125	211587	0.286	0.25	300852	0.143	0.125
39	158878	0	0	208964	0	0	211587	0	0	300852	0	0
40	158878	0.091	0.077	208964	0	0	211587	0	0	300852	0	0
41	158878	0	0	208964	0	0	211587	0	0	300852	0	0
42	158878	0.5	0.333	208964	0.125	0.032	211587	0.125	0.071	300852	0.375	0.375
43	158878	0.7	0.538	208964	0.2	0.167	211587	1	1	300852	0.1	0.04
44	158878	0	0	208964	0.143	0.002	211587	0	0	300852	0	0
45	158878	0	0	208964	0	0	211587	0	0	300852	0	0
46	158878	0	0	208964	0.143	0.091	211587	0	0	300852	0	0
47	158878	0	0	208964	0	0	211587	0	0	300852	0	0
48	158878	0	0	208964	0.714	0.008	211587	0.143	0.031	300852	0	0
49	158878	0.143	0.091	208964	0.143	0.002	211587	0.143	0.111	300852	0.143	0.125
50	158878	0	0	208964	0.143	0.125	211587	0.286	0.25	300852	0.143	0.001
51	158878	0.125	0.002	208964	0.125	0.111	211587	0.125	0.111	300852	0.125	0.111
52	158878	0.143	0.125	208964	0	0	211587	0.286	0.007	300852	0	0
53	158878	0.167	0.143	208964	0	0	211587	0	0	300852	0	0
54	158878	0	0	208964	1	1	211587	1	0.8	300852	0.375	0.25
55	158878	0	0	208964	0.111	0.011	211587	0.222	0.222	300852	0.222	0.2
56	158878	0.571	0.364	208964	0	0	211587	0	0	300852	0	0
57	158878	0.875	0.875	208964	0.375	0.333	211587	0.875	0.875	300852	0.375	0.375
58	158878	0.667	0.364	208964	0.167	0.143	211587	0.333	0.333	300852	0.5	0.2
59	158878	0	0	208964	0	0	211587	0.5	0.429	300852	0.167	0.001
60	158878	0	0	208964	0.8	0.615	211587	0	0	300852	0	0
61	158878	0	0	208964	0.833	0.263	211587	1	0.5	300852	0	0
62	158878	0	0	208964	0	0	211587	0	0	300852	0	0
63	158878	0	0	208964	0	0	211587	0	0	300852	0	0
64	158878	0.167	0.143	208964	0.167	0.143	211587	0.167	0.143	300852	0.167	0.143
65	158878	0.167	0.143	208964	0.167	0.143	211587	0.167	0.143	300852	0.167	0.143
66	158878	0.5	0.006	208964	0.5	0.375	211587	0.5	0.429	300852	0.333	0.003
67	158878	0	0	208964	0.833	0.714	211587	0	0	300852	0.833	0.714
68	158878	0.167	0.143	208964	1	0.01	211587	0.333	0.007	300852	0.333	0.003
69	158878	0	0	208964	0	0	211587	0	0	300852	0.333	0.2
70	158878	0.2	0.143	208964	0.8	0.8	211587	0.8	0.571	300852	0.2	0.001
71	158878	0	0	208964	0	0	211587	0	0	300852	0	0
72	158878	0	0	208964	0	0	211587	0	0	300852	0	0
73	158878	0.4	0.004	208964	0.2	0.125	211587	0.4	0.4	300852	0.2	0.001
74	158878	0	0	208964	0	0	211587	0	0	300852	0	0
75	158878	0	0	208964	0	0	211587	0	0	300852	1	0.357
76	158878	0.2	0.143	208964	1	1	211587	0.2	0.077	300852	0.2	0.001
77	158878	0.6	0.007	208964	0.4	0.333	211587	0.4	0.4	300852	0.8	0.006
78	158878	0.6	0.3	208964	0.2	0.091	211587	0	0	300852	0.2	0.167
79	158878	0.2	0.167	208964	0	0	211587	0	0	300852	0.2	0.167
80	158878	0	0	208964	0.2	0.143	211587	0.2	0.062	300852	0	0
81	158878	0.8	0.444	208964	0	0	211587	0.6	0.6	300852	0	0
82	158878	0	0	208964	0	0	211587	0	0	300852	0	0
83	158878	0.2	0.002	208964	0.4	0.003	211587	0	0	300852	0	0
84	158878	0.2	0.167	208964	0.4	0.25	211587	0.4	0.25	300852	0.2	0.167
85	158878	0	0	208964	0.5	0.3	211587	0.333	0.25	300852	0	0
86	158878	0.167	0.143	208964	1	0.01	211587	1	0.75	300852	0.5	0.004
87	158878	0	0	208964	0	0	211587	0	0	300852	0	0
88	158878	0.167	0.091	208964	0.667	0.571	211587	0	0	300852	0.333	0.003
89	158878	0	0	208964	0	0	211587	0.2	0.143	300852	0	0
90	158878	0.2	0.143	208964	0.8	0.007	211587	0.2	0.083	300852	0.2	0.091
91	158878	0	0	208964	0.2	0.167	211587	0	0	300852	0	0
92	158878	0.4	0.333	208964	0.2	0.1	211587	0	0	300852	0	0
93	158878	0	0	208964	0.2	0.056	211587	0	0	300852	0	0
94	158878	0.8	0.444	208964	0.6	0.6	211587	0.8	0.444	300852	1	0.007
95	158878	0.8	0.308	208964	0.8	0.8	211587	0	0	300852	0	0
96	158878	0.2	0.111	208964	0.4	0.003	211587	0	0	300852	0.2	0.143
97	158878	0	0	208964	0	0	211587	0	0	300852	0	0
98	158878	1	1	208964	0	0	211587	0	0	300852	0.4	0.4
99	158878	0.2	0.111	208964	0	0	211587	0	0	300852	0	0
100	158878	0	0	208964	0.4	0.286	211587	0.2	0.143	300852	0.2	0.001
101	158878	0	0	208964	0	0	211587	0	0	300852	0	0
102	158878	0	0	208964	0	0	211587	0	0	300852	0	0
103	158878	0	0	208964	0.2	0.036	211587	0	0	300852	0	0
104	158878	0.4	0.333	208964	0	0	211587	0	0	300852	0	0
105	158878	0	0	208964	0.6	0.005	211587	0.2	0.167	300852	0.2	0.001
106	158878	0	0	208964	0	0	211587	1	1	300852	0	0
107	158878	0	0	208964	0.8	0.667	211587	0.6	0.375	300852	0	0
108	158878	0	0	208964	0	0	211587	0	0	300852	0	0
109	158878	0	0	208964	0	0	211587	0	0	300852	0	0
110	158878	0	0	208964	0.8	0.114	211587	0	0	300852	0	0
111	158878	0.6	0.3	208964	0.4	0.003	211587	0.4	0.4	300852	0.2	0.167
112	158878	1	1	208964	0.4	0.333	211587	0.8	0.8	300852	0.8	0.006
113	158878	0.75	0.429	208964	0.75	0.5	211587	0	0	300852	0.25	0.001
114	158878	0	0	208964	0	0	211587	0	0	300852	0	0
115	158878	0.25	0.2	208964	0	0	211587	0	0	300852	0.25	0.053
116	158878	0	0	208964	0	0	211587	0.25	0.2	300852	0	0
117	158878	0.4	0.25	208964	0.4	0.003	211587	0.2	0.1	300852	0.2	0.167
118	158878	0	0	208964	0	0	211587	0	0	300852	0	0
119	158878	0	0	208964	0	0	211587	0	0	300852	0	0
120	158878	0.25	0.2	208964	0.25	0.2	211587	0.25	0.2	300852	0.25	0.2
121	158878	0	0	208964	0	0	211587	0	0	300852	0	0
122	158878	0	0	208964	0	0	211587	0	0	300852	0	0
123	158878	0.25	0.091	208964	0.25	0.002	211587	0.5	0.4	300852	0	0
124	158878	0	0	208964	0	0	211587	0	0	300852	0	0
125	158878	0.75	0.007	208964	0	0	211587	0	0	300852	0	0
126	158878	0	0	208964	0	0	211587	0	0	300852	0	0
127	158878	0	0	208964	0	0	211587	0	0	300852	0	0
128	158878	0	0	208964	0	0	211587	0	0	300852	0	0
129	158878	0.75	0.6	208964	1	1	211587	0	0	300852	1	0.006
130	158878	0	0	208964	0	0	211587	0	0	300852	0	0
131	158878	0	0	208964	0	0	211587	0	0	300852	0	0
132	158878	0.25	0.143	208964	0	0	211587	0	0	300852	0	0
133	158878	0	0	208964	0	0	211587	0	0	300852	0	0
134	158878	0.25	0.2	208964	0	0	211587	0.25	0.2	300852	0.75	0.004
135	158878	0	0	208964	0	0	211587	0	0	300852	0	0
136	158878	1	0.333	208964	1	1	211587	0	0	300852	0	0
137	158878	0	0	208964	0	0	211587	0	0	300852	0	0
138	158878	0	0	208964	0.75	0.12	211587	1	0.571	300852	0.25	0.2
139	158878	0	0	208964	0	0	211587	0	0	300852	0	0
140	158878	0	0	208964	0	0	211587	0.8	0.8	300852	0.2	0.111
141	158878	0.25	0.167	208964	1	0.007	211587	1	0.015	300852	0.5	0.003
142	158878	0.5	0.5	208964	0.25	0.077	211587	0	0	300852	0	0
143	158878	0.5	0.333	208964	0.5	0.333	211587	0.5	0.333	300852	0.5	0.333
144	158878	0	0	208964	0	0	211587	0	0	300852	0	0
145	158878	0.5	0.004	208964	0	0	211587	0.5	0.4	300852	0	0
146	158878	0	0	208964	0	0	211587	0	0	300852	0	0
147	158878	0	0	208964	0.5	0.5	211587	0.5	0.25	300852	0	0
148	158878	0.333	0.25	208964	0.333	0.25	211587	0.333	0.25	300852	0.333	0.25
149	158878	0	0	208964	0	0	211587	0	0	300852	0	0
150	158878	0.25	0.2	208964	1	0.667	211587	0.5	0.007	300852	0	0
151	158878	0	0	208964	0	0	211587	0	0	300852	0	0
152	158878	0.5	0.333	208964	0	0	211587	0.75	0.6	300852	0	0
153	158878	0	0	208964	0	0	211587	0	0	300852	0	0
154	158878	0	0	208964	0.25	0.2	211587	0	0	300852	0	0
155	158878	0.4	0.004	208964	0.4	0.003	211587	1	0.25	300852	0.4	0.4
156	158878	0	0	208964	0	0	211587	0	0	300852	0	0
157	158878	0	0	208964	0.25	0.028	211587	0	0	300852	0	0
158	158878	0	0	208964	0.25	0.167	211587	0.25	0.2	300852	0	0
159	158878	0	0	208964	0	0	211587	0.75	0.5	300852	0	0
160	158878	0.25	0.002	208964	0.5	0.4	211587	0.5	0.5	300852	0	0
161	158878	0.5	0.2	208964	0.5	0.003	211587	0.5	0.4	300852	0.5	0.003
162	158878	0.2	0.111	208964	0	0	211587	0	0	300852	0	0
163	158878	0	0	208964	0.25	0.033	211587	0	0	300852	0.25	0.083
164	158878	0.2	0.167	208964	0.2	0.167	211587	0.2	0.045	300852	0.2	0.143
165	158878	0.25	0.111	208964	0.5	0.5	211587	0	0	300852	0.5	0.003
166	158878	0	0	208964	0	0	211587	0	0	300852	0	0
167	158878	0	0	208964	0	0	211587	0	0	300852	0	0
168	158878	0	0	208964	0.75	0.005	211587	0.75	0.214	300852	0.75	0.004
169	158878	0	0	208964	1	0.118	211587	0	0	300852	0	0
170	158878	0	0	208964	0	0	211587	0	0	300852	0	0
171	158878	0.2	0.167	208964	0.4	0.4	211587	0.4	0.4	300852	0	0
172	158878	0	0	208964	0	0	211587	0	0	300852	0	0
173	158878	0.25	0.091	208964	0.25	0.033	211587	0	0	300852	0.25	0.167
174	158878	0	0	208964	0	0	211587	0	0	300852	0	0
175	158878	0	0	208964	0.25	0.002	211587	0.25	0.048	300852	0	0
176	158878	0	0	208964	0	0	211587	0	0	300852	0	0
177	158878	0	0	208964	1	1	211587	0.6	0.25	300852	0	0
178	158878	0.6	0.333	208964	1	1	211587	1	1	300852	0.4	0.25
179	158878	0	0	208964	0.75	0.75	211587	0	0	300852	0	0
180	158878	0	0	208964	0.8	0.8	211587	0	0	300852	0.6	0.5
181	158878	0	0	208964	0	0	211587	0	0	300852	0	0
182	158878	0	0	208964	0	0	211587	0	0	300852	0	0
183	158878	0	0	208964	0	0	211587	0	0	300852	0	0
184	158878	0	0	208964	0	0	211587	0.333	0.125	300852	0	0
185	158878	0.333	0.002	208964	0.333	0.2	211587	0.333	0.091	300852	0	0
186	158878	0.333	0.002	208964	0.333	0.002	211587	0	0	300852	0	0
187	158878	0	0	208964	0	0	211587	0	0	300852	0	0
188	158878	0	0	208964	0.75	0.005	211587	0.75	0.75	300852	0.25	0.143
189	158878	0	0	208964	0.25	0.125	211587	0.75	0.273	300852	0	0
190	158878	0	0	208964	0	0	211587	0	0	300852	0	0
191	158878	0.333	0.25	208964	0	0	211587	0.667	0.667	300852	0	0
192	158878	0.667	0.667	208964	0.333	0.002	211587	0.667	0.5	300852	0.333	0.111
193	158878	0.667	0.004	208964	0.667	0.003	211587	0	0	300852	0.333	0.25
194	158878	0.333	0.2	208964	0.667	0.667	211587	1	0.5	300852	0.667	0.003
195	158878	0	0	208964	0	0	211587	0	0	300852	0	0
196	158878	0.333	0.25	208964	0.333	0.25	211587	0.333	0.25	300852	0.333	0.25
197	158878	0.333	0.25	208964	0.333	0.25	211587	0.333	0.25	300852	0.333	0.25
198	158878	0	0	208964	0.5	0.038	211587	0.5	0.037	300852	0	0
199	158878	0.333	0.002	208964	0	0	211587	0	0	300852	0	0
200	158878	0	0	208964	0	0	211587	0	0	300852	0	0
201	158878	0	0	208964	0.333	0.083	211587	0	0	300852	0	0
202	158878	0	0	208964	0	0	211587	0	0	300852	0	0
203	158878	0	0	208964	0	0	211587	0	0	300852	0	0
204	158878	0.333	0.25	208964	0	0	211587	0	0	300852	0	0
205	158878	0	0	208964	0	0	211587	0	0	300852	0	0
206	158878	0	0	208964	0.333	0.2	211587	0	0	300852	0	0
207	158878	0.333	0.2	208964	0.333	0.2	211587	0	0	300852	0.333	0.001
208	158878	0.333	0.25	208964	0	0	211587	0	0	300852	0	0
209	158878	0.333	0.002	208964	0	0	211587	0	0	300852	0.333	0.167
210	158878	0	0	208964	1	1	211587	0.333	0.048	300852	0.333	0.2
211	158878	0.667	0.154	208964	0.333	0.2	211587	0	0	300852	0	0
212	158878	0.75	0.6	208964	0	0	211587	0	0	300852	0	0
213	158878	0	0	208964	0.667	0.003	211587	0.667	0.667	300852	0	0
214	158878	0	0	208964	0	0	211587	0	0	300852	0	0
215	158878	0	0	208964	0	0	211587	0	0	300852	0	0
216	158878	0	0	208964	0.25	0.083	211587	0.25	0.2	300852	0.25	0.143
217	158878	0.667	0.2	208964	0.667	0.003	211587	0.667	0.667	300852	0.667	0.154
218	158878	0.5	0.004	208964	0	0	211587	0.25	0.1	300852	0	0
219	158878	0.5	0.333	208964	0.5	0.333	211587	0.5	0.333	300852	0.5	0.333
220	158878	1	1	208964	0	0	211587	0	0	300852	0	0
221	158878	0	0	208964	0	0	211587	0	0	300852	0	0
222	158878	0	0	208964	1	1	211587	0.333	0.004	300852	0.333	0.001
223	158878	0	0	208964	0	0	211587	0	0	300852	0	0
224	158878	0	0	208964	0	0	211587	0	0	300852	0	0
225	158878	0	0	208964	1	0.75	211587	0	0	300852	0	0
226	158878	0.5	0.004	208964	0.5	0.003	211587	0	0	300852	0.5	0.003
227	158878	0	0	208964	0	0	211587	0	0	300852	0	0
228	158878	0	0	208964	0.333	0.143	211587	0	0	300852	0	0
229	158878	0	0	208964	0	0	211587	0	0	300852	0.333	0.25
230	158878	0	0	208964	0	0	211587	0.333	0.048	300852	0	0
231	158878	0.333	0.25	208964	0.333	0.25	211587	0	0	300852	0	0
232	158878	0	0	208964	0	0	211587	0	0	300852	0.667	0.003
233	158878	0.333	0.25	208964	0.333	0.25	211587	0.333	0.25	300852	0.333	0.25
234	158878	0	0	208964	0	0	211587	0	0	300852	0	0
235	158878	0	0	208964	0	0	211587	0	0	300852	0	0
236	158878	0	0	208964	0	0	211587	0	0	300852	0	0
237	158878	0	0	208964	0	0	211587	0	0	300852	0	0
238	158878	0.667	0.004	208964	0.333	0.167	211587	0.333	0.2	300852	1	0.004
239	158878	0.333	0.167	208964	0.333	0.111	211587	0	0	300852	0.333	0.143
240	158878	0.333	0.2	208964	0	0	211587	0	0	300852	0.333	0.001
241	158878	0	0	208964	0.75	0.158	211587	0	0	300852	0	0
242	158878	0	0	208964	0	0	211587	0	0	300852	0	0
243	158878	0.333	0.2	208964	1	1	211587	0	0	300852	0.667	0.667
244	158878	0.333	0.25	208964	0.333	0.25	211587	0.333	0.25	300852	0.333	0.25
245	158878	0	0	208964	0	0	211587	0	0	300852	0	0
246	158878	0.5	0.25	208964	0.5	0.25	211587	0.5	0.333	300852	0	0
247	158878	1	0.007	208964	1	0.005	211587	1	1	300852	0.667	0.118
248	158878	0	0	208964	0	0	211587	0	0	300852	0.333	0.111
249	158878	0	0	208964	0	0	211587	0	0	300852	0	0
250	158878	0	0	208964	0	0	211587	0	0	300852	0	0
251	158878	0.333	0.25	208964	1	0.005	211587	1	0.011	300852	0	0
252	158878	0.8	0.667	208964	0	0	211587	0	0	300852	0	0
253	158878	0	0	208964	0	0	211587	0.333	0.2	300852	0	0
254	158878	0	0	208964	0	0	211587	0	0	300852	0	0
255	158878	0	0	208964	0.333	0.083	211587	0	0	300852	0	0
256	158878	0	0	208964	0	0	211587	0	0	300852	0	0
257	158878	0	0	208964	0	0	211587	0	0	300852	0	0
258	158878	0.333	0.25	208964	0	0	211587	0	0	300852	0	0
259	158878	0	0	208964	0	0	211587	0	0	300852	0	0
260	158878	0	0	208964	0	0	211587	0	0	300852	0	0
261	158878	0	0	208964	0	0	211587	0	0	300852	0	0
262	158878	0.333	0.25	208964	0.333	0.25	211587	0.667	0.667	300852	0.333	0.25
263	158878	0	0	208964	0	0	211587	0	0	300852	0	0
264	158878	1	0.007	208964	0.333	0.002	211587	0.333	0.25	300852	0	0
265	158878	0	0	208964	0.333	0.2	211587	0	0	300852	0	0
266	158878	0	0	208964	0.333	0.2	211587	0	0	300852	0	0
267	158878	0	0	208964	0	0	211587	0	0	300852	0	0
268	158878	0.25	0.002	208964	0.25	0.002	211587	0	0	300852	0.25	0.001
269	158878	0	0	208964	0.333	0.167	211587	0	0	300852	0	0
270	158878	0.667	0.004	208964	0.667	0.4	211587	0.667	0.5	300852	0.667	0.4
271	158878	0	0	208964	0	0	211587	0	0	300852	0	0
272	158878	0	0	208964	0	0	211587	0	0	300852	0	0
273	158878	0	0	208964	0.667	0.667	211587	0.667	0.667	300852	0.667	0.667
274	158878	0.667	0.004	208964	0.333	0.002	211587	0.667	0.4	300852	0.667	0.003
275	158878	0	0	208964	1	0.167	211587	1	0.25	300852	0	0
276	158878	0	0	208964	0.75	0.75	211587	0	0	300852	0	0
277	158878	0	0	208964	0	0	211587	0	0	300852	0	0
278	158878	0.5	0.333	208964	0.5	0.333	211587	0.5	0.333	300852	0.5	0.333
279	158878	0.667	0.667	208964	0	0	211587	0	0	300852	0	0
280	158878	0.333	0.25	208964	0.333	0.25	211587	0.333	0.25	300852	0.333	0.25
281	158878	0	0	208964	0	0	211587	0	0	300852	0	0
282	158878	0	0	208964	0	0	211587	0	0	300852	0	0
283	158878	0	0	208964	0	0	211587	0	0	300852	0.333	0.001
284	158878	0	0	208964	0.25	0.2	211587	0	0	300852	0	0
285	158878	0	0	208964	1	0.5	211587	1	0.6	300852	0.667	0.003
286	158878	0	0	208964	0	0	211587	0	0	300852	0	0
287	158878	0	0	208964	0	0	211587	0	0	300852	0	0
288	158878	0	0	208964	0	0	211587	0	0	300852	0	0
289	158878	0.333	0.167	208964	0	0	211587	0	0	300852	0	0
290	158878	0	0	208964	0	0	211587	0	0	300852	0	0
291	158878	0	0	208964	0	0	211587	0	0	300852	0	0
292	158878	1	0.007	208964	0	0	211587	0	0	300852	0.667	0.003
293	158878	0.333	0.25	208964	0.333	0.2	211587	0.333	0.25	300852	0	0
294	158878	0.333	0.25	208964	0.333	0.25	211587	0	0	300852	0.333	0.001
295	158878	0.333	0.25	208964	0.333	0.25	211587	0.333	0.25	300852	0.333	0.25
296	158878	0	0	208964	0.5	0.002	211587	0.5	0.053	300852	0	0
297	158878	0	0	208964	0	0	211587	0	0	300852	0	0
298	158878	0	0	208964	0	0	211587	0	0	300852	0	0
299	158878	0	0	208964	0	0	211587	0	0	300852	0.333	0.167
300	158878	0	0	208964	0	0	211587	0	0	300852	0	0
301	158878	0	0	208964	0.25	0.143	211587	0	0	300852	0	0
302	158878	0.667	0.118	208964	1	0.005	211587	0.333	0.1	300852	0.667	0.003
303	158878	0.333	0.25	208964	0.333	0.2	211587	0.333	0.25	300852	0.333	0.001
304	158878	0	0	208964	0.333	0.012	211587	0	0	300852	0	0
305	158878	0	0	208964	0	0	211587	0	0	300852	0	0
306	158878	0	0	208964	0	0	211587	0	0	300852	0	0
307	158878	0	0	208964	0	0	211587	0	0	300852	0	0
308	158878	0	0	208964	0	0	211587	0	0	300852	0	0
309	158878	0.667	0.286	208964	0	0	211587	0	0	300852	0	0
310	158878	0	0	208964	0.667	0.5	211587	0	0	300852	0	0
311	158878	0	0	208964	0	0	211587	1	0.75	300852	0	0
312	158878	0	0	208964	0	0	211587	0.667	0.5	300852	0	0
313	158878	0.333	0.25	208964	0	0	211587	0	0	300852	0	0
314	158878	0	0	208964	0	0	211587	0	0	300852	0	0
315	158878	0.333	0.2	208964	0.333	0.25	211587	0.333	0.25	300852	0.333	0.2
316	158878	0.667	0.667	208964	1	1	211587	1	1	300852	1	0.429
317	158878	0	0	208964	0	0	211587	0	0	300852	0.333	0.2
318	158878	0	0	208964	0	0	211587	0	0	300852	0	0
319	158878	1	0.4	208964	1	0.5	211587	0	0	300852	0	0
320	158878	0	0	208964	0	0	211587	0	0	300852	0	0
321	158878	0	0	208964	0	0	211587	0	0	300852	0	0
322	158878	0	0	208964	0	0	211587	0	0	300852	0	0
324	158878	1	0.25	208964	1	0.005	211587	1	1	300852	1	0.004
325	158878	0	0	208964	0	0	211587	0.5	0.333	300852	0	0
326	158878	0	0	208964	0	0	211587	0	0	300852	0	0
327	158878	0	0	208964	0	0	211587	0	0	300852	0	0
328	158878	0	0	208964	0	0	211587	0	0	300852	0	0
329	158878	0	0	208964	0.5	0.059	211587	0.5	0.333	300852	0.5	0.001
330	158878	0	0	208964	0	0	211587	0.333	0.2	300852	0	0
331	158878	0	0	208964	0.5	0.002	211587	0	0	300852	0	0
332	158878	0	0	208964	0	0	211587	0.5	0.333	300852	0.5	0.2
333	158878	0	0	208964	0	0	211587	0	0	300852	0	0
334	158878	1	0.004	208964	1	0.003	211587	1	0.5	300852	1	0.003
335	158878	0	0	208964	0	0	211587	0	0	300852	0	0
336	158878	0	0	208964	0	0	211587	0	0	300852	0	0
337	158878	0	0	208964	0	0	211587	0	0	300852	0	0
338	158878	0	0	208964	0	0	211587	0	0	300852	0	0
339	158878	0	0	208964	0	0	211587	0	0	300852	0.5	0.001
340	158878	0	0	208964	0	0	211587	0	0	300852	0.5	0.001
341	158878	0	0	208964	0.5	0.002	211587	1	0.667	300852	0.5	0.25
342	158878	0	0	208964	0	0	211587	0	0	300852	0	0
343	158878	0.5	0.002	208964	0.5	0.25	211587	0.5	0.333	300852	0.5	0.001
344	158878	0	0	208964	0	0	211587	0	0	300852	0	0
345	158878	0.5	0.333	208964	0	0	211587	0	0	300852	0	0
346	158878	0.5	0.002	208964	0.5	0.25	211587	1	0.286	300852	0	0
347	158878	0	0	208964	0	0	211587	0	0	300852	0	0
348	158878	0	0	208964	1	0.003	211587	0	0	300852	0	0
349	158878	0.5	0.167	208964	0	0	211587	0.5	0.143	300852	0	0
350	158878	0	0	208964	0	0	211587	0	0	300852	0	0
351	158878	0	0	208964	0	0	211587	1	0.4	300852	0	0
352	158878	0	0	208964	0	0	211587	0	0	300852	0	0
353	158878	0	0	208964	0.5	0.029	211587	0	0	300852	0	0
354	158878	0	0	208964	0	0	211587	0	0	300852	0	0
355	158878	0	0	208964	1	0.333	211587	0	0	300852	0	0
356	158878	0	0	208964	0	0	211587	0.5	0.333	300852	0	0
358	158878	0	0	208964	1	0.5	211587	0	0	300852	0	0
359	158878	0	0	208964	0	0	211587	0	0	300852	0.5	0.25
360	158878	0.5	0.333	208964	0.5	0.25	211587	0.5	0.111	300852	0.5	0.001
361	158878	0	0	208964	0	0	211587	0	0	300852	0	0
362	158878	1	1	208964	1	0.003	211587	1	1	300852	1	0.003
363	158878	0	0	208964	0	0	211587	0	0	300852	0	0
364	158878	0	0	208964	0	0	211587	0	0	300852	0	0
365	158878	0	0	208964	0	0	211587	0	0	300852	0	0
367	158878	0	0	208964	0	0	211587	0	0	300852	0	0
368	158878	0	0	208964	0	0	211587	0	0	300852	0	0
369	158878	0	0	208964	0	0	211587	0	0	300852	0	0
370	158878	0	0	208964	0.5	0.333	211587	0.5	0.333	300852	0	0
371	158878	0.5	0.333	208964	0.5	0.2	211587	0	0	300852	0.5	0.001
372	158878	0	0	208964	1	0.111	211587	1	0.167	300852	0	0
373	158878	0	0	208964	0	0	211587	0	0	300852	0	0
374	158878	0	0	208964	0	0	211587	0	0	300852	0	0
375	158878	0	0	208964	0	0	211587	0	0	300852	0	0
376	158878	0	0	208964	0	0	211587	0	0	300852	0	0
377	158878	0	0	208964	0	0	211587	0	0	300852	0	0
378	158878	0	0	208964	0	0	211587	0	0	300852	0	0
379	158878	0	0	208964	0	0	211587	0	0	300852	0	0
380	158878	0	0	208964	0	0	211587	0	0	300852	0	0
381	158878	0	0	208964	0	0	211587	0	0	300852	0	0
382	158878	0	0	208964	0	0	211587	0	0	300852	0	0
383	158878	0	0	208964	0	0	211587	0	0	300852	0.5	0.001
384	158878	0	0	208964	0.5	0.002	211587	1	1	300852	0.5	0.001
385	158878	0.5	0.333	208964	0.5	0.333	211587	0.5	0.333	300852	0.5	0.333
386	158878	0	0	208964	0	0	211587	0	0	300852	0	0
387	158878	0.667	0.004	208964	1	0.005	211587	1	0.75	300852	0.667	0.5
388	158878	0.5	0.2	208964	1	0.667	211587	0	0	300852	0.5	0.001
389	158878	1	1	208964	0	0	211587	0	0	300852	0	0
390	158878	0	0	208964	0	0	211587	0	0	300852	0	0
391	158878	0	0	208964	0	0	211587	0	0	300852	0	0
392	158878	0	0	208964	0	0	211587	0	0	300852	0	0
393	158878	0	0	208964	0	0	211587	0	0	300852	0	0
394	158878	0	0	208964	0	0	211587	0	0	300852	0	0
395	158878	0	0	208964	0	0	211587	0	0	300852	0	0
396	158878	0	0	208964	0	0	211587	0	0	300852	0	0
397	158878	0.5	0.25	208964	0.5	0.083	211587	0.5	0.004	300852	1	0.003
398	158878	0	0	208964	1	1	211587	1	1	300852	0	0
399	158878	0	0	208964	1	0.286	211587	0	0	300852	0	0
400	158878	0.333	0.002	208964	1	0.005	211587	0.333	0.004	300852	0.333	0.001
401	158878	0	0	208964	0	0	211587	0	0	300852	0	0
402	158878	0.5	0.25	208964	0	0	211587	0	0	300852	0	0
403	158878	0	0	208964	0	0	211587	0	0	300852	0.4	0.003
404	158878	0	0	208964	0	0	211587	0	0	300852	0	0
405	158878	0	0	208964	0	0	211587	0	0	300852	0	0
406	158878	0.333	0.25	208964	0.667	0.4	211587	0	0	300852	0.333	0.25
407	158878	0	0	208964	0	0	211587	0	0	300852	0	0
408	158878	0.5	0.167	208964	0	0	211587	0.5	0.125	300852	0	0
409	158878	0.5	0.2	208964	0	0	211587	0	0	300852	0	0
410	158878	0	0	208964	0	0	211587	0	0	300852	0	0
411	158878	0	0	208964	0.5	0.333	211587	0.5	0.091	300852	0	0
412	158878	0.5	0.167	208964	0	0	211587	0	0	300852	0	0
413	158878	0	0	208964	0	0	211587	0	0	300852	0	0
414	158878	0	0	208964	0	0	211587	0	0	300852	0	0
415	158878	0	0	208964	0	0	211587	0	0	300852	0	0
416	158878	0	0	208964	0	0	211587	0	0	300852	0	0
417	158878	0	0	208964	0.5	0.333	211587	0.5	0.333	300852	0	0
418	158878	0.5	0.004	208964	1	0.007	211587	0	0	300852	0.5	0.003
419	158878	0	0	208964	0	0	211587	0	0	300852	0	0
420	158878	1	0.667	208964	0	0	211587	0	0	300852	0	0
421	158878	0	0	208964	0	0	211587	0	0	300852	0	0
423	158878	0	0	208964	0	0	211587	0	0	300852	0	0
424	158878	0	0	208964	0	0	211587	0	0	300852	0	0
425	158878	0	0	208964	0	0	211587	0	0	300852	0	0
426	158878	0	0	208964	0.5	0.053	211587	0.5	0.25	300852	0	0
427	158878	0.5	0.333	208964	0.5	0.333	211587	0.5	0.333	300852	0.5	0.333
428	158878	0.5	0.002	208964	1	0.003	211587	0	0	300852	0.5	0.2
429	158878	0	0	208964	0	0	211587	0	0	300852	0	0
430	158878	0	0	208964	0	0	211587	0	0	300852	0	0
431	158878	1	0.004	208964	1	0.003	211587	1	0.007	300852	1	0.003
432	158878	0	0	208964	0	0	211587	0	0	300852	0	0
433	158878	0	0	208964	0	0	211587	0	0	300852	0	0
434	158878	0	0	208964	0	0	211587	0	0	300852	0	0
435	158878	0	0	208964	1	0.003	211587	1	0.5	300852	0	0
436	158878	0	0	208964	0.5	0.25	211587	0.5	0.333	300852	0	0
437	158878	0	0	208964	0	0	211587	0	0	300852	0	0
438	158878	0	0	208964	0	0	211587	0	0	300852	0.5	0.001
439	158878	0	0	208964	0	0	211587	0	0	300852	0	0
440	158878	0	0	208964	0	0	211587	0	0	300852	0	0
441	158878	0	0	208964	0	0	211587	0	0	300852	0	0
442	158878	0.5	0.111	208964	0	0	211587	0.5	0.004	300852	0	0
443	158878	0.5	0.333	208964	0.5	0.333	211587	0.5	0.333	300852	0.5	0.333
444	158878	0	0	208964	0	0	211587	0	0	300852	0	0
445	158878	0	0	208964	0	0	211587	0	0	300852	0	0
446	158878	0	0	208964	0	0	211587	0	0	300852	0	0
447	158878	0.333	0.25	208964	0.333	0.25	211587	0.333	0.25	300852	0.333	0.25
448	158878	0	0	208964	0	0	211587	0	0	300852	0	0
449	158878	0.5	0.333	208964	0.5	0.333	211587	0.5	0.333	300852	0.5	0.333
450	158878	0	0	208964	0	0	211587	0.5	0.25	300852	0	0
451	158878	0	0	208964	0	0	211587	0	0	300852	0	0
452	158878	0	0	208964	0	0	211587	0	0	300852	0	0
453	158878	0	0	208964	0	0	211587	0	0	300852	0	0
454	158878	0	0	208964	0	0	211587	0.5	0.333	300852	0	0
455	158878	0.5	0.333	208964	0	0	211587	0	0	300852	0	0
456	158878	1	0.25	208964	0	0	211587	1	0.25	300852	0.5	0.001
457	158878	0.5	0.333	208964	0.5	0.333	211587	0.5	0.333	300852	0.5	0.125
458	158878	0	0	208964	0	0	211587	0	0	300852	0	0
459	158878	0	0	208964	0	0	211587	0	0	300852	0	0
460	158878	0.5	0.1	208964	0	0	211587	0.5	0.333	300852	0.5	0.077
461	158878	0	0	208964	0	0	211587	0	0	300852	0	0
462	158878	1	1	208964	0	0	211587	0	0	300852	0	0
463	158878	0	0	208964	0	0	211587	0	0	300852	0	0
464	158878	0	0	208964	0	0	211587	0	0	300852	0	0
465	158878	0	0	208964	0	0	211587	0	0	300852	0	0
466	158878	0	0	208964	0	0	211587	0	0	300852	0	0
468	158878	0.5	0.002	208964	0	0	211587	0	0	300852	0.5	0.001
469	158878	0	0	208964	0	0	211587	0	0	300852	0	0
470	158878	0	0	208964	0	0	211587	0	0	300852	0	0
471	158878	0	0	208964	0	0	211587	0.5	0.333	300852	0	0
472	158878	0	0	208964	0	0	211587	0.5	0.333	300852	0	0
473	158878	0	0	208964	0.5	0.067	211587	0	0	300852	0	0
474	158878	0	0	208964	1	0.667	211587	1	0.167	300852	0	0
475	158878	0	0	208964	0	0	211587	0	0	300852	0	0
476	158878	0	0	208964	0	0	211587	0	0	300852	0	0
477	158878	0	0	208964	0	0	211587	0	0	300852	0	0
478	158878	0	0	208964	0	0	211587	0	0	300852	0	0
480	158878	0	0	208964	0	0	211587	0	0	300852	0	0
481	158878	0	0	208964	0	0	211587	0	0	300852	0	0
482	158878	0	0	208964	1	0.667	211587	1	0.154	300852	0.5	0.001
483	158878	0.5	0.333	208964	0.5	0.333	211587	0	0	300852	0	0
484	158878	0	0	208964	0.5	0.333	211587	0	0	300852	0.5	0.25
485	158878	0	0	208964	0.5	0.333	211587	1	1	300852	0	0
486	158878	1	0.167	208964	1	0.003	211587	0	0	300852	1	0.003
487	158878	0	0	208964	0.5	0.002	211587	0	0	300852	0	0
488	158878	0	0	208964	1	1	211587	0	0	300852	0	0
489	158878	0	0	208964	0	0	211587	0	0	300852	0	0
490	158878	0	0	208964	0	0	211587	0	0	300852	0	0
491	158878	0	0	208964	0	0	211587	0	0	300852	0	0
492	158878	0	0	208964	0	0	211587	0	0	300852	0	0
493	158878	0.5	0.333	208964	0.5	0.002	211587	0.5	0.125	300852	0.5	0.001
494	158878	0	0	208964	0	0	211587	0	0	300852	0	0
495	158878	0	0	208964	0.667	0.2	211587	1	0.429	300852	0	0
496	158878	0	0	208964	0.5	0.029	211587	0	0	300852	0	0
497	158878	0	0	208964	0	0	211587	0	0	300852	0	0
498	158878	1	0.25	208964	0	0	211587	0.5	0.111	300852	0.5	0.001
499	158878	0	0	208964	0	0	211587	0	0	300852	0	0
500	158878	1	1	208964	0.5	0.333	211587	1	1	300852	0	0
501	158878	0	0	208964	0.5	0.25	211587	0.5	0.333	300852	0	0
502	158878	0.333	0.25	208964	0.333	0.25	211587	0.333	0.25	300852	0.333	0.25
503	158878	0	0	208964	0.5	0.002	211587	0	0	300852	0.5	0.2
504	158878	0	0	208964	0.5	0.25	211587	0.5	0.25	300852	0	0
505	158878	0	0	208964	0	0	211587	0	0	300852	0	0
506	158878	0	0	208964	0	0	211587	0	0	300852	0	0
507	158878	0	0	208964	0	0	211587	0	0	300852	0	0
508	158878	0	0	208964	0	0	211587	0	0	300852	0	0
509	158878	0	0	208964	0	0	211587	0	0	300852	0	0
510	158878	0	0	208964	0	0	211587	0	0	300852	0	0
511	158878	0	0	208964	0	0	211587	0.5	0.333	300852	0	0
512	158878	0	0	208964	0	0	211587	0	0	300852	0	0
513	158878	0	0	208964	0.5	0.333	211587	0	0	300852	0	0
514	158878	0	0	208964	0	0	211587	0	0	300852	0	0
515	158878	0	0	208964	0	0	211587	0	0	300852	0	0
516	158878	0	0	208964	0.5	0.333	211587	0	0	300852	0	0
517	158878	0.5	0.1	208964	0	0	211587	0.5	0.333	300852	0.5	0.077
518	158878	0.5	0.002	208964	0	0	211587	0.5	0.25	300852	0.5	0.25
519	158878	0.5	0.333	208964	0.5	0.333	211587	0	0	300852	0	0
520	158878	0	0	208964	0	0	211587	0	0	300852	0	0
521	158878	0.333	0.25	208964	0	0	211587	0	0	300852	0	0
522	158878	1	0.167	208964	0	0	211587	1	0.286	300852	1	0.003
523	158878	0	0	208964	1	0.003	211587	0	0	300852	0	0
524	158878	0	0	208964	0	0	211587	0	0	300852	0	0
525	158878	0.5	0.333	208964	0.5	0.333	211587	1	1	300852	0.5	0.333
526	158878	0	0	208964	0	0	211587	0	0	300852	0	0
528	158878	0	0	208964	0	0	211587	0	0	300852	0	0
529	158878	0	0	208964	0	0	211587	0	0	300852	0	0
530	158878	0	0	208964	0	0	211587	0	0	300852	0	0
531	158878	0	0	208964	0	0	211587	0	0	300852	0	0
532	158878	0	0	208964	0.333	0.05	211587	0	0	300852	0	0
533	158878	0.5	0.25	208964	0.5	0.125	211587	0	0	300852	0.5	0.167
534	158878	0	0	208964	0	0	211587	0	0	300852	0	0
535	158878	0	0	208964	0	0	211587	0	0	300852	0	0
536	158878	0	0	208964	0.5	0.002	211587	1	1	300852	0	0
537	158878	0	0	208964	0	0	211587	0	0	300852	0	0
538	158878	0.5	0.333	208964	0.5	0.333	211587	0.5	0.333	300852	0.5	0.333
539	158878	0.5	0.333	208964	0	0	211587	0	0	300852	0	0
540	158878	0.5	0.002	208964	0.5	0.25	211587	0	0	300852	0	0
541	158878	0	0	208964	0	0	211587	0	0	300852	0	0
542	158878	1	0.004	208964	1	0.003	211587	0	0	300852	0	0
543	158878	0	0	208964	0.5	0.333	211587	0.5	0.333	300852	0.5	0.25
544	158878	0	0	208964	0	0	211587	0	0	300852	0	0
545	158878	0	0	208964	0.5	0.333	211587	0	0	300852	0	0
546	158878	0	0	208964	0	0	211587	0	0	300852	0	0
547	158878	0	0	208964	0	0	211587	0	0	300852	0	0
548	158878	0	0	208964	0	0	211587	0	0	300852	0	0
549	158878	0	0	208964	0	0	211587	0	0	300852	0	0
550	158878	0	0	208964	0.667	0.333	211587	0.667	0.333	300852	0	0
551	158878	0	0	208964	0	0	211587	0	0	300852	0	0
552	158878	0	0	208964	0.5	0.002	211587	0	0	300852	0	0
553	158878	0	0	208964	0	0	211587	0	0	300852	0	0
554	158878	0	0	208964	0	0	211587	0	0	300852	0	0
555	158878	0	0	208964	1	1	211587	0	0	300852	0	0
556	158878	0	0	208964	0	0	211587	0	0	300852	0	0
557	158878	0.75	0.007	208964	0.5	0.003	211587	0.5	0.007	300852	0.5	0.003
558	158878	0.5	0.2	208964	1	0.003	211587	1	0.5	300852	0.5	0.001
559	158878	0	0	208964	0.5	0.111	211587	0.5	0.143	300852	0	0
560	158878	0	0	208964	0	0	211587	0	0	300852	0	0
561	158878	0	0	208964	0	0	211587	0	0	300852	0	0
562	158878	0	0	208964	0	0	211587	1	0.667	300852	0	0
563	158878	0	0	208964	0	0	211587	0	0	300852	0	0
564	158878	0	0	208964	0	0	211587	0	0	300852	0	0
565	158878	0	0	208964	0.5	0.067	211587	0	0	300852	0	0
567	158878	0	0	208964	0	0	211587	0.5	0.333	300852	0	0
568	158878	0.5	0.167	208964	0.5	0.25	211587	0	0	300852	0	0
569	158878	0.5	0.111	208964	0	0	211587	0	0	300852	0	0
570	158878	0	0	208964	0	0	211587	0	0	300852	0	0
571	158878	0	0	208964	0	0	211587	0	0	300852	0	0
572	158878	0	0	208964	0	0	211587	0	0	300852	0	0
573	158878	0	0	208964	0.5	0.002	211587	0	0	300852	0.5	0.001
574	158878	0	0	208964	0	0	211587	0	0	300852	0	0
575	158878	0.5	0.2	208964	1	0.003	211587	0	0	300852	0.5	0.333
576	158878	0	0	208964	0	0	211587	0	0	300852	0	0
577	158878	0	0	208964	0	0	211587	0	0	300852	0	0
578	158878	0	0	208964	0	0	211587	0	0	300852	0	0
579	158878	0.333	0.002	208964	0	0	211587	0	0	300852	0.667	0.5
580	158878	0.5	0.125	208964	0.5	0.167	211587	0.5	0.004	300852	0	0
581	158878	0	0	208964	0	0	211587	0.5	0.25	300852	0	0
582	158878	0	0	208964	0	0	211587	0	0	300852	0	0
583	158878	0	0	208964	0.5	0.25	211587	0.5	0.333	300852	0	0
584	158878	0	0	208964	0	0	211587	0	0	300852	1	1
585	158878	0	0	208964	0	0	211587	0	0	300852	0	0
586	158878	0	0	208964	0.5	0.333	211587	0	0	300852	0	0
587	158878	0	0	208964	0	0	211587	0	0	300852	0	0
588	158878	0	0	208964	0	0	211587	0	0	300852	0	0
589	158878	0	0	208964	0	0	211587	0	0	300852	0	0
590	158878	0	0	208964	0	0	211587	0	0	300852	0	0
591	158878	0	0	208964	0	0	211587	1	0.667	300852	0	0
592	158878	0	0	208964	0	0	211587	0	0	300852	0	0
593	158878	0	0	208964	1	0.003	211587	0	0	300852	0	0
594	158878	0	0	208964	0	0	211587	0	0	300852	0	0
595	158878	0	0	208964	0	0	211587	0	0	300852	0	0
596	158878	0	0	208964	0	0	211587	0	0	300852	0	0
597	158878	0	0	208964	0	0	211587	0	0	300852	0	0
598	158878	0	0	208964	1	0.003	211587	0	0	300852	0	0
599	158878	0.5	0.002	208964	1	0.003	211587	0	0	300852	1	0.003
600	158878	0	0	208964	0	0	211587	0.5	0.333	300852	0	0
601	158878	0	0	208964	0	0	211587	0	0	300852	0	0
602	158878	0	0	208964	0	0	211587	0	0	300852	0	0
603	158878	0	0	208964	0.5	0.333	211587	0	0	300852	0	0
604	158878	0.5	0.333	208964	0.5	0.333	211587	0.5	0.333	300852	0.5	0.333
605	158878	0	0	208964	0	0	211587	0	0	300852	0	0
606	158878	0	0	208964	0.5	0.012	211587	0	0	300852	0	0
607	158878	0	0	208964	0	0	211587	0	0	300852	0	0
608	158878	0	0	208964	0.5	0.002	211587	0	0	300852	0	0
609	158878	0.5	0.333	208964	0	0	211587	0.5	0.143	300852	0.5	0.333
610	158878	0.333	0.002	208964	0.333	0.002	211587	1	1	300852	0.333	0.001
611	158878	0	0	208964	0	0	211587	0	0	300852	0	0
612	158878	0	0	208964	0	0	211587	0	0	300852	0	0
613	158878	0	0	208964	1	0.005	211587	1	1	300852	1	0.004
614	158878	0	0	208964	0	0	211587	0.5	0.333	300852	0	0
615	158878	0	0	208964	0	0	211587	0	0	300852	0.5	0.001
617	158878	0	0	208964	0	0	211587	0	0	300852	0	0
618	158878	0	0	208964	0	0	211587	0	0	300852	0	0
619	158878	0	0	208964	0	0	211587	0.5	0.071	300852	0	0
620	158878	0	0	208964	0	0	211587	0	0	300852	0	0
621	158878	0	0	208964	0.5	0.2	211587	0.5	0.333	300852	0	0
622	158878	0	0	208964	0	0	211587	0	0	300852	0	0
623	158878	0	0	208964	0.5	0.002	211587	0	0	300852	0	0
624	158878	0	0	208964	0	0	211587	0	0	300852	0	0
625	158878	0.5	0.002	208964	0.5	0.333	211587	0	0	300852	0	0
626	158878	0	0	208964	0.5	0.333	211587	1	0.5	300852	0	0
627	158878	0	0	208964	0	0	211587	0	0	300852	0	0
628	158878	0	0	208964	0.5	0.25	211587	1	1	300852	0	0
629	158878	0	0	208964	0	0	211587	0	0	300852	0	0
630	158878	0.5	0.333	208964	0.5	0.333	211587	0.5	0.333	300852	0.5	0.333
631	158878	0	0	208964	0.5	0.25	211587	0	0	300852	0	0
632	158878	0	0	208964	0	0	211587	0.5	0.167	300852	0	0
634	158878	0	0	208964	0	0	211587	0	0	300852	0	0
635	158878	0	0	208964	0	0	211587	0	0	300852	0	0
636	158878	0	0	208964	0	0	211587	0	0	300852	0	0
637	158878	0	0	208964	0	0	211587	0	0	300852	0	0
638	158878	0	0	208964	0	0	211587	0	0	300852	0	0
639	158878	0	0	208964	0	0	211587	1	1	300852	0	0
640	158878	0	0	208964	0.5	0.333	211587	0	0	300852	0	0
641	158878	0	0	208964	0	0	211587	0	0	300852	0	0
642	158878	0	0	208964	1	0.003	211587	1	0.667	300852	0	0
643	158878	0	0	208964	0	0	211587	0	0	300852	0	0
644	158878	0	0	208964	0	0	211587	0	0	300852	0	0
645	158878	0.5	0.143	208964	0	0	211587	0	0	300852	0	0
646	158878	0	0	208964	0	0	211587	0	0	300852	0.667	0.003

## Sheet: ARs Staphylococcus
1	fig|158878.1.peg.1	Chromosomal replication initiator protein DnaA
1	fig|158878.1.peg.2	DNA polymerase III beta subunit (EC 2.7.7.7)
1	fig|158878.1.peg.3	FIG002958: hypothetical protein
1	fig|158878.1.peg.4	DNA recombination and repair protein RecF
1	fig|158878.1.peg.5	DNA gyrase subunit B (EC 5.99.1.3)
1	fig|158878.1.peg.6	DNA gyrase subunit A (EC 5.99.1.3)
1	fig|158878.1.peg.13	FIG003573: hypothetical protein
1	fig|158878.1.peg.14	Phosphoesterase, DHH family protein
1	fig|158878.1.peg.15	LSU ribosomal protein L9p
1	fig|158878.1.peg.16	Replicative DNA helicase (DnaB) (EC 3.6.4.12)
1	fig|158878.1.peg.255	2-C-methyl-D-erythritol 4-phosphate cytidylyltransferase (EC 2.7.7.60)
1	fig|158878.1.peg.256	Xylitol dehydrogenase
1	fig|158878.1.peg.257	Putative polyribitolphosphotransferase
1	fig|158878.1.peg.258	Glycosyl transferase family protein, putative
1	fig|158878.1.peg.365	SSU ribosomal protein S6p
1	fig|158878.1.peg.366	Single-stranded DNA-binding protein
1	fig|158878.1.peg.367	SSU ribosomal protein S18p @ SSU ribosomal protein S18p, zinc-independent
1	fig|158878.1.peg.380	Alkyl hydroperoxide reductase protein F (EC 1.6.4.-)
1	fig|158878.1.peg.381	Alkyl hydroperoxide reductase protein C (EC 1.6.4.-)
1	fig|158878.1.peg.382	Nitroreductase family protein
1	fig|158878.1.peg.388	Xanthine phosphoribosyltransferase (EC 2.4.2.22)
1	fig|158878.1.peg.389	Xanthine permease
1	fig|158878.1.peg.390	Inosine-5'-monophosphate dehydrogenase (EC 1.1.1.205) / CBS domain
1	fig|158878.1.peg.391	GMP synthase [glutamine-hydrolyzing] (EC 6.3.5.2)
1	fig|158878.1.peg.478	DNA polymerase III subunits gamma and tau (EC 2.7.7.7)
1	fig|158878.1.peg.479	FIG000557: hypothetical protein co-occurring with RecR
1	fig|158878.1.peg.480	Recombination protein RecR
1	fig|158878.1.peg.484	DNA polymerase III delta prime subunit (EC 2.7.7.7)
1	fig|158878.1.peg.486	DNA replication intiation control protein YabA
1	fig|158878.1.peg.495	4-diphosphocytidyl-2-C-methyl-D-erythritol kinase (EC 2.7.1.148)
1	fig|158878.1.peg.496	PurR: transcription regulator associated with purine metabolism
1	fig|158878.1.peg.497	RidA/YER057c/UK114 superfamily protein
1	fig|158878.1.peg.499	N-acetylglucosamine-1-phosphate uridyltransferase (EC 2.7.7.23) / Glucosamine-1-phosphate N-acetyltransferase (EC 2.3.1.157)
1	fig|158878.1.peg.500	Ribose-phosphate pyrophosphokinase (EC 2.7.6.1)
1	fig|158878.1.peg.501	LSU ribosomal protein L25p
1	fig|158878.1.peg.502	Peptidyl-tRNA hydrolase (EC 3.1.1.29)
1	fig|158878.1.peg.503	Transcription-repair coupling factor
1	fig|158878.1.peg.504	FIG006789: Stage V sporulation protein
1	fig|158878.1.peg.505	possible tetrapyrrole methyltransferase domain / Nucleoside triphosphate pyrophosphohydrolase MazG (EC 3.6.1.8)
1	fig|158878.1.peg.506	Ribosome-associated heat shock protein implicated in the recycling of the 50S subunit (S4 paralog)
1	fig|158878.1.peg.507	Cell division protein DivIC (FtsB), stabilizes FtsL against RasP cleavage
1	fig|158878.1.peg.508	RNA binding protein, contains ribosomal protein S1 domain
1	fig|158878.1.peg.509	tRNA(Ile)-lysidine synthetase (EC 6.3.4.19)
1	fig|158878.1.peg.510	Hypoxanthine-guanine phosphoribosyltransferase (EC 2.4.2.8)
1	fig|158878.1.peg.511	Cell division protein FtsH (EC 3.4.24.-)
1	fig|158878.1.peg.521	Nucleoside permease NupC
1	fig|158878.1.peg.522	Transcriptional regulator CtsR
1	fig|158878.1.peg.523	Nucleotide excision repair protein, with UvrB/UvrC motif
1	fig|158878.1.peg.524	Putative ATP:guanido phosphotransferase YacI (EC 2.7.3.-)
1	fig|158878.1.peg.525	ATP-dependent Clp protease, ATP-binding subunit ClpC / Negative regulator of genetic competence clcC/mecB
1	fig|158878.1.peg.526	DNA repair protein RadA
1	fig|158878.1.peg.527	Membrane-associated protein containing RNA-binding TRAM domain and ribonuclease PIN-domain, YacL B.subtilis ortholog
1	fig|158878.1.peg.531	23S rRNA (guanosine(2251)-2'-O)-methyltransferase (EC 2.1.1.185) ## RlmB
1	fig|158878.1.peg.532	Hypothetical protein DUF901, similar to C-terminal domain of ribosome protection-type Tc-resistance proteins
1	fig|158878.1.peg.533	RNA polymerase sporulation specific sigma factor SigH
1	fig|158878.1.peg.534	Preprotein translocase subunit SecE (TC 3.A.5.1.1)
1	fig|158878.1.peg.535	Transcription antitermination protein NusG
1	fig|158878.1.peg.537	LSU ribosomal protein L11p (L12e)
1	fig|158878.1.peg.538	LSU ribosomal protein L1p (L10Ae)
1	fig|158878.1.peg.539	LSU ribosomal protein L10p (P0)
1	fig|158878.1.peg.540	LSU ribosomal protein L7/L12 (P1/P2)
1	fig|158878.1.peg.541	Ribosomal RNA small subunit methyltransferase C (EC 2.1.1.52)
1	fig|158878.1.peg.542	DNA-directed RNA polymerase beta subunit (EC 2.7.7.6)
1	fig|158878.1.peg.543	DNA-directed RNA polymerase beta' subunit (EC 2.7.7.6)
1	fig|158878.1.peg.544	Firmicutes ribosomal L7Ae family protein
1	fig|158878.1.peg.545	SSU ribosomal protein S12p (S23e)
1	fig|158878.1.peg.546	SSU ribosomal protein S7p (S5e)
1	fig|158878.1.peg.547	Translation elongation factor G
1	fig|158878.1.peg.548	Translation elongation factor Tu
1	fig|158878.1.peg.566	GTP cyclohydrolase I (EC 3.5.4.16) type 2
1	fig|158878.1.peg.567	FIG013761: LmbE family protein
1	fig|158878.1.peg.568	FIG011895: hypothetical protein
1	fig|158878.1.peg.569	Glucosamine-6-phosphate deaminase (EC 3.5.99.6)
1	fig|158878.1.peg.570	D-arabino-3-hexulose 6-phosphate formaldehyde-lyase (EC 4.1.2.43)
1	fig|158878.1.peg.571	6-phospho-3-hexuloisomerase (EC 5.3.1.27)
1	fig|158878.1.peg.587	Oxidative decarboxylase HemQ of Fe-coproporphyrin-III propionate side chains, oxygen-dependent (no EC)
1	fig|158878.1.peg.588	Phosphate acetyltransferase (EC 2.3.1.8)
1	fig|158878.1.peg.589	Protein:protein lipoyl transferase
1	fig|158878.1.peg.637	Teichoic acid export ATP-binding protein TagH (EC 3.6.3.40)
1	fig|158878.1.peg.638	Teichoic acid translocation permease protein TagG
1	fig|158878.1.peg.639	CDP-glycerol: N-acetyl-beta-D-mannosaminyl-1,4-N-acetyl-D-glucosaminyldiphosphoundecaprenyl glycerophosphotransferase
1	fig|158878.1.peg.641	Glycerol-3-phosphate cytidylyltransferase (EC 2.7.7.39)
1	fig|158878.1.peg.702	Magnesium and cobalt efflux protein CorC
1	fig|158878.1.peg.720	COG0488: ATPase components of ABC transporters with duplicated ATPase domains
1	fig|158878.1.peg.721	ATP-dependent DNA helicase RecQ
1	fig|158878.1.peg.730	Ribonucleotide reduction protein NrdI
1	fig|158878.1.peg.732	Ribonucleotide reductase of class Ib (aerobic), beta subunit (EC 1.17.4.1)
1	fig|158878.1.peg.742	Glycerate kinase (EC 2.7.1.31)
1	fig|158878.1.peg.753	Protein export cytoplasm protein SecA ATPase RNA helicase (TC 3.A.5.1.1)
1	fig|158878.1.peg.760	HPr kinase/phosphorylase (EC 2.7.1.-) (EC 2.7.4.-)
1	fig|158878.1.peg.761	Prolipoprotein diacylglyceryl transferase (EC 2.4.99.-)
1	fig|158878.1.peg.762	Putative acetyltransferase (EC 2.3.1.-)
1	fig|158878.1.peg.763	TPR domain protein
1	fig|158878.1.peg.764	Thioredoxin reductase (EC 1.8.1.9)
1	fig|158878.1.peg.768	ATP-dependent Clp protease proteolytic subunit (EC 3.4.21.92)
1	fig|158878.1.peg.771	Central glycolytic genes regulator
1	fig|158878.1.peg.772	NAD-dependent glyceraldehyde-3-phosphate dehydrogenase (EC 1.2.1.12)
1	fig|158878.1.peg.773	Phosphoglycerate kinase (EC 2.7.2.3)
1	fig|158878.1.peg.774	Triosephosphate isomerase (EC 5.3.1.1)
1	fig|158878.1.peg.775	2,3-bisphosphoglycerate-independent phosphoglycerate mutase (EC 5.4.2.12)
1	fig|158878.1.peg.776	Enolase (EC 4.2.1.11)
1	fig|158878.1.peg.782	tmRNA-binding protein SmpB
1	fig|158878.1.peg.831	Thioredoxin
1	fig|158878.1.peg.832	Arsenate reductase (EC 1.20.4.1)
1	fig|158878.1.peg.833	Glycine cleavage system H protein
1	fig|158878.1.peg.842	Iron-sulfur cluster assembly ATPase protein SufC
1	fig|158878.1.peg.843	Iron-sulfur cluster assembly protein SufD
1	fig|158878.1.peg.844	Cysteine desulfurase (EC 2.8.1.7), SufS subfamily
1	fig|158878.1.peg.845	Putative iron-sulfur cluster assembly scaffold protein for SUF system, SufE2
1	fig|158878.1.peg.846	Iron-sulfur cluster assembly protein SufB
1	fig|158878.1.peg.924	Lipoyl synthase (EC 2.8.1.8)
1	fig|158878.1.peg.928	BH3430 unknown conserved protein
1	fig|158878.1.peg.929	Hypothetical NagD-like phosphatase
1	fig|158878.1.peg.930	Glyoxylate reductase (EC 1.1.1.79) / Glyoxylate reductase (EC 1.1.1.26) / Hydroxypyruvate reductase (EC 1.1.1.81)
1	fig|158878.1.peg.931	FIG01108580: hypothetical protein
1	fig|158878.1.peg.932	D-alanine--poly(phosphoribitol) ligase subunit 1 (EC 6.1.1.13)
1	fig|158878.1.peg.933	D-alanyl transfer protein DltB
1	fig|158878.1.peg.934	D-alanine--poly(phosphoribitol) ligase subunit 2 (EC 6.1.1.13)
1	fig|158878.1.peg.935	Poly(glycerophosphate chain) D-alanine transfer protein DltD
1	fig|158878.1.peg.962	Glucose-6-phosphate isomerase (EC 5.3.1.9)
1	fig|158878.1.peg.975	ClpB protein
1	fig|158878.1.peg.983	3-oxoacyl-[acyl-carrier-protein] synthase, KASIII (EC 2.3.1.180)
1	fig|158878.1.peg.984	3-oxoacyl-[acyl-carrier-protein] synthase, KASII (EC 2.3.1.179)
1	fig|158878.1.peg.1001	FIG00002411: Thioredoxin-fold protein # frameshift
1	fig|158878.1.peg.1002	FIG00002411: Thioredoxin-fold protein # frameshift
1	fig|158878.1.peg.1003	Hemoglobin-like protein HbO
1	fig|158878.1.peg.1004	Adenylate cyclase (EC 4.6.1.1)
1	fig|158878.1.peg.1005	FIG01108049: hypothetical protein
1	fig|158878.1.peg.1006	GTP pyrophosphokinase (EC 2.7.6.5)
1	fig|158878.1.peg.1007	NAD kinase (EC 2.7.1.23)
1	fig|158878.1.peg.1008	Similar to ribosomal large subunit pseudouridine synthase D, Bacillus subtilis YjbO type
1	fig|158878.1.peg.1009	Mg/Co/Ni transporter MgtE, CBS domain-containing
1	fig|158878.1.peg.1010	Na+/H+ antiporter
1	fig|158878.1.peg.1011	Enoyl-[acyl-carrier-protein] reductase [NADH] (EC 1.3.1.9)
1	fig|158878.1.peg.1016	FIG01107905: hypothetical protein
1	fig|158878.1.peg.1017	Processive diacylglycerol beta-glucosyltransferase ## LTA membrane anchor synthesis
1	fig|158878.1.peg.1018	UDP-N-acetylmuramoylalanyl-D-glutamate--L-lysine ligase (EC 6.3.2.7)
1	fig|158878.1.peg.1021	Peptide chain release factor 3
1	fig|158878.1.peg.1058	AA3-600 quinol oxidase subunit IV
1	fig|158878.1.peg.1059	AA3-600 quinol oxidase subunit IIII
1	fig|158878.1.peg.1060	AA3-600 quinol oxidase subunit I
1	fig|158878.1.peg.1061	AA3-600 quinol oxidase subunit II
1	fig|158878.1.peg.1063	Methylenetetrahydrofolate dehydrogenase (NADP+) (EC 1.5.1.5) / Methenyltetrahydrofolate cyclohydrolase (EC 3.5.4.9)
1	fig|158878.1.peg.1081	LSU m5C1962 methyltransferase RlmI
1	fig|158878.1.peg.1082	FIG01108691: hypothetical protein
1	fig|158878.1.peg.1083	Phosphocarrier protein of PTS system
1	fig|158878.1.peg.1084	Phosphoenolpyruvate-protein phosphotransferase of PTS system (EC 2.7.3.9)
1	fig|158878.1.peg.1086	Cytochrome d ubiquinol oxidase subunit I (EC 1.10.3.-)
1	fig|158878.1.peg.1087	Cytochrome d ubiquinol oxidase subunit II (EC 1.10.3.-)
1	fig|158878.1.peg.1088	Trk system potassium uptake protein TrkA
1	fig|158878.1.peg.1089	Ribonuclease J1 (endonuclease and 5' exonuclease)
1	fig|158878.1.peg.1090	Protein of unknown function DUF1447
1	fig|158878.1.peg.1091	Peptide deformylase (EC 3.5.1.88)
1	fig|158878.1.peg.1092	FIG01108153: hypothetical protein
1	fig|158878.1.peg.1093	Pyruvate dehydrogenase E1 component alpha subunit (EC 1.2.4.1)
1	fig|158878.1.peg.1094	Pyruvate dehydrogenase E1 component beta subunit (EC 1.2.4.1)
1	fig|158878.1.peg.1095	Dihydrolipoamide acetyltransferase component of pyruvate dehydrogenase complex (EC 2.3.1.12)
1	fig|158878.1.peg.1096	Dihydrolipoamide dehydrogenase of pyruvate dehydrogenase complex (EC 1.8.1.4)
1	fig|158878.1.peg.1113	Cell division protein FtsW
1	fig|158878.1.peg.1127	FIG01269488: protein, clustered with ribosomal protein L32p
1	fig|158878.1.peg.1128	LSU ribosomal protein L32p @ LSU ribosomal protein L32p, zinc-dependent
1	fig|158878.1.peg.1177	BH2577 unknown conserved protein in B. subtilis
1	fig|158878.1.peg.1178	Cell division protein MraZ
1	fig|158878.1.peg.1179	rRNA small subunit methyltransferase H
1	fig|158878.1.peg.1180	Cell division protein FtsL
1	fig|158878.1.peg.1181	Cell division protein FtsI [Peptidoglycan synthetase] (EC 2.4.1.129)
1	fig|158878.1.peg.1182	Phospho-N-acetylmuramoyl-pentapeptide-transferase (EC 2.7.8.13)
1	fig|158878.1.peg.1183	UDP-N-acetylmuramoylalanine--D-glutamate ligase (EC 6.3.2.9)
1	fig|158878.1.peg.1184	Cell division protein FtsQ
1	fig|158878.1.peg.1185	Cell division protein FtsA
1	fig|158878.1.peg.1186	Cell division protein FtsZ (EC 3.4.24.-)
1	fig|158878.1.peg.1187	FIG00003370: Multicopper polyphenol oxidase
1	fig|158878.1.peg.1188	Hypothetical protein YggS, proline synthase co-transcribed bacterial homolog PROSC
1	fig|158878.1.peg.1189	FIG001960: FtsZ-interacting protein related to cell division
1	fig|158878.1.peg.1190	Cell division integral membrane protein, YGGT family
1	fig|158878.1.peg.1192	Cell division initiation protein DivIVA
1	fig|158878.1.peg.1198	Uracil phosphoribosyltransferase (EC 2.4.2.9) / Pyrimidine operon regulatory protein PyrR
1	fig|158878.1.peg.1208	Fibronectin/fibrinogen-binding protein
1	fig|158878.1.peg.1209	Guanylate kinase (EC 2.7.4.8)
1	fig|158878.1.peg.1210	DNA-directed RNA polymerase omega subunit (EC 2.7.7.6)
1	fig|158878.1.peg.1211	Phosphopantothenoylcysteine decarboxylase (EC 4.1.1.36) / Phosphopantothenoylcysteine synthetase (EC 6.3.2.5)
1	fig|158878.1.peg.1212	Helicase PriA essential for oriC/DnaA-independent DNA replication
1	fig|158878.1.peg.1215	Peptide deformylase (EC 3.5.1.88)
1	fig|158878.1.peg.1216	Methionyl-tRNA formyltransferase (EC 2.1.2.9)
1	fig|158878.1.peg.1217	16S rRNA (cytosine(967)-C(5))-methyltransferase (EC 2.1.1.176)
1	fig|158878.1.peg.1218	Ribosomal RNA large subunit methyltransferase N (EC 2.1.1.-)
1	fig|158878.1.peg.1219	Protein serine/threonine phosphatase PrpC, regulation of stationary phase
1	fig|158878.1.peg.1220	Serine/threonine protein kinase PrkC, regulator of stationary phase
1	fig|158878.1.peg.1221	Ribosome small subunit-stimulated GTPase EngC
1	fig|158878.1.peg.1222	Ribulose-phosphate 3-epimerase (EC 5.1.3.1)
1	fig|158878.1.peg.1223	Thiamin pyrophosphokinase (EC 2.7.6.2)
1	fig|158878.1.peg.1225	FIG001802: Putative alkaline-shock protein
1	fig|158878.1.peg.1226	Dihydroxyacetone kinase-like protein, phosphatase domain / Dihydroxyacetone kinase-like protein, kinase domain
1	fig|158878.1.peg.1228	Transcription factor FapR
1	fig|158878.1.peg.1229	Phosphate:acyl-ACP acyltransferase PlsX
1	fig|158878.1.peg.1230	Malonyl CoA-acyl carrier protein transacylase (EC 2.3.1.39)
1	fig|158878.1.peg.1231	3-oxoacyl-[acyl-carrier protein] reductase (EC 1.1.1.100)
1	fig|158878.1.peg.1235	Signal recognition particle receptor protein FtsY (=alpha subunit) (TC 3.A.5.1.1)
1	fig|158878.1.peg.1238	SSU ribosomal protein S16p
1	fig|158878.1.peg.1241	LSU ribosomal protein L19p
1	fig|158878.1.peg.1245	Succinyl-CoA ligase [ADP-forming] beta chain (EC 6.2.1.5)
1	fig|158878.1.peg.1246	Succinyl-CoA ligase [ADP-forming] alpha chain (EC 6.2.1.5)
1	fig|158878.1.peg.1250	DNA topoisomerase I (EC 5.99.1.2)
1	fig|158878.1.peg.1251	tRNA:m(5)U-54 MTase gid
1	fig|158878.1.peg.1252	Site-specific tyrosine recombinase XerC
1	fig|158878.1.peg.1253	ATP-dependent protease HslV (EC 3.4.25.-)
1	fig|158878.1.peg.1254	ATP-dependent hsl protease ATP-binding subunit HslU
1	fig|158878.1.peg.1255	GTP-sensing transcriptional pleiotropic repressor codY
1	fig|158878.1.peg.1256	SSU ribosomal protein S2p (SAe)
1	fig|158878.1.peg.1257	Translation elongation factor Ts
1	fig|158878.1.peg.1258	Uridine monophosphate kinase (EC 2.7.4.22)
1	fig|158878.1.peg.1259	Ribosome recycling factor
1	fig|158878.1.peg.1260	Undecaprenyl diphosphate synthase (EC 2.5.1.31)
1	fig|158878.1.peg.1265	Bacterial ribosome SSU maturation protein RimP
1	fig|158878.1.peg.1266	Transcription termination protein NusA
1	fig|158878.1.peg.1267	COG2740: Predicted nucleic-acid-binding protein implicated in transcription termination
1	fig|158878.1.peg.1268	ribosomal protein L7Ae family protein
1	fig|158878.1.peg.1269	Translation initiation factor 2
1	fig|158878.1.peg.1273	SSU ribosomal protein S15p (S13e)
1	fig|158878.1.peg.1275	Ribonuclease J2 (endoribonuclease in RNA processing)
1	fig|158878.1.peg.1276	DNA translocase FtsK
1	fig|158878.1.peg.1277	Transcriptional regulator in cluster with Zn-dependent hydrolase
1	fig|158878.1.peg.1278	FIG001621: Zinc protease
1	fig|158878.1.peg.1279	FIG009210: peptidase, M16 family
1	fig|158878.1.peg.1280	3-oxoacyl-[acyl-carrier protein] reductase paralog (EC 1.1.1.100) in cluster with unspecified monosaccharide transporter
1	fig|158878.1.peg.1281	ACT domain protein
1	fig|158878.1.peg.1282	FIG01108279: hypothetical protein
1	fig|158878.1.peg.1285	RecA protein
1	fig|158878.1.peg.1292	tRNA-i(6)A37 methylthiotransferase (EC 2.8.4.3)
1	fig|158878.1.peg.1342	Transketolase (EC 2.2.1.1)
1	fig|158878.1.peg.1418	UDP-N-acetylglucosamine--N-acetylmuramyl-(pentapeptide) pyrophosphoryl-undecaprenol N-acetylglucosamine transferase (EC 2.4.1.227)
1	fig|158878.1.peg.1440	DNA polymerase I (EC 2.7.7.7)
1	fig|158878.1.peg.1441	FIG01108718: hypothetical protein
1	fig|158878.1.peg.1454	Asparaginyl-tRNA synthetase (EC 6.1.1.22)
1	fig|158878.1.peg.1470	Heptaprenyl diphosphate synthase component II (EC 2.5.1.30)
1	fig|158878.1.peg.1471	Demethylmenaquinone methyltransferase (EC 2.1.1.163)
1	fig|158878.1.peg.1472	Heptaprenyl diphosphate synthase component I (EC 2.5.1.30)
1	fig|158878.1.peg.1476	SSU ribosomal protein S1p
1	fig|158878.1.peg.1478	Cytidylate kinase (EC 2.7.4.25)
1	fig|158878.1.peg.1505	Glucose-6-phosphate 1-dehydrogenase (EC 1.1.1.49)
1	fig|158878.1.peg.1511	6-phosphogluconate dehydrogenase, decarboxylating (EC 1.1.1.44)
1	fig|158878.1.peg.1515	Dihydrolipoamide acyltransferase component of branched-chain alpha-keto acid dehydrogenase complex (EC 2.3.1.168)
1	fig|158878.1.peg.1516	Branched-chain alpha-keto acid dehydrogenase, E1 component, beta subunit (EC 1.2.4.4)
1	fig|158878.1.peg.1517	Branched-chain alpha-keto acid dehydrogenase, E1 component, alpha subunit (EC 1.2.4.4)
1	fig|158878.1.peg.1518	Dihydrolipoamide dehydrogenase of branched-chain alpha-keto acid dehydrogenase (EC 1.8.1.4)
1	fig|158878.1.peg.1519	DNA repair protein RecN
1	fig|158878.1.peg.1520	Arginine pathway regulatory protein ArgR, repressor of arg regulon
1	fig|158878.1.peg.1521	(2E,6E)-farnesyl diphosphate synthase (EC 2.5.1.10)
1	fig|158878.1.peg.1522	Exodeoxyribonuclease VII small subunit (EC 3.1.11.6)
1	fig|158878.1.peg.1523	Exodeoxyribonuclease VII large subunit (EC 3.1.11.6)
1	fig|158878.1.peg.1524	Transcription termination protein NusB
1	fig|158878.1.peg.1525	FIG01107926: hypothetical protein
1	fig|158878.1.peg.1526	Biotin carboxylase of acetyl-CoA carboxylase (EC 6.3.4.14)
1	fig|158878.1.peg.1527	Biotin carboxyl carrier protein of acetyl-CoA carboxylase
1	fig|158878.1.peg.1528	Translation elongation factor P
1	fig|158878.1.peg.1534	Rhodanese-like domain protein
1	fig|158878.1.peg.1545	Hydroxyacylglutathione hydrolase (EC 3.1.2.6)
1	fig|158878.1.peg.1546	FIG01108604: hypothetical protein
1	fig|158878.1.peg.1547	Glucokinase (EC 2.7.1.2)
1	fig|158878.1.peg.1548	FIG01108062: hypothetical protein
1	fig|158878.1.peg.1549	FIG056164: rhomboid family serine protease
1	fig|158878.1.peg.1550	5-formyltetrahydrofolate cyclo-ligase (EC 6.3.3.2)
1	fig|158878.1.peg.1552	Uncharacterized protein YqgF
1	fig|158878.1.peg.1556	Zinc ABC transporter, ATP-binding protein ZnuC
1	fig|158878.1.peg.1557	Endonuclease IV (EC 3.1.21.2)
1	fig|158878.1.peg.1558	DEAD-box ATP-dependent RNA helicase CshB (EC 3.6.4.13)
1	fig|158878.1.peg.1562	DNA primase (EC 2.7.7.-)
1	fig|158878.1.peg.1566	DNA recombination and repair protein RecO
1	fig|158878.1.peg.1567	GTP-binding protein Era
1	fig|158878.1.peg.1568	Cytidine deaminase (EC 3.5.4.5)
1	fig|158878.1.peg.1569	Diacylglycerol kinase (EC 2.7.1.107)
1	fig|158878.1.peg.1570	Metal-dependent hydrolase YbeY, involved in rRNA and/or ribosome maturation and assembly
1	fig|158878.1.peg.1571	Phosphate starvation-inducible protein PhoH, predicted ATPase
1	fig|158878.1.peg.1575	SSU ribosomal protein S21p
1	fig|158878.1.peg.1576	tRNA t(6)A37-methylthiotransferase (EC 2.8.4.5)
1	fig|158878.1.peg.1577	Ribosomal RNA small subunit methyltransferase E (EC 2.1.1.-)
1	fig|158878.1.peg.1578	Ribosomal protein L11 methyltransferase (EC 2.1.1.-)
1	fig|158878.1.peg.1579	Chaperone protein DnaJ
1	fig|158878.1.peg.1580	Chaperone protein DnaK
1	fig|158878.1.peg.1581	Heat shock protein GrpE
1	fig|158878.1.peg.1582	Heat-inducible transcription repressor HrcA
1	fig|158878.1.peg.1586	SSU ribosomal protein S20p
1	fig|158878.1.peg.1610	Transcription elongation factor GreA
1	fig|158878.1.peg.1611	Uridine kinase (EC 2.7.1.48) [C1]
1	fig|158878.1.peg.1612	peptidase, U32 family large subunit [C1]
1	fig|158878.1.peg.1613	peptidase, U32 family small subunit [C1]
1	fig|158878.1.peg.1614	FIG011945: O-methyltransferase family protein
1	fig|158878.1.peg.1621	tRNA-specific 2-thiouridylase MnmA
1	fig|158878.1.peg.1622	Cysteine desulfurase (EC 2.8.1.7)
1	fig|158878.1.peg.1638	Preprotein translocase subunit YajC (TC 3.A.5.1.1)
1	fig|158878.1.peg.1639	tRNA-guanine transglycosylase (EC 2.4.2.29)
1	fig|158878.1.peg.1640	S-adenosylmethionine:tRNA ribosyltransferase-isomerase (EC 5.-.-.-)
1	fig|158878.1.peg.1641	Holliday junction DNA helicase RuvB
1	fig|158878.1.peg.1642	Holliday junction DNA helicase RuvA
1	fig|158878.1.peg.1643	Chorismate mutase (EC 5.4.99.5)
1	fig|158878.1.peg.1644	GTP-binding protein Obg
1	fig|158878.1.peg.1646	FIG139598: Potential ribosomal protein
1	fig|158878.1.peg.1647	LSU ribosomal protein L21p
1	fig|158878.1.peg.1649	Rod shape-determining protein MreC
1	fig|158878.1.peg.1662	Dihydrofolate synthase (EC 6.3.2.12) @ Folylpolyglutamate synthase (EC 6.3.2.17)
1	fig|158878.1.peg.1663	Valyl-tRNA synthetase (EC 6.1.1.9)
1	fig|158878.1.peg.1672	Glutamyl-tRNA reductase (EC 1.2.1.70)
1	fig|158878.1.peg.1673	GTP-binding protein EngB
1	fig|158878.1.peg.1674	ATP-dependent Clp protease ATP-binding subunit ClpX
1	fig|158878.1.peg.1675	Cell division trigger factor (EC 5.2.1.8)
1	fig|158878.1.peg.1676	FIG01108619: hypothetical protein
1	fig|158878.1.peg.1677	FIG01108166: hypothetical protein
1	fig|158878.1.peg.1678	LSU ribosomal protein L20p
1	fig|158878.1.peg.1679	LSU ribosomal protein L35p
1	fig|158878.1.peg.1680	Translation initiation factor 3
1	fig|158878.1.peg.1684	Helicase loader DnaI
1	fig|158878.1.peg.1685	Helicase loader DnaB
1	fig|158878.1.peg.1686	Ribonucleotide reductase transcriptional regulator NrdR
1	fig|158878.1.peg.1688	Dephospho-CoA kinase (EC 2.7.1.24)
1	fig|158878.1.peg.1689	Formamidopyrimidine-DNA glycosylase (EC 3.2.2.23)
1	fig|158878.1.peg.1690	DNA polymerase I (EC 2.7.7.7)
1	fig|158878.1.peg.1692	Phosphate regulon sensor protein PhoR (SphS) (EC 2.7.13.3)
1	fig|158878.1.peg.1693	Alkaline phosphatase synthesis transcriptional regulatory protein PhoP
1	fig|158878.1.peg.1697	Pyruvate kinase (EC 2.7.1.40)
1	fig|158878.1.peg.1698	6-phosphofructokinase (EC 2.7.1.11)
1	fig|158878.1.peg.1700	Acetyl-coenzyme A carboxyl transferase alpha chain (EC 6.4.1.2)
1	fig|158878.1.peg.1701	Acetyl-coenzyme A carboxyl transferase beta chain (EC 6.4.1.2)
1	fig|158878.1.peg.1702	NADP-dependent malic enzyme (EC 1.1.1.40)
1	fig|158878.1.peg.1703	DNA polymerase III alpha subunit (EC 2.7.7.7)
1	fig|158878.1.peg.1704	FIG146085: 3'-to-5' oligoribonuclease A, Bacillus type
1	fig|158878.1.peg.1712	Adenine-specific methyltransferase (EC 2.1.1.72)
1	fig|158878.1.peg.1713	Thiol peroxidase, Tpx-type (EC 1.11.1.15)
1	fig|158878.1.peg.1719	SSU ribosomal protein S4p (S9e) @ SSU ribosomal protein S4p (S9e), zinc-independent
1	fig|158878.1.peg.1732	Formate--tetrahydrofolate ligase (EC 6.3.4.3)
1	fig|158878.1.peg.1736	Catabolite control protein A
1	fig|158878.1.peg.1740	UDP-N-acetylmuramate--alanine ligase (EC 6.3.2.8)
1	fig|158878.1.peg.1741	Cell division protein FtsK
1	fig|158878.1.peg.1742	Phenylalanyl-tRNA synthetase domain protein (Bsu YtpR)
1	fig|158878.1.peg.1743	FIG002434: Uncharacterized protein YtpQ
1	fig|158878.1.peg.1781	Transaldolase (EC 2.2.1.2)
1	fig|158878.1.peg.1870	Teichoic acid translocation permease protein TagG
1	fig|158878.1.peg.1871	Teichoic acid export ATP-binding protein TagH (EC 3.6.3.40)
1	fig|158878.1.peg.1872	Transcription regulator CDS_ID OB0894
1	fig|158878.1.peg.1873	regulatory protein RecX
1	fig|158878.1.peg.1888	Methionine aminopeptidase (EC 3.4.11.18)
1	fig|158878.1.peg.1903	Putative pheromone cAM373 precursor lipoprotein CamS
1	fig|158878.1.peg.1904	DNA ligase (NAD(+)) (EC 6.5.1.2) ## LigA
1	fig|158878.1.peg.1905	ATP-dependent DNA helicase UvrD/PcrA
1	fig|158878.1.peg.1906	Heptaprenylglyceryl phosphate synthase (EC 2.5.1.n9)
1	fig|158878.1.peg.1908	Adenylosuccinate lyase (EC 4.3.2.2)
1	fig|158878.1.peg.1918	Nicotinamidase (EC 3.5.1.19)
1	fig|158878.1.peg.1919	Manganese-dependent inorganic pyrophosphatase (EC 3.6.1.1)
1	fig|158878.1.peg.2049	N(6)-L-threonylcarbamoyladenine synthase (EC 2.6.99.4)
1	fig|158878.1.peg.2050	Ribosomal-protein-S18p-alanine acetyltransferase (EC 2.3.1.-)
1	fig|158878.1.peg.2051	TsaB protein, required for threonylcarbamoyladenosine (t(6)A) formation in tRNA
1	fig|158878.1.peg.2052	TsaE protein, required for threonylcarbamoyladenosine t(6)A37 formation in tRNA
1	fig|158878.1.peg.2081	DEAD-box ATP-dependent RNA helicase CshA (EC 3.6.4.13)
1	fig|158878.1.peg.2082	UDP-N-acetylmuramoyl-tripeptide--D-alanyl-D-alanine ligase (EC 6.3.2.10)
1	fig|158878.1.peg.2083	D-alanine--D-alanine ligase (EC 6.3.2.4) ## cluster A
1	fig|158878.1.peg.2098	3-hydroxyacyl-[acyl-carrier-protein] dehydratase, FabZ form (EC 4.2.1.59)
1	fig|158878.1.peg.2099	UDP-N-acetylglucosamine 1-carboxyvinyltransferase (EC 2.5.1.7)
1	fig|158878.1.peg.2100	UDP-N-acetylglucosamine 1-carboxyvinyltransferase (EC 2.5.1.7) # truncated
1	fig|158878.1.peg.2101	FIG01108512: hypothetical protein
1	fig|158878.1.peg.2102	ATP synthase epsilon chain (EC 3.6.3.14)
1	fig|158878.1.peg.2103	ATP synthase beta chain (EC 3.6.3.14)
1	fig|158878.1.peg.2104	ATP synthase gamma chain (EC 3.6.3.14)
1	fig|158878.1.peg.2105	ATP synthase alpha chain (EC 3.6.3.14)
1	fig|158878.1.peg.2106	ATP synthase delta chain (EC 3.6.3.14)
1	fig|158878.1.peg.2107	ATP synthase F0 sector subunit b (EC 3.6.3.14)
1	fig|158878.1.peg.2108	ATP synthase F0 sector subunit c (EC 3.6.3.14)
1	fig|158878.1.peg.2109	ATP synthase F0 sector subunit a (EC 3.6.3.14)
1	fig|158878.1.peg.2110	ATP synthase protein I
1	fig|158878.1.peg.2111	UDP-N-acetylglucosamine 2-epimerase (EC 5.1.3.14)
1	fig|158878.1.peg.2112	Uracil phosphoribosyltransferase (EC 2.4.2.9)
1	fig|158878.1.peg.2113	Serine hydroxymethyltransferase (EC 2.1.2.1)
1	fig|158878.1.peg.2114	Hypothetical protein ywlG
1	fig|158878.1.peg.2115	Low molecular weight protein tyrosine phosphatase (EC 3.1.3.48)
1	fig|158878.1.peg.2116	TsaC protein (YrdC-Sua5 domains) required for threonylcarbamoyladenosine t(6)A37 modification in tRNA
1	fig|158878.1.peg.2117	Protein-N(5)-glutamine methyltransferase PrmC, methylates polypeptide chain release factors RF1 and RF2
1	fig|158878.1.peg.2118	Peptide chain release factor 1
1	fig|158878.1.peg.2119	Thymidine kinase (EC 2.7.1.21)
1	fig|158878.1.peg.2120	LSU ribosomal protein L31p @ LSU ribosomal protein L31p, zinc-independent
1	fig|158878.1.peg.2121	Transcription termination factor Rho
1	fig|158878.1.peg.2123	Transcriptional regulator, HxlR family
1	fig|158878.1.peg.2124	UDP-N-acetylglucosamine 1-carboxyvinyltransferase (EC 2.5.1.7)
1	fig|158878.1.peg.2125	Fructose-bisphosphate aldolase class II (EC 4.1.2.13)
1	fig|158878.1.peg.2126	Hypothetical protein MW2050
1	fig|158878.1.peg.2127	CTP synthase (EC 6.3.4.2)
1	fig|158878.1.peg.2138	Purine nucleoside phosphorylase (EC 2.4.2.1)
1	fig|158878.1.peg.2217	SSU ribosomal protein S9p (S16e)
1	fig|158878.1.peg.2218	LSU ribosomal protein L13p (L13Ae)
1	fig|158878.1.peg.2219	tRNA pseudouridine synthase A (EC 5.4.99.12) ## tRNA Psi38, Psi39 and Psi40
1	fig|158878.1.peg.2220	Transmembrane component of general energizing module of ECF transporters
1	fig|158878.1.peg.2221	ATPase component of general energizing module of ECF transporters
1	fig|158878.1.peg.2222	ATPase component of general energizing module of ECF transporters
1	fig|158878.1.peg.2223	LSU ribosomal protein L17p
1	fig|158878.1.peg.2224	DNA-directed RNA polymerase alpha subunit (EC 2.7.7.6)
1	fig|158878.1.peg.2225	SSU ribosomal protein S11p (S14e)
1	fig|158878.1.peg.2226	SSU ribosomal protein S13p (S18e)
1	fig|158878.1.peg.2227	LSU ribosomal protein L36p @ LSU ribosomal protein L36p, zinc-dependent
1	fig|158878.1.peg.2228	Translation initiation factor 1
1	fig|158878.1.peg.2229	Adenylate kinase (EC 2.7.4.3)
1	fig|158878.1.peg.2230	Preprotein translocase secY subunit (TC 3.A.5.1.1)
1	fig|158878.1.peg.2231	LSU ribosomal protein L15p (L27Ae)
1	fig|158878.1.peg.2232	LSU ribosomal protein L30p (L7e)
1	fig|158878.1.peg.2233	SSU ribosomal protein S5p (S2e)
1	fig|158878.1.peg.2234	LSU ribosomal protein L18p (L5e)
1	fig|158878.1.peg.2235	LSU ribosomal protein L6p (L9e)
1	fig|158878.1.peg.2236	SSU ribosomal protein S8p (S15Ae)
1	fig|158878.1.peg.2237	SSU ribosomal protein S14p (S29e) @ SSU ribosomal protein S14p (S29e), zinc-dependent
1	fig|158878.1.peg.2238	LSU ribosomal protein L5p (L11e)
1	fig|158878.1.peg.2239	LSU ribosomal protein L24p (L26e)
1	fig|158878.1.peg.2240	LSU ribosomal protein L14p (L23e)
1	fig|158878.1.peg.2241	SSU ribosomal protein S17p (S11e)
1	fig|158878.1.peg.2242	LSU ribosomal protein L29p (L35e)
1	fig|158878.1.peg.2243	LSU ribosomal protein L16p (L10e)
1	fig|158878.1.peg.2244	SSU ribosomal protein S3p (S3e)
1	fig|158878.1.peg.2245	LSU ribosomal protein L22p (L17e)
1	fig|158878.1.peg.2246	SSU ribosomal protein S19p (S15e)
1	fig|158878.1.peg.2247	LSU ribosomal protein L2p (L8e)
1	fig|158878.1.peg.2248	LSU ribosomal protein L23p (L23Ae)
1	fig|158878.1.peg.2249	LSU ribosomal protein L4p (L1e)
1	fig|158878.1.peg.2250	LSU ribosomal protein L3p (L3e)
1	fig|158878.1.peg.2251	SSU ribosomal protein S10p (S20e)
1	fig|158878.1.peg.2367	Putative glycosyl/glycerophosphate transferase in teichoic acid biosynthesis
1	fig|158878.1.peg.2416	Phosphoglycerate mutase (EC 5.4.2.11)
1	fig|158878.1.peg.2539	Pyruvate oxidase [ubiquinone, cytochrome] (EC 1.2.2.2) @ Pyruvate oxidase, CidC
1	fig|158878.1.peg.2540	CidA-associated membrane protein CidB
1	fig|158878.1.peg.2545	Hydroxymethylglutaryl-CoA reductase (EC 1.1.1.34)
1	fig|158878.1.peg.2546	Hydroxymethylglutaryl-CoA synthase (EC 2.3.3.10)
1	fig|158878.1.peg.2597	Aspartate 1-decarboxylase (EC 4.1.1.11)
1	fig|158878.1.peg.2598	Pantoate--beta-alanine ligase (EC 6.3.2.1)
1	fig|158878.1.peg.2599	3-methyl-2-oxobutanoate hydroxymethyltransferase (EC 2.1.2.11)
1	fig|158878.1.peg.2600	2-dehydropantoate 2-reductase (EC 1.1.1.169)
1	fig|158878.1.peg.2602	L-lactate dehydrogenase (EC 1.1.1.27)
1	fig|158878.1.peg.2606	Fructose-bisphosphate aldolase class I (EC 4.1.2.13)
1	fig|158878.1.peg.2607	Malate:quinone oxidoreductase (EC 1.1.5.4)
1	fig|158878.1.peg.2709	Chromosome (plasmid) partitioning protein ParB
1	fig|158878.1.peg.2710	rRNA small subunit 7-methylguanosine (m7G) methyltransferase GidB
1	fig|158878.1.peg.2711	tRNA uridine 5-carboxymethylaminomethyl modification enzyme GidA
1	fig|158878.1.peg.2712	GTPase and tRNA-U34 5-formylation enzyme TrmE
1	fig|158878.1.peg.2713	Ribonuclease P protein component (EC 3.1.26.5)
1	fig|158878.1.peg.2714	LSU ribosomal protein L34p
1	fig|158878.1.peg.2750	LSU ribosomal protein L33p @ LSU ribosomal protein L33p, zinc-dependent
1	fig|158878.1.peg.2777	Teichoic acid biosynthesis protein X
1	fig|158878.1.peg.2779	Cysteinyl-tRNA synthetase (EC 6.1.1.16) / Mini-ribonuclease III ## 23S rRNA maturase
1	fig|158878.1.peg.2790	FIG001583: hypothetical protein, contains S4-like RNA binding domain
1	fig|158878.1.peg.2801	Stage 0 sporulation protein YaaT ## function is not primarily sporulation
1	fig|158878.1.peg.2811	Serine acetyltransferase (EC 2.3.1.30)
1	fig|158878.1.peg.2816	LSU ribosomal protein L27p
1	fig|158878.1.peg.2823	Ribonucleotide reductase of class Ib (aerobic), alpha subunit (EC 1.17.4.1)
1	fig|158878.1.peg.2824	Peptide chain release factor 2; programmed frameshift-containing
2	fig|158878.1.rna.1	hypothetical protein
2	fig|158878.1.rna.2	hypothetical protein
2	fig|158878.1.rna.9	hypothetical protein
2	fig|158878.1.rna.10	hypothetical protein
2	fig|158878.1.rna.12	hypothetical protein
2	fig|158878.1.rna.17	hypothetical protein
2	fig|158878.1.rna.21	hypothetical protein
2	fig|158878.1.rna.27	hypothetical protein
2	fig|158878.1.rna.30	hypothetical protein
2	fig|158878.1.rna.32	hypothetical protein
2	fig|158878.1.rna.34	hypothetical protein
2	fig|158878.1.rna.35	hypothetical protein
2	fig|158878.1.rna.36	hypothetical protein
2	fig|158878.1.rna.37	hypothetical protein
2	fig|158878.1.rna.38	hypothetical protein
2	fig|158878.1.rna.39	hypothetical protein
2	fig|158878.1.rna.40	hypothetical protein
2	fig|158878.1.rna.46	hypothetical protein
2	fig|158878.1.rna.47	hypothetical protein
2	fig|158878.1.rna.48	hypothetical protein
2	fig|158878.1.rna.50	hypothetical protein
2	fig|158878.1.rna.51	hypothetical protein
2	fig|158878.1.rna.52	hypothetical protein
2	fig|158878.1.rna.53	hypothetical protein
2	fig|158878.1.rna.54	hypothetical protein
2	fig|158878.1.rna.55	hypothetical protein
2	fig|158878.1.rna.56	hypothetical protein
2	fig|158878.1.rna.68	hypothetical protein
3	fig|158878.1.peg.885	Phage terminase, small subunit
3	fig|158878.1.peg.886	Phage terminase, large subunit
3	fig|158878.1.peg.887	Phage portal
3	fig|158878.1.peg.888	Phage minor head protein
3	fig|158878.1.peg.889	Phage protein
3	fig|158878.1.peg.890	Phage capsid and scaffold
3	fig|158878.1.peg.891	Phage major capsid protein #Fam0008
3	fig|158878.1.peg.892	Phage major capsid protein #Fam0008
3	fig|158878.1.peg.893	Phage transcriptional terminator
3	fig|158878.1.peg.894	phi 11 orf36 homolog [SA bacteriophages 11, Mu50B]
3	fig|158878.1.peg.895	FIG01108556: hypothetical protein
3	fig|158878.1.peg.896	phi 11 orf37 homolog [SA bacteriophages 11, Mu50B]
3	fig|158878.1.peg.897	phi 11 orf38 homolog [SA bacteriophages 11, Mu50B]
3	fig|158878.1.peg.898	unknown function
3	fig|158878.1.peg.899	phi 11 orf40 homolog [SA bacteriophages 11, Mu50B]
3	fig|158878.1.peg.900	phi 11 orf41 homolog [SA bacteriophages 11, Mu50B]
3	fig|158878.1.peg.901	Tape measure protein [SA bacteriophages 11, Mu50B]
3	fig|158878.1.peg.902	phi 11 orf43 homolog [SA bacteriophages 11, Mu50B]
3	fig|158878.1.peg.903	Phage minor structural protein
3	fig|158878.1.peg.904	Putative major teichoic acid biosynthesis protein C
3	fig|158878.1.peg.905	FIG01108548: hypothetical protein
3	fig|158878.1.peg.906	Hypothetical protein, phi-ETA orf42 homolog [SA bacteriophages 11, Mu50B]
3	fig|158878.1.peg.907	Hypothetical protein, phi-ETA orf58 homolog [SA bacteriophages 11, Mu50B]
4	fig|158878.1.peg.1954	Bacteriophage
4	fig|158878.1.peg.1955	Phage tail length tape-measure protein
4	fig|158878.1.peg.1956	Bacteriophage
4	fig|158878.1.peg.1957	Bacteriophage
4	fig|158878.1.peg.1958	Bacteriophage
4	fig|158878.1.peg.1959	Bacteriophage
4	fig|158878.1.peg.1960	Bacteriophage
4	fig|158878.1.peg.1961	Bacteriophage
4	fig|158878.1.peg.1962	Phage transcriptional terminator
4	fig|158878.1.peg.1963	Phage major capsid protein #Fam0013
4	fig|158878.1.peg.1964	Prophage Clp protease-like protein
4	fig|158878.1.peg.1965	Portal protein, phage associated
4	fig|158878.1.peg.1966	Phage terminase large subunit
4	fig|158878.1.peg.1967	Bacteriophage
4	fig|158878.1.peg.1968	FIG01108941: hypothetical protein
4	fig|158878.1.peg.2764	Bacteriophage
4	fig|158878.1.peg.2765	Bacteriophage
5	fig|158878.1.peg.1461	Hypothetical transmembrane protein CDS_ID OB1773
5	fig|158878.1.peg.1462	BH1670 unknown conserved protein in B. subtilis
5	fig|158878.1.peg.1463	TPR-repeat-containing protein, putative component of Menaquinone-cytochrome C reductase
5	fig|158878.1.peg.1464	5-Enolpyruvylshikimate-3-phosphate synthase (EC 2.5.1.19) alpha sub-homology division ## AroF alpha
5	fig|158878.1.peg.1465	3-dehydroquinate synthase (EC 4.2.3.4) # AroB
5	fig|158878.1.peg.1591	FIG145533: Methyltransferase (EC 2.1.1.-)
5	fig|158878.1.peg.1592	Ribosomal silencing factor RsfA
5	fig|158878.1.peg.1593	Hydrolase (HAD superfamily), YqeK
5	fig|158878.1.peg.1594	Nicotinate-nucleotide adenylyltransferase (EC 2.7.7.18)
5	fig|158878.1.peg.1595	FIG004454: RNA binding protein
5	fig|158878.1.peg.1596	Shikimate 5-dehydrogenase I alpha (EC 1.1.1.25) # AroDI alpha
5	fig|158878.1.peg.1597	GTP-binding protein YqeH, required for biogenesis of 30S ribosome subunit
5	fig|158878.1.peg.1598	FIG001553: Hydrolase, HAD subfamily IIIA
5	fig|158878.1.peg.1599	5'-methylthioadenosine nucleosidase (EC 3.2.2.16) @ S-adenosylhomocysteine nucleosidase (EC 3.2.2.9)
5	fig|158878.1.peg.1790	S-adenosylmethionine synthetase (EC 2.5.1.6)
5	fig|158878.1.peg.2326	Methionine transporter MetT
6	fig|158878.1.peg.2388	Nitrate/nitrite transporter
6	fig|158878.1.peg.2391	response regulator
6	fig|158878.1.peg.2392	Sensor protein DegS
6	fig|158878.1.peg.2393	FIG01108434: hypothetical protein
6	fig|158878.1.peg.2394	Respiratory nitrate reductase gamma chain (EC 1.7.99.4)
6	fig|158878.1.peg.2395	Respiratory nitrate reductase delta chain (EC 1.7.99.4)
6	fig|158878.1.peg.2396	Respiratory nitrate reductase beta chain (EC 1.7.99.4)
6	fig|158878.1.peg.2397	Respiratory nitrate reductase alpha chain (EC 1.7.99.4)
6	fig|158878.1.peg.2398	Uroporphyrinogen-III methyltransferase (EC 2.1.1.107)
6	fig|158878.1.peg.2399	Nitrite reductase [NAD(P)H] small subunit (EC 1.7.1.4)
6	fig|158878.1.peg.2400	Nitrite reductase [NAD(P)H] large subunit (EC 1.7.1.4)
6	fig|158878.1.peg.2401	Sirohydrochlorin ferrochelatase SirB (EC 4.99.1.4)
7	fig|158878.1.peg.528	Glutamyl-tRNA synthetase (EC 6.1.1.17) @ Glutamyl-tRNA(Gln) synthetase (EC 6.1.1.24) ## unambiguous
7	fig|158878.1.peg.1667	Glutamate-1-semialdehyde 2,1-aminomutase (EC 5.4.3.8)
7	fig|158878.1.peg.1668	Porphobilinogen synthase (EC 4.2.1.24)
7	fig|158878.1.peg.1669	Uroporphyrinogen-III synthase (EC 4.2.1.75)
7	fig|158878.1.peg.1670	Porphobilinogen deaminase (EC 2.5.1.61)
7	fig|158878.1.peg.1671	HemX protein, negative effector of steady-state concentration of glutamyl-tRNA reductase
7	fig|158878.1.peg.1832	Protoporphyrinogen IX oxidase, aerobic, HemY (EC 1.3.3.4)
7	fig|158878.1.peg.1833	Ferrochelatase, protoheme ferro-lyase (EC 4.99.1.1)
7	fig|158878.1.peg.1834	Uroporphyrinogen III decarboxylase (EC 4.1.1.37)
7	fig|158878.1.peg.1899	Aspartyl-tRNA(Asn) amidotransferase subunit B (EC 6.3.5.6) @ Glutamyl-tRNA(Gln) amidotransferase subunit B (EC 6.3.5.7)
7	fig|158878.1.peg.1900	Aspartyl-tRNA(Asn) amidotransferase subunit A (EC 6.3.5.6) @ Glutamyl-tRNA(Gln) amidotransferase subunit A (EC 6.3.5.7)
7	fig|158878.1.peg.1901	Aspartyl-tRNA(Asn) amidotransferase subunit C (EC 6.3.5.6) @ Glutamyl-tRNA(Gln) amidotransferase subunit C (EC 6.3.5.7)
8	fig|158878.1.peg.149	Capsular polysaccharide synthesis enzyme Cap5A / Tyrosine-protein kinase transmembrane modulator EpsC
8	fig|158878.1.peg.150	Tyrosine-protein kinase EpsD (EC 2.7.10.2) / Capsular polysaccharide synthesis enzyme Cap5B
8	fig|158878.1.peg.151	Capsular polysaccharide synthesis enzyme Cap5C; Manganese-dependent protein-tyrosine phosphatase (EC 3.1.3.48)
8	fig|158878.1.peg.152	Capsular polysaccharide synthesis enzyme Cap8D
8	fig|158878.1.peg.153	Capsular polysaccharide synthesis enzyme Cap8E
8	fig|158878.1.peg.154	Capsular polysaccharide synthesis enzyme Cap8F
8	fig|158878.1.peg.155	UDP-N-acetyl-L-fucosamine synthase (EC 5.1.3.28)
8	fig|158878.1.peg.160	Capsular polysaccharide synthesis enzyme Cap8L
8	fig|158878.1.peg.161	Capsular polysaccharide synthesis enzyme Cap8M
8	fig|158878.1.peg.162	Capsular polysaccharide synthesis enzyme Cap8N
8	fig|158878.1.peg.163	UDP-N-acetyl-D-mannosamine dehydrogenase (EC 1.1.1.336)
8	fig|158878.1.peg.164	UDP-N-acetylglucosamine 2-epimerase (EC 5.1.3.14)
9	fig|158878.1.peg.1064	N5-carboxyaminoimidazole ribonucleotide mutase (EC 5.4.99.18)
9	fig|158878.1.peg.1065	N5-carboxyaminoimidazole ribonucleotide synthase (EC 6.3.4.18)
9	fig|158878.1.peg.1066	Phosphoribosylaminoimidazole-succinocarboxamide synthase (EC 6.3.2.6)
9	fig|158878.1.peg.1067	Phosphoribosylformylglycinamidine synthase, PurS subunit (EC 6.3.5.3)
9	fig|158878.1.peg.1068	Phosphoribosylformylglycinamidine synthase, glutamine amidotransferase subunit (EC 6.3.5.3)
9	fig|158878.1.peg.1069	Phosphoribosylformylglycinamidine synthase, synthetase subunit (EC 6.3.5.3)
9	fig|158878.1.peg.1070	Amidophosphoribosyltransferase (EC 2.4.2.14)
9	fig|158878.1.peg.1071	Phosphoribosylformylglycinamidine cyclo-ligase (EC 6.3.3.1)
9	fig|158878.1.peg.1072	Phosphoribosylglycinamide formyltransferase (EC 2.1.2.2)
9	fig|158878.1.peg.1073	IMP cyclohydrolase (EC 3.5.4.10) / Phosphoribosylaminoimidazolecarboxamide formyltransferase (EC 2.1.2.3)
9	fig|158878.1.peg.2820	Phosphoribosylamine--glycine ligase (EC 6.3.4.13)
10	fig|158878.1.peg.1129	Cell surface receptor IsdB for hemoglobin and hemoglobin-haptoglobin complexes
10	fig|158878.1.peg.1130	Cell surface protein IsdA, transfers heme from hemoglobin to apo-IsdC
10	fig|158878.1.peg.1131	NPQTN cell wall anchored protein IsdC
10	fig|158878.1.peg.1132	Heme transporter IsdDEF, membrane component IsdD
10	fig|158878.1.peg.1133	Heme transporter IsdDEF, lipoprotein IsdE
10	fig|158878.1.peg.1134	Heme transporter IsdDEF, permease component IsdF
10	fig|158878.1.peg.1135	NPQTN specific sortase B
10	fig|158878.1.peg.2177	Heme ABC type transporter HtsABC, heme-binding protein
10	fig|158878.1.peg.2778	Heme-degrading monooxygenase (EC 1.14.99.3)
11	fig|158878.1.peg.399	FIG00628965: hypothetical protein
11	fig|158878.1.peg.400	lipoprotein, NLP/P60 family
11	fig|158878.1.peg.401	Membrane protein, putative
11	fig|158878.1.peg.402	FIG00627334: hypothetical protein
11	fig|158878.1.peg.403	FIG00628675: hypothetical protein
11	fig|158878.1.peg.404	FIG01109082: hypothetical protein
11	fig|158878.1.peg.405	Antirestriction protein
11	fig|158878.1.peg.406	FIG01109272: hypothetical protein
11	fig|158878.1.peg.407	FIG086557: Conjugation related protein
12	fig|158878.1.peg.2462	Antibiotic resistance protein
12	fig|158878.1.peg.2463	Oligopeptide transporter putative ATPase domain
12	fig|158878.1.peg.2464	Oligopeptide transporter putative ATPase domain
12	fig|158878.1.peg.2465	Oligopeptide transporter putative membrane permease domain
12	fig|158878.1.peg.2466	Oligopeptide transporter putative membrane permease domain
12	fig|158878.1.peg.2467	Dipeptide-binding ABC transporter, periplasmic substrate-binding component (TC 3.A.1.5.2)
12	fig|158878.1.peg.2468	FIG018700: hypothetical protein
12	fig|158878.1.peg.2469	FIG016157: Similar to nicotianamine synthase
12	fig|158878.1.peg.2470	FIG016473: Diaminopimelate epimerase homolog
13	fig|158878.1.peg.2672	Phosphoribosyl-AMP cyclohydrolase (EC 3.5.4.19) / Phosphoribosyl-ATP pyrophosphatase (EC 3.6.1.31)
13	fig|158878.1.peg.2673	Imidazole glycerol phosphate synthase cyclase subunit (EC 4.1.3.-)
13	fig|158878.1.peg.2674	Phosphoribosylformimino-5-aminoimidazole carboxamide ribotide isomerase (EC 5.3.1.16)
13	fig|158878.1.peg.2675	Imidazole glycerol phosphate synthase amidotransferase subunit (EC 2.4.2.-)
13	fig|158878.1.peg.2676	Imidazoleglycerol-phosphate dehydratase (EC 4.2.1.19)
13	fig|158878.1.peg.2677	Similar to histidinol-phosphate aminotransferase
13	fig|158878.1.peg.2678	Histidinol dehydrogenase (EC 1.1.1.23)
13	fig|158878.1.peg.2679	ATP phosphoribosyltransferase catalytic subunit (EC 2.4.2.17)
13	fig|158878.1.peg.2680	ATP phosphoribosyltransferase regulatory subunit (EC 2.4.2.17)
14	fig|158878.1.peg.116	Siderophore staphylobactin biosynthesis protein SbnA
14	fig|158878.1.peg.117	Ornithine cyclodeaminase (EC 4.3.1.12) / Siderophore staphylobactin biosynthesis protein SbnB
14	fig|158878.1.peg.118	Siderophore staphylobactin biosynthesis protein SbnC @ Siderophore synthetase superfamily, group B
14	fig|158878.1.peg.119	Siderophore staphylobactin biosynthesis protein SbnD
14	fig|158878.1.peg.120	Siderophore staphylobactin biosynthesis protein SbnE @ Siderophore synthetase superfamily, group A
14	fig|158878.1.peg.121	Siderophore staphylobactin biosynthesis protein SbnF @ Siderophore synthetase superfamily, group C
14	fig|158878.1.peg.122	Siderophore staphylobactin biosynthesis protein SbnG
14	fig|158878.1.peg.123	Siderophore staphylobactin biosynthesis protein SbnH
14	fig|158878.1.peg.124	Siderophore staphylobactin biosynthesis protein SbnI
15	fig|158878.1.peg.2053	Dihydroxy-acid dehydratase (EC 4.2.1.9)
15	fig|158878.1.peg.2054	Acetolactate synthase large subunit (EC 2.2.1.6)
15	fig|158878.1.peg.2055	Acetolactate synthase small subunit (EC 2.2.1.6)
15	fig|158878.1.peg.2056	Ketol-acid reductoisomerase (EC 1.1.1.86)
15	fig|158878.1.peg.2057	2-isopropylmalate synthase (EC 2.3.3.13)
15	fig|158878.1.peg.2058	3-isopropylmalate dehydrogenase (EC 1.1.1.85)
15	fig|158878.1.peg.2059	3-isopropylmalate dehydratase large subunit (EC 4.2.1.33)
15	fig|158878.1.peg.2060	3-isopropylmalate dehydratase small subunit (EC 4.2.1.33)
15	fig|158878.1.peg.2061	Threonine dehydratase biosynthetic (EC 4.3.1.19)
16	fig|158878.1.peg.1147	Succinate dehydrogenase cytochrome b558 subunit
16	fig|158878.1.peg.1148	Succinate dehydrogenase flavoprotein subunit (EC 1.3.5.1)
16	fig|158878.1.peg.1149	Succinate dehydrogenase iron-sulfur protein (EC 1.3.5.1) # frameshift
16	fig|158878.1.peg.1150	Succinate dehydrogenase iron-sulfur protein (EC 1.3.5.1) # frameshift
16	fig|158878.1.peg.1350	Aconitate hydratase (EC 4.2.1.3)
16	fig|158878.1.peg.1412	Dihydrolipoamide succinyltransferase component (E2) of 2-oxoglutarate dehydrogenase complex (EC 2.3.1.61)
16	fig|158878.1.peg.1413	2-oxoglutarate dehydrogenase E1 component (EC 1.2.4.2)
16	fig|158878.1.peg.1694	Isocitrate dehydrogenase [NADP] (EC 1.1.1.42)
16	fig|158878.1.peg.1695	Citrate synthase (si) (EC 2.3.3.1)
17	fig|158878.1.peg.1979	Hypothetical protein, PVL orf50 homolog [SA bacteriophages 11, Mu50B]
17	fig|158878.1.peg.1980	Phage Holliday junction resolvase
17	fig|158878.1.peg.1981	Bacteriophage
17	fig|158878.1.peg.1982	Phage replication initiation protein
17	fig|158878.1.peg.1983	Single-stranded DNA-binding protein
17	fig|158878.1.peg.1984	Metallo-beta-lactamase superfamily domain protein in prophage
17	fig|158878.1.peg.1985	Recombinational DNA repair protein RecT (prophage associated)
17	fig|158878.1.peg.1986	ATPase involved in DNA repair, phage associated
17	fig|158878.1.peg.1987	Bacteriophage
18	fig|158878.1.peg.2011	Toxic shock syndrome toxin 1 (TSST-1)
18	fig|158878.1.peg.2020	Hypothetical SAV0792 homolog in superantigen-encoding pathogenicity islands SaPI
18	fig|158878.1.peg.2021	Putative DNA helicase, superantigen-encoding pathogenicity islands SaPI
18	fig|158878.1.peg.2022	Hypothetical SAV0790 homolog in superantigen-encoding pathogenicity islands SaPI
18	fig|158878.1.peg.2023	Hypothetical SAV0789 homolog in superantigen-encoding pathogenicity islands SaPI
18	fig|158878.1.peg.2025	Hypothetical SAV0787 homolog in superantigen-encoding pathogenicity islands SaPI
18	fig|158878.1.peg.2026	Hypothetical SAV2026 homolog in superantigen-encoding pathogenicity islands SaPI
18	fig|158878.1.peg.2027	Hypothetical SAV2027 homolog in superantigen-encoding pathogenicity islands SaPI
18	fig|158878.1.peg.2028	Integrase, superantigen-encoding pathogenicity islands SaPI
19	fig|158878.1.peg.2268	Cyclic pyranopterin phosphate synthase (MoaA) (EC 4.1.99.18)
19	fig|158878.1.peg.2269	Molybdopterin-guanine dinucleotide biosynthesis protein MobA
19	fig|158878.1.peg.2270	Molybdenum cofactor biosynthesis protein MoaD
19	fig|158878.1.peg.2271	Molybdenum cofactor biosynthesis protein MoaE
19	fig|158878.1.peg.2272	Molybdopterin-guanine dinucleotide biosynthesis protein MobB
19	fig|158878.1.peg.2273	Molybdopterin molybdenumtransferase (EC 2.10.1.1)
19	fig|158878.1.peg.2275	Molybdenum cofactor biosynthesis protein MoaB
19	fig|158878.1.peg.2276	Molybdopterin biosynthesis protein MoeB
20	fig|158878.1.peg.1420	Carboxyl-terminal protease (EC 3.4.21.102)
20	fig|158878.1.peg.1421	FIG01108301: hypothetical protein
20	fig|158878.1.peg.1422	PTS system, glucose-specific IIA component
20	fig|158878.1.peg.1423	Peptide methionine sulfoxide reductase MsrB (EC 1.8.4.12)
20	fig|158878.1.peg.1424	Peptide methionine sulfoxide reductase MsrA (EC 1.8.4.11)
20	fig|158878.1.peg.1425	Hypothetical protein DUF194, DegV family
20	fig|158878.1.peg.1426	Dihydrofolate reductase (EC 1.5.1.3)
20	fig|158878.1.peg.1427	Thymidylate synthase (EC 2.1.1.45)
21	fig|158878.1.peg.1199	Uracil permease
21	fig|158878.1.peg.1200	Aspartate carbamoyltransferase (EC 2.1.3.2)
21	fig|158878.1.peg.1201	Dihydroorotase (EC 3.5.2.3)
21	fig|158878.1.peg.1202	Carbamoyl-phosphate synthase small chain (EC 6.3.5.5)
21	fig|158878.1.peg.1203	Carbamoyl-phosphate synthase large chain (EC 6.3.5.5)
21	fig|158878.1.peg.1204	Orotidine 5'-phosphate decarboxylase (EC 4.1.1.23)
21	fig|158878.1.peg.1205	Orotate phosphoribosyltransferase (EC 2.4.2.10)
21	fig|158878.1.peg.1206	FIG01108637: hypothetical protein
22	fig|158878.1.peg.213	Maltose/maltodextrin transport ATP-binding protein MalK (EC 3.6.3.19); Multiple sugar ABC transporter, ATP-binding protein
22	fig|158878.1.peg.214	Maltose/maltodextrin ABC transporter, substrate binding periplasmic protein MalE
22	fig|158878.1.peg.215	Maltose/maltodextrin ABC transporter, permease protein MalF
22	fig|158878.1.peg.216	Maltose/maltodextrin ABC transporter, permease protein MalG
22	fig|158878.1.peg.217	Myo-inositol 2-dehydrogenase 1 (EC 1.1.1.18)
22	fig|158878.1.peg.218	NADH-dependent dehydrogenase
22	fig|158878.1.peg.219	Inosose isomerase (EC 5.3.99.11)
23	fig|158878.1.peg.783	Integrase, superantigen-encoding pathogenicity islands SaPI
23	fig|158878.1.peg.784	Transcriptional regulator, XRE family
23	fig|158878.1.peg.785	FIG01109104: hypothetical protein
23	fig|158878.1.peg.786	Hypothetical SAV0786 homolog in superantigen-encoding pathogenicity islands SaPI
23	fig|158878.1.peg.2008	Exotoxin, phage associated @ Superantigen enterotoxin SEL
23	fig|158878.1.peg.2009	Exotoxin, phage associated @ Superantigen enterotoxin SEB
23	fig|158878.1.peg.2010	Secreted protein Ear, superantigen-encoding pathogenicity islands SaPI
24	fig|158878.1.peg.999	Competence protein CoiA
24	fig|158878.1.peg.1539	Late competence protein ComGF, access of DNA to ComEA, FIG017774
24	fig|158878.1.peg.1540	Late competence protein ComGE, FIG018915
24	fig|158878.1.peg.1541	Late competence protein ComGD, access of DNA to ComEA, FIG012777
24	fig|158878.1.peg.1542	Late competence protein ComGC, access of DNA to ComEA, FIG007487
24	fig|158878.1.peg.1543	Late competence protein ComGB, access of DNA to ComEA
24	fig|158878.1.peg.1544	Late competence protein ComGA, access of DNA to ComEA
25	fig|158878.1.peg.2189	6-phospho-beta-galactosidase (EC 3.2.1.85)
25	fig|158878.1.peg.2190	PTS system, lactose-specific IIB component (EC 2.7.1.69) / PTS system, lactose-specific IIC component (EC 2.7.1.69)
25	fig|158878.1.peg.2191	PTS system, lactose-specific IIA component (EC 2.7.1.69)
25	fig|158878.1.peg.2192	Tagatose 1,6-bisphosphate aldolase (EC 4.1.2.40)
25	fig|158878.1.peg.2193	Tagatose-6-phosphate kinase (EC 2.7.1.144)
25	fig|158878.1.peg.2194	Galactose-6-phosphate isomerase, LacB subunit (EC 5.3.1.26)
25	fig|158878.1.peg.2195	Galactose-6-phosphate isomerase, LacA subunit (EC 5.3.1.26)
26	fig|158878.1.peg.1393	Aspartokinase (EC 2.7.2.4)
26	fig|158878.1.peg.1394	Aspartate-semialdehyde dehydrogenase (EC 1.2.1.11)
26	fig|158878.1.peg.1395	4-hydroxy-tetrahydrodipicolinate synthase (EC 4.3.3.7)
26	fig|158878.1.peg.1396	4-hydroxy-tetrahydrodipicolinate reductase (EC 1.17.1.8)
26	fig|158878.1.peg.1397	2,3,4,5-tetrahydropyridine-2,6-dicarboxylate N-acetyltransferase (EC 2.3.1.89)
26	fig|158878.1.peg.1398	N-acetyl-L,L-diaminopimelate deacetylase (EC 3.5.1.47)
26	fig|158878.1.peg.1399	Diaminopimelate epimerase alternative form predicted for S.aureus (EC 5.1.1.7)
27	fig|158878.1.peg.2288	Urease gamma subunit (EC 3.5.1.5)
27	fig|158878.1.peg.2289	Urease beta subunit (EC 3.5.1.5)
27	fig|158878.1.peg.2290	Urease alpha subunit (EC 3.5.1.5)
27	fig|158878.1.peg.2291	Urease accessory protein UreE
27	fig|158878.1.peg.2292	Urease accessory protein UreF
27	fig|158878.1.peg.2293	Urease accessory protein UreG
27	fig|158878.1.peg.2796	Urease accessory protein UreD
28	fig|158878.1.peg.1367	Anthranilate synthase, aminase component (EC 4.1.3.27)
28	fig|158878.1.peg.1368	Anthranilate synthase, amidotransferase component (EC 4.1.3.27)
28	fig|158878.1.peg.1369	Anthranilate phosphoribosyltransferase (EC 2.4.2.18)
28	fig|158878.1.peg.1370	Indole-3-glycerol phosphate synthase (EC 4.1.1.48)
28	fig|158878.1.peg.1371	Phosphoribosylanthranilate isomerase (EC 5.3.1.24)
28	fig|158878.1.peg.1372	Tryptophan synthase beta chain (EC 4.2.1.20)
28	fig|158878.1.peg.1373	Tryptophan synthase alpha chain (EC 4.2.1.20)
29	fig|158878.1.peg.575	Long-chain-fatty-acid--CoA ligase (EC 6.2.1.3)
29	fig|158878.1.peg.576	3-ketoacyl-CoA thiolase (EC 2.3.1.16) @ Acetyl-CoA acetyltransferase (EC 2.3.1.9)
29	fig|158878.1.peg.2423	Pimeloyl-CoA synthase (EC 6.2.1.14)
29	fig|158878.1.peg.2424	8-amino-7-oxononanoate synthase (EC 2.3.1.47)
29	fig|158878.1.peg.2425	Biotin synthase (EC 2.8.1.6)
29	fig|158878.1.peg.2426	Adenosylmethionine-8-amino-7-oxononanoate aminotransferase (EC 2.6.1.62)
29	fig|158878.1.peg.2427	Dethiobiotin synthetase (EC 6.3.3.3)
30	fig|158878.1.peg.946	Na(+) H(+) antiporter subunit G (TC 2.A.63.1.3)
30	fig|158878.1.peg.947	Na(+) H(+) antiporter subunit F (TC 2.A.63.1.3)
30	fig|158878.1.peg.948	Na(+) H(+) antiporter subunit E (TC 2.A.63.1.3)
30	fig|158878.1.peg.949	Na(+) H(+) antiporter subunit D (TC 2.A.63.1.3)
30	fig|158878.1.peg.950	Na(+) H(+) antiporter subunit C (TC 2.A.63.1.3)
30	fig|158878.1.peg.951	Na(+) H(+) antiporter subunit B (TC 2.A.63.1.3)
30	fig|158878.1.peg.952	Na(+) H(+) antiporter subunit A (TC 2.A.63.1.3)
31	fig|158878.1.peg.1875	ThiJ/PfpI family protein
31	fig|158878.1.peg.1878	Acyl-CoA hydrolase (EC 3.1.2.20)
31	fig|158878.1.peg.1879	Aminopeptidase S (Leu, Val, Phe, Tyr preference) (EC 3.4.11.24)
31	fig|158878.1.peg.1880	Hypothetical protein YfkK
31	fig|158878.1.peg.1881	FIG133424: Low molecular weight protein tyrosine phosphatase (EC 3.1.3.48)
31	fig|158878.1.peg.1882	FIG010063: hypothetical protein
31	fig|158878.1.peg.1883	Ribonuclease BN (EC 3.1.-.-)
32	fig|158878.1.peg.244	Predicted galactitol operon regulator (Transcriptional antiterminator), BglG family / PTS system, mannitol/fructose-specific IIA component (EC 2.7.1.69)
32	fig|158878.1.peg.245	PTS system, galactitol-specific IIA component (EC 2.7.1.69)
32	fig|158878.1.peg.246	PTS system, galactitol-specific IIB component (EC 2.7.1.69)
32	fig|158878.1.peg.247	PTS system, galactitol-specific IIC component (EC 2.7.1.69)
32	fig|158878.1.peg.248	Galactitol-1-phosphate 5-dehydrogenase (EC 1.1.1.251)
32	fig|158878.1.peg.249	FIG01108598: hypothetical protein
32	fig|158878.1.peg.250	Sorbitol dehydrogenase homologue (EC:1.1.1.14)
33	fig|158878.1.rna.5	hypothetical protein
33	fig|158878.1.rna.7	hypothetical protein
33	fig|158878.1.rna.16	hypothetical protein
33	fig|158878.1.rna.18	hypothetical protein
33	fig|158878.1.rna.59	hypothetical protein
33	fig|158878.1.rna.62	hypothetical protein
33	fig|158878.1.rna.65	hypothetical protein
34	fig|158878.1.peg.1604	Mn2+/Fe2+ transporter, NRAMP family
34	fig|158878.1.peg.1605	Lactam utilization protein LamB
34	fig|158878.1.peg.1606	Biotin carboxylase (EC 6.3.4.14)
34	fig|158878.1.peg.1607	Biotin carboxyl carrier protein
34	fig|158878.1.peg.1608	Allophanate hydrolase 2 subunit 2 (EC 3.5.1.54)
34	fig|158878.1.peg.1609	Allophanate hydrolase 2 subunit 1 (EC 3.5.1.54)
35	fig|158878.1.peg.130	Exopolysaccharide biosynthesis glycosyltransferase EpsF (EC 2.4.1.-)
35	fig|158878.1.peg.131	Teichuronic acid biosynthesis protein TuaE, putative secreted polysaccharide polymerase
35	fig|158878.1.peg.132	Membrane protein involved in the export of O-antigen, teichoic acid lipoteichoic acids
35	fig|158878.1.peg.2662	Manganese-dependent protein-tyrosine phosphatase (EC 3.1.3.48)
35	fig|158878.1.peg.2663	Tyrosine-protein kinase EpsD (EC 2.7.10.2)
35	fig|158878.1.peg.2664	Tyrosine-protein kinase transmembrane modulator EpsC
36	fig|158878.1.peg.392	Integrase, superantigen-encoding pathogenicity islands SaPI
36	fig|158878.1.peg.393	conserved hypothetical protein
36	fig|158878.1.peg.790	Hypothetical SAV0790 homolog in superantigen-encoding pathogenicity islands SaPI
36	fig|158878.1.peg.791	Hypothetical SAV0791 homolog in superantigen-encoding pathogenicity islands SaPI
36	fig|158878.1.peg.792	Hypothetical SAV0792 homolog in superantigen-encoding pathogenicity islands SaPI
36	fig|158878.1.peg.793	Hypothetical SAV0793 homolog in superantigen-encoding pathogenicity islands SaPI
37	fig|158878.1.peg.713	Para-aminobenzoate synthase, amidotransferase component (EC 2.6.1.85)
37	fig|158878.1.peg.714	Para-aminobenzoate synthase, aminase component (EC 2.6.1.85)
37	fig|158878.1.peg.715	Aminodeoxychorismate lyase (EC 4.1.3.38)
37	fig|158878.1.peg.716	FIG025881: hypothetical protein in Ammonia conversion cluster
37	fig|158878.1.peg.717	Allophanate hydrolase 2 subunit 1 (EC 3.5.1.54)
37	fig|158878.1.peg.718	Allophanate hydrolase 2 subunit 2 (EC 3.5.1.54)
38	fig|158878.1.peg.2681	FIG01107888: hypothetical protein
38	fig|158878.1.peg.2682	FIG01108433: hypothetical protein
38	fig|158878.1.peg.2683	Transmembrane component MtsC of energizing module of methionine-regulated ECF transporter
38	fig|158878.1.peg.2685	Substrate-specific component MtsA of methionine-regulated ECF transporter
38	fig|158878.1.peg.2686	FIG01107939: hypothetical protein
38	fig|158878.1.peg.2807	Duplicated ATPase component MtsB of energizing module of methionine-regulated ECF transporter
39	fig|158878.1.peg.283	Putative secretion accessory protein EsaA/YueB @ Bacteriophage SPP1 receptor
39	fig|158878.1.peg.284	Putative secretion system component EssA
39	fig|158878.1.peg.285	Putative secretion accessory protein EsaB/YukD
39	fig|158878.1.peg.286	Putative secretion system component EssB/YukC
39	fig|158878.1.peg.287	FtsK/SpoIIIE family protein, putative EssC/YukB component of Type VII secretion system # fragment
39	fig|158878.1.peg.288	FtsK/SpoIIIE family protein, putative EssC/YukB component of Type VII secretion system # fragment
40	fig|158878.1.peg.200	hypothetical protein
40	fig|158878.1.peg.201	FIG01108800: hypothetical protein
40	fig|158878.1.peg.202	FIG01108968: hypothetical protein
40	fig|158878.1.peg.203	ABC transporter, ATP-binding protein
40	fig|158878.1.peg.204	FIG01108084: hypothetical protein
41	fig|158878.1.peg.84	FIG003846: hypothetical protein
41	fig|158878.1.peg.85	Metal-sensitive transcriptional repressor
41	fig|158878.1.peg.86	Disulfide bond regulator
41	fig|158878.1.peg.87	Zn-dependent hydroxyacylglutathione hydrolase / Polysulfide binding protein
41	fig|158878.1.peg.88	Sulfide:quinone oxidoreductase ## Type II
42	fig|158878.1.peg.323	Luciferase-like monooxygenase (EC 1.14.-.-) in cluster with COG2110
42	fig|158878.1.peg.324	Biotinyl-lipoyl attachment domain protein, GcvH-like
42	fig|158878.1.peg.325	COG2110, Macro domain, possibly ADP-ribose binding module
42	fig|158878.1.peg.326	NAD-dependent protein deacetylase of SIR2 family
42	fig|158878.1.peg.327	Lipoate-protein ligase A
43	fig|158878.1.peg.1497	Site-specific tyrosine recombinase XerD
43	fig|158878.1.peg.1498	Ferric uptake regulation protein FUR
43	fig|158878.1.peg.1861	Peroxide stress regulator PerR, FUR family
43	fig|158878.1.peg.1862	Phosphoglycerate dehydrogenase and related dehydrogenases
43	fig|158878.1.peg.1863	Thiol peroxidase, Bcp-type (EC 1.11.1.15)
44	fig|158878.1.peg.2561	Dehydrosqualene desaturase (EC 1.3.8.2)
44	fig|158878.1.peg.2562	Dehydrosqualene synthase (EC 2.5.1.96)
44	fig|158878.1.peg.2563	4,4'-diaponeurosporenoate glycosyltransferase (EC 2.4.1.-)
44	fig|158878.1.peg.2564	Diapolycopene oxygenase (EC 1.14.99.44)
44	fig|158878.1.peg.2565	Glycosyl-4,4'-diaponeurosporenoate acyltransferase precursor (EC 2.3.1.-)
45	fig|158878.1.peg.1825	Exotoxin, phage associated
45	fig|158878.1.peg.1826	Exotoxin, phage associated
45	fig|158878.1.peg.1827	Exotoxin, phage associated
45	fig|158878.1.peg.1828	Exotoxin, phage associated
45	fig|158878.1.peg.1829	Exotoxin, phage associated
46	fig|158878.1.peg.986	Oligopeptide transport system permease protein OppB (TC 3.A.1.5.1)
46	fig|158878.1.peg.987	Oligopeptide transport system permease protein OppC (TC 3.A.1.5.1)
46	fig|158878.1.peg.988	Oligopeptide transport ATP-binding protein OppD (TC 3.A.1.5.1)
46	fig|158878.1.peg.989	Oligopeptide transport ATP-binding protein OppF (TC 3.A.1.5.1)
46	fig|158878.1.peg.990	Oligopeptide ABC transporter, periplasmic oligopeptide-binding protein OppA (TC 3.A.1.5.1)
47	fig|158878.1.peg.556	Deoxyadenosine kinase (EC 2.7.1.76) / Deoxyguanosine kinase (EC 2.7.1.113)
47	fig|158878.1.peg.557	Deoxyadenosine kinase (EC 2.7.1.76) / Deoxyguanosine kinase (EC 2.7.1.113)
47	fig|158878.1.peg.558	tRNA-specific adenosine-34 deaminase (EC 3.5.4.33)
47	fig|158878.1.peg.559	Hydrolase (HAD superfamily)
47	fig|158878.1.peg.560	Predicted flavoprotein
48	fig|158878.1.peg.991	Oligopeptide ABC transporter, periplasmic oligopeptide-binding protein OppA (TC 3.A.1.5.1)
48	fig|158878.1.peg.992	Oligopeptide transport ATP-binding protein OppD (TC 3.A.1.5.1)
48	fig|158878.1.peg.993	Oligopeptide transport ATP-binding protein OppF (TC 3.A.1.5.1)
48	fig|158878.1.peg.994	Oligopeptide transport system permease protein OppB (TC 3.A.1.5.1)
48	fig|158878.1.peg.995	Oligopeptide transport system permease protein OppC (TC 3.A.1.5.1)
49	fig|158878.1.peg.1385	Phosphate transport system regulatory protein PhoU
49	fig|158878.1.peg.1386	Phosphate transport ATP-binding protein PstB (TC 3.A.1.7.1)
49	fig|158878.1.peg.1387	Phosphate transport system permease protein PstA (TC 3.A.1.7.1)
49	fig|158878.1.peg.1388	Phosphate transport system permease protein PstC (TC 3.A.1.7.1)
49	fig|158878.1.peg.1389	Phosphate ABC transporter, periplasmic phosphate-binding protein PstS (TC 3.A.1.7.1)
50	fig|158878.1.peg.226	Pyruvate formate-lyase (EC 2.3.1.54)
50	fig|158878.1.peg.227	Pyruvate formate-lyase activating enzyme (EC 1.97.1.4)
50	fig|158878.1.peg.240	Flavohemoglobin / Nitric oxide dioxygenase (EC 1.14.12.17)
50	fig|158878.1.peg.241	L-lactate dehydrogenase (EC 1.1.1.27)
50	fig|158878.1.peg.605	Alcohol dehydrogenase (EC 1.1.1.1)
51	fig|158878.1.peg.2070	Alanine racemase (EC 5.1.1.1)
51	fig|158878.1.peg.2071	Holo-[acyl-carrier protein] synthase (EC 2.7.8.7)
51	fig|158878.1.peg.2072	transmembrane protein, distant homology with ydbS
51	fig|158878.1.peg.2073	membrane-flanked domain
51	fig|158878.1.peg.2074	transmembrane protein, distant homology with ydbS
52	fig|158878.1.peg.1446	Cell division protein GpsB, coordinates the switch between cylindrical and septal cell wall synthesis by re-localization of PBP1
52	fig|158878.1.peg.1447	FIG005686: hypothetical protein
52	fig|158878.1.peg.1448	FIG01108162: hypothetical protein
52	fig|158878.1.peg.1449	RecU Holliday junction resolvase
52	fig|158878.1.peg.1450	Multimodular transpeptidase-transglycosylase (EC 2.4.1.129) (EC 3.4.-.-) / Penicillin-binding protein 1A/1B (PBP1)
53	fig|158878.1.peg.616	Staphylococcal accessory regulator A (SarA)
53	fig|158878.1.peg.2064	RNA polymerase sigma factor SigB
53	fig|158878.1.peg.2065	Serine-protein kinase RsbW (EC 2.7.11.1)
53	fig|158878.1.peg.2066	Anti-sigma B factor antagonist RsbV
53	fig|158878.1.peg.2067	Serine phosphatase RsbU, regulator of sigma subunit
54	fig|158878.1.peg.70	DNA-binding response regulator KdpE
54	fig|158878.1.peg.71	Osmosensitive K+ channel histidine kinase KdpD (EC 2.7.3.-)
54	fig|158878.1.peg.72	Potassium-transporting ATPase A chain (EC 3.6.3.12) (TC 3.A.3.7.1)
54	fig|158878.1.peg.73	Potassium-transporting ATPase B chain (EC 3.6.3.12) (TC 3.A.3.7.1)
54	fig|158878.1.peg.74	Potassium-transporting ATPase C chain (EC 3.6.3.12) (TC 3.A.3.7.1)
55	fig|158878.1.peg.2075	Potassium-transporting ATPase C chain (EC 3.6.3.12) (TC 3.A.3.7.1)
55	fig|158878.1.peg.2076	Potassium-transporting ATPase B chain (EC 3.6.3.12) (TC 3.A.3.7.1)
55	fig|158878.1.peg.2077	Potassium-transporting ATPase A chain (EC 3.6.3.12) (TC 3.A.3.7.1)
55	fig|158878.1.peg.2078	Osmosensitive K+ channel histidine kinase KdpD (EC 2.7.3.-)
55	fig|158878.1.peg.2079	DNA-binding response regulator KdpE
56	fig|158878.1.peg.610	Iron(III) dicitrate transport system permease protein FecD (TC 3.A.1.14.1)
56	fig|158878.1.peg.611	L-2-haloalkanoic acid dehalogenase
56	fig|158878.1.peg.612	Predicted hydrolase
56	fig|158878.1.peg.1151	Glutamate racemase (EC 5.1.1.3)
56	fig|158878.1.peg.1152	Nucleoside 5-triphosphatase RdgB (dHAPTP, dITP, XTP-specific) (EC 3.6.1.15)
57	fig|158878.1.peg.2631	Transcriptional regulator ArcR essential for anaerobic expression of the ADI pathway, Crp/Fnr family
57	fig|158878.1.peg.2632	Carbamate kinase (EC 2.7.2.2)
57	fig|158878.1.peg.2633	Arginine/ornithine antiporter ArcD
57	fig|158878.1.peg.2634	Ornithine carbamoyltransferase (EC 2.1.3.3)
57	fig|158878.1.peg.2635	Arginine deiminase (EC 3.5.3.6)
58	fig|158878.1.peg.1930	FIG01108144: hypothetical protein
58	fig|158878.1.peg.1931	ABC transporter ATP-binding protein
58	fig|158878.1.peg.1932	FIG01108151: hypothetical protein
58	fig|158878.1.peg.1933	ABC-type multidrug transport system, ATPase component
58	fig|158878.1.peg.1934	Transcriptional regulator, GntR family
59	fig|158878.1.peg.620	DNA integration/recombination/invertion protein
59	fig|158878.1.peg.621	Na(+) H(+) antiporter subunit A (TC 2.A.63.1.3)
59	fig|158878.1.peg.622	NADH dehydrogenase I chain L [EC:1.6.5.3]
59	fig|158878.1.peg.623	Na(+) H(+) antiporter subunit B (TC 2.A.63.1.3)
59	fig|158878.1.peg.624	Na(+) H(+) antiporter subunit C (TC 2.A.63.1.3)
60	fig|158878.1.peg.231	3-ketoacyl-CoA thiolase (EC 2.3.1.16)
60	fig|158878.1.peg.232	Enoyl-CoA hydratase (EC 4.2.1.17) / Enoyl-CoA hydratase [valine degradation] (EC 4.2.1.17) / 3-hydroxyacyl-CoA dehydrogenase (EC 1.1.1.35)
60	fig|158878.1.peg.233	Glutaryl-CoA dehydrogenase (EC 1.3.99.7)
60	fig|158878.1.peg.234	Long-chain-fatty-acid--CoA ligase (EC 6.2.1.3)
60	fig|158878.1.peg.235	FIG01108629: hypothetical protein
61	fig|158878.1.peg.205	Putative glutathione transporter, ATP-binding component
61	fig|158878.1.peg.206	Putative glutathione transporter, permease component
61	fig|158878.1.peg.207	Putative glutathione transporter, permease component; Dipeptide transport system permease protein DppC (TC 3.A.1.5.2)
61	fig|158878.1.peg.208	RGD-containing lipoprotein
61	fig|158878.1.peg.209	Gamma-glutamyltranspeptidase (EC 2.3.2.2) @ Glutathione hydrolase (EC 3.4.19.13)
62	fig|158878.1.peg.1491	Staphylococcal respiratory response protein SrrB
62	fig|158878.1.peg.1492	Staphylococcal respiratory response protein SrrA
62	fig|158878.1.peg.1493	Ribosomal large subunit pseudouridine synthase B (EC 5.4.99.22) ## LSU Psi2605
62	fig|158878.1.peg.1494	Segregation and condensation protein B
62	fig|158878.1.peg.1495	Segregation and condensation protein A
63	fig|158878.1.peg.408	Tn916, transcriptional regulator, putative
63	fig|158878.1.peg.409	FtsK/SpoIIIE family protein
63	fig|158878.1.peg.410	FIG01110033: hypothetical protein
63	fig|158878.1.peg.411	hypothetical protein
63	fig|158878.1.peg.412	FIG00627241: hypothetical protein
64	fig|158878.1.peg.1428	UPF0403 membrane protein YphP/YqiW family
64	fig|158878.1.peg.1429	hypothetical protein
64	fig|158878.1.peg.1430	FIG01108403: hypothetical protein
64	fig|158878.1.peg.1431	FIG01108567: hypothetical protein
65	fig|158878.1.peg.2666	Polysaccharide intercellular adhesin (PIA) biosynthesis N-glycosyltransferase IcaA (EC 2.4.-.-)
65	fig|158878.1.peg.2667	Polysaccharide intercellular adhesin (PIA) biosynthesis protein IcaD
65	fig|158878.1.peg.2668	Polysaccharide intercellular adhesin (PIA) biosynthesis deacetylase IcaB (EC 3.-.-.-)
65	fig|158878.1.peg.2669	Polysaccharide intercellular adhesin (PIA) biosynthesis protein IcaC
66	fig|158878.1.peg.172	ABC transporter ATP-binding subunit
66	fig|158878.1.peg.173	FIG01108009: hypothetical protein
66	fig|158878.1.peg.174	ABC transporter permease protein with unknown substrate
66	fig|158878.1.peg.175	Acyl-CoA dehydrogenase, short-chain specific (EC 1.3.8.1)
67	fig|158878.1.peg.1455	DinG family ATP-dependent helicase YoaA
67	fig|158878.1.peg.1456	Biotin operon repressor / Biotin--protein ligase (EC 6.3.4.9)(EC 6.3.4.10)(EC 6.3.4.11)(EC 6.3.4.15)
67	fig|158878.1.peg.1457	CCA tRNA nucleotidyltransferase (EC 2.7.7.72)
67	fig|158878.1.peg.1458	Glycosyl transferase, group 1 family protein
68	fig|158878.1.peg.1098	Transcriptional regulator, MerR family, near polyamine transporter
68	fig|158878.1.peg.1099	Spermidine/putrescine import ABC transporter ATP-binding protein PotA (TC 3.A.1.11.1)
68	fig|158878.1.peg.1100	Spermidine/putrescine import ABC transporter permease protein PotB (TC 3.A.1.11.1)
68	fig|158878.1.peg.1101	Spermidine/putrescine import ABC transporter permease protein PotC (TC 3.A.1.11.1)
69	fig|158878.1.peg.580	Novel pyridoxal kinase, thiD family (EC 2.7.1.35)
69	fig|158878.1.peg.581	Uracil-DNA glycosylase, family 1
69	fig|158878.1.peg.582	FIG01108029: hypothetical protein
69	fig|158878.1.peg.583	FIG00018398: membrane protein
70	fig|158878.1.peg.190	Outer surface protein of unknown function, cellobiose operon
70	fig|158878.1.peg.191	N-acetylmuramic acid 6-phosphate etherase (EC 4.2.1.126)
70	fig|158878.1.peg.192	PTS system, N-acetylmuramic acid-specific IIB component (EC 2.7.1.69) / PTS system, N-acetylmuramic acid-specific IIC component
70	fig|158878.1.peg.193	Sialic acid utilization regulator, RpiR family
71	fig|158878.1.peg.2445	Osmotically activated L-carnitine/choline ABC transporter, permease protein OpuCD
71	fig|158878.1.peg.2446	Osmotically activated L-carnitine/choline ABC transporter, substrate-binding protein OpuCC
71	fig|158878.1.peg.2447	Osmotically activated L-carnitine/choline ABC transporter, permease protein OpuCB
71	fig|158878.1.peg.2448	Osmotically activated L-carnitine/choline ABC transporter, ATP-binding protein OpuCA
72	fig|158878.1.peg.2651	Accessory secretory protein Asp2
72	fig|158878.1.peg.2652	Accessory secretory protein Asp1
72	fig|158878.1.peg.2653	Preprotein translocase SecY2 subunit (TC 3.A.5.1.1)
72	fig|158878.1.peg.2822	Accessory secretory protein Asp3
73	fig|158878.1.peg.277	ABC transporter ATP-binding protein
73	fig|158878.1.peg.278	FIG01107872: hypothetical protein
73	fig|158878.1.peg.279	FIG01108048: hypothetical protein
73	fig|158878.1.peg.280	FIG01108182: hypothetical protein
74	fig|158878.1.peg.182	Acetylglutamate kinase (EC 2.7.2.8)
74	fig|158878.1.peg.183	Glutamate N-acetyltransferase (EC 2.3.1.35) @ N-acetylglutamate synthase (EC 2.3.1.1)
74	fig|158878.1.peg.184	N-acetyl-gamma-glutamyl-phosphate reductase (EC 1.2.1.38)
74	fig|158878.1.peg.185	Acetylornithine aminotransferase 1 (EC 2.6.1.11)
75	fig|158878.1.peg.356	5-methyltetrahydropteroyltriglutamate--homocysteine methyltransferase (EC 2.1.1.14)
75	fig|158878.1.peg.357	5,10-methylenetetrahydrofolate reductase (EC 1.5.1.20) / Homolog of homocysteine-binding domain
75	fig|158878.1.peg.358	Cystathionine beta-lyase (EC 4.4.1.8)
75	fig|158878.1.peg.359	Cystathionine gamma-synthase (EC 2.5.1.48)
76	fig|158878.1.peg.2213	SAS076
76	fig|158878.1.peg.2214	SAS077 protein
76	fig|158878.1.peg.2215	truncated IS232 IstA protein homolog
76	fig|158878.1.peg.2216	FIG01108470: hypothetical protein
77	fig|158878.1.peg.394	conserved hypothetical protein
77	fig|158878.1.peg.395	FIG01114076: hypothetical protein
77	fig|158878.1.peg.396	hypothetical protein
77	fig|158878.1.peg.397	FIG00630611: hypothetical protein
78	fig|158878.1.peg.18	Two-component response regulator SA14-24
78	fig|158878.1.peg.19	Two-component sensor kinase SA14-24
78	fig|158878.1.peg.21	hypothetical protein SA_21
78	fig|158878.1.peg.2797	FIG011501: YycH protein
79	fig|158878.1.peg.289	EsaC protein within ESAT-6 gene cluster (S.aureus type)
79	fig|158878.1.peg.290	10 kDa culture filtrate antigen CFP-10 (EsxB)
79	fig|158878.1.peg.291	SAV0291 homolog within ESAT-6 gene cluster
79	fig|158878.1.peg.292	FIG01108475: hypothetical protein
80	fig|158878.1.peg.490	Methionyl-tRNA synthetase (EC 6.1.1.10)
80	fig|158878.1.peg.491	Putative deoxyribonuclease YcfH
80	fig|158878.1.peg.492	Ribonuclease M5 (EC 3.1.26.8)
80	fig|158878.1.peg.2815	SSU rRNA (adenine(1518)-N(6)/adenine(1519)-N(6))-dimethyltransferase (EC 2.1.1.182)
81	fig|158878.1.peg.733	Iron compound ABC uptake transporter permease protein
81	fig|158878.1.peg.735	Iron compound ABC uptake transporter ATP-binding protein
81	fig|158878.1.peg.736	Iron compound ABC uptake transporter substrate-binding protein
81	fig|158878.1.peg.2176	Heme ABC type transporter HtsABC, permease protein HtsB
82	fig|158878.1.peg.1529	Aminopeptidase YpdF (MP-, MA-, MS-, AP-, NP- specific)
82	fig|158878.1.peg.1530	Aminopeptidase YpdF (MP-, MA-, MS-, AP-, NP- specific)
82	fig|158878.1.peg.1531	FIG01108536: hypothetical protein
82	fig|158878.1.peg.1532	FIG01107940: hypothetical protein
83	fig|158878.1.peg.1436	putative transporter
83	fig|158878.1.peg.1437	Serine/threonine exchanger SteT
83	fig|158878.1.peg.1438	Threonine dehydratase, catabolic (EC 4.3.1.19) @ L-serine dehydratase, (PLP)-dependent (EC 4.3.1.17)
83	fig|158878.1.peg.1439	Alanine dehydrogenase (EC 1.4.1.1)
84	fig|158878.1.peg.2091	Thiamin-phosphate pyrophosphorylase (EC 2.5.1.3)
84	fig|158878.1.peg.2092	Hydroxyethylthiazole kinase (EC 2.7.1.50)
84	fig|158878.1.peg.2093	Hydroxymethylpyrimidine kinase (EC 2.7.1.49) @ Hydroxymethylpyrimidine phosphate kinase ThiD (EC 2.7.4.7)
84	fig|158878.1.peg.2094	Thiaminase II (EC 3.5.99.2) involved in salvage of thiamin pyrimidine moiety
85	fig|158878.1.peg.251	2-C-methyl-D-erythritol 4-phosphate cytidylyltransferase (EC 2.7.7.60)
85	fig|158878.1.peg.252	Xylitol dehydrogenase
85	fig|158878.1.peg.253	Putative polyribitolphosphotransferase
85	fig|158878.1.peg.564	Poly(glycerol-phosphate) alpha-glucosyltransferase (EC 2.4.1.52)
86	fig|158878.1.peg.57	DNA repair protein RadC
86	fig|158878.1.peg.58	FIG01108090: hypothetical protein
86	fig|158878.1.peg.59	FIG01107894: hypothetical protein
86	fig|158878.1.peg.60	FIG01108299: hypothetical protein
87	fig|158878.1.peg.936	NifU-like domain protein
87	fig|158878.1.peg.1624	FIG01108208: hypothetical protein
87	fig|158878.1.peg.1625	sigmaB-controlled gene product
87	fig|158878.1.peg.1626	Iron-sulfur cluster regulator IscR
88	fig|158878.1.peg.156	Capsular polysaccharide synthesis enzyme Cap5H; O-acetyl transferase
88	fig|158878.1.peg.157	Capsular polysaccharide synthesis enzyme Cap5I
88	fig|158878.1.peg.158	Capsular polysaccharide synthesis enzyme Cap5J
88	fig|158878.1.peg.159	Capsular polysaccharide synthesis enzyme Cap5K
89	fig|158878.1.peg.1884	Two component transcriptional regulator VraR
89	fig|158878.1.peg.1885	Sensor histidine kinase VraS
89	fig|158878.1.peg.1886	Cell wall-active antibiotics response protein VraT
89	fig|158878.1.peg.1887	FIG01108210: hypothetical protein
90	fig|158878.1.peg.329	Putative integral membrane protein
90	fig|158878.1.peg.330	FIG01108524: hypothetical protein
90	fig|158878.1.peg.331	PTS system, IIA component
90	fig|158878.1.peg.332	Putative transcriptional antiterminator, BglG family / PTS system, mannitol/fructose-specific IIA component (EC 2.7.1.69)
91	fig|158878.1.peg.2154	Glucosamine--fructose-6-phosphate aminotransferase [isomerizing] (EC 2.6.1.16)
91	fig|158878.1.peg.2161	Phosphoglucosamine mutase (EC 5.4.2.10) / FemD, factor involved in methicillin resistance
91	fig|158878.1.peg.2162	uncharacterized secreted protein, YBBR Bacillus subtilis homolog
91	fig|158878.1.peg.2163	Diadenylate cyclase spyDAC; Bacterial checkpoint controller DisA with nucleotide-binding domain
92	fig|158878.1.rna.3	hypothetical protein
92	fig|158878.1.rna.8	hypothetical protein
92	fig|158878.1.rna.14	hypothetical protein
92	fig|158878.1.rna.45	hypothetical protein
93	fig|158878.1.peg.78	FIG01109681: hypothetical protein
93	fig|158878.1.peg.79	FIG01108333: hypothetical protein
93	fig|158878.1.peg.80	hypothetical protein
93	fig|158878.1.peg.81	FIG01109972: hypothetical protein
94	fig|158878.1.peg.196	FIG01108658: hypothetical protein
94	fig|158878.1.peg.197	FIG01108571: hypothetical protein
94	fig|158878.1.peg.198	ABC transporter ATP-binding protein
94	fig|158878.1.peg.199	ABC transporter, permease protein
95	fig|158878.1.peg.710	Queuosine Biosynthesis QueE Radical SAM
95	fig|158878.1.peg.711	6-carboxytetrahydropterin synthase (EC 4.1.2.50) @ Queuosine biosynthesis QueD, PTPS-I
95	fig|158878.1.peg.712	7-cyano-7-deazaguanine synthase (EC 6.3.4.20)
95	fig|158878.1.peg.1432	Putative preQ0 transporter
96	fig|158878.1.peg.625	Na(+) H(+) antiporter subunit D (TC 2.A.63.1.3)
96	fig|158878.1.peg.626	Na(+) H(+) antiporter subunit E (TC 2.A.63.1.3)
96	fig|158878.1.peg.627	Na(+) H(+) antiporter subunit F (TC 2.A.63.1.3)
96	fig|158878.1.peg.628	Na(+) H(+) antiporter subunit G (TC 2.A.63.1.3)
97	fig|158878.1.peg.2582	Putative metal chaperone, involved in Zn homeostasis, GTPase of COG0523 family
97	fig|158878.1.peg.2583	Ferrous iron transport protein B
97	fig|158878.1.peg.2584	FIG016210: probable monooxygenase
98	fig|158878.1.peg.1303	Lysophospholipase (EC 3.1.1.5); Monoglyceride lipase (EC 3.1.1.23); putative
98	fig|158878.1.peg.1304	tRNA dimethylallyltransferase (EC 2.5.1.75)
98	fig|158878.1.peg.1305	RNA-binding protein Hfq
99	fig|158878.1.peg.2419	Gamma-hemolysin component A
99	fig|158878.1.peg.2420	Gamma-hemolysin component C
99	fig|158878.1.peg.2421	Gamma-hemolysin component B
100	fig|158878.1.peg.878	Hypothetical protein, SAV0878 homolog [SA bacteriophages 11, Mu50B]
100	fig|158878.1.peg.879	Phage protein
100	fig|158878.1.peg.880	Hypothetical protein, SAV0880 homolog [SA bacteriophages 11, Mu50B]
101	fig|158878.1.peg.66	Mobile element protein
101	fig|158878.1.peg.67	Mobile element protein
101	fig|158878.1.peg.68	Mobile element protein
102	fig|158878.1.peg.963	FIG01107887: hypothetical protein
102	fig|158878.1.peg.964	Signal peptidase I (EC 3.4.21.89)
102	fig|158878.1.peg.965	Signal peptidase I (EC 3.4.21.89)
103	fig|158878.1.peg.680	Lysine decarboxylase family
103	fig|158878.1.peg.681	FIG01108093: hypothetical protein
103	fig|158878.1.peg.682	FIG01108121: hypothetical protein
104	fig|158878.1.peg.590	Mevalonate kinase (EC 2.7.1.36)
104	fig|158878.1.peg.591	Diphosphomevalonate decarboxylase (EC 4.1.1.33)
104	fig|158878.1.peg.592	Phosphomevalonate kinase (EC 2.7.4.2)
105	fig|158878.1.peg.1357	Beta-glucoside bgl operon antiterminator, BglG family
105	fig|158878.1.peg.1358	hypothetical protein
105	fig|158878.1.peg.1359	FIG00774156: hypothetical protein
106	fig|158878.1.peg.462	Methionine ABC transporter ATP-binding protein
106	fig|158878.1.peg.463	Methionine ABC transporter permease protein
106	fig|158878.1.peg.464	Methionine ABC transporter substrate-binding protein
107	fig|158878.1.peg.1296	DNA mismatch repair protein MutS
107	fig|158878.1.peg.1297	DNA mismatch repair protein MutL
107	fig|158878.1.peg.1298	Glycerol-3-phosphate responsive antiterminator (mRNA-binding)
108	fig|158878.1.peg.1572	FIG01108188: hypothetical protein
108	fig|158878.1.peg.1573	DUF1432 domain-containing protein
108	fig|158878.1.peg.1574	FIG01107945: hypothetical protein
109	fig|158878.1.peg.350	FIG01108133: hypothetical protein
109	fig|158878.1.peg.351	ABC-type multidrug transport system, ATPase component
109	fig|158878.1.peg.352	FIG01107878: hypothetical protein
110	fig|158878.1.peg.2647	GftB: Glycosyl transferase, family 8
110	fig|158878.1.peg.2648	Poly(glycerol-phosphate) alpha-glucosyltransferase GftA (EC 2.4.1.52)
110	fig|158878.1.peg.2649	Protein export cytoplasm protein SecA2 ATPase RNA helicase (TC 3.A.5.1.1)
111	fig|158878.1.peg.223	DNA-binding response regulator, AraC family
111	fig|158878.1.peg.224	Two-component sensor histidine kinase
111	fig|158878.1.peg.225	Ferric iron ABC transporter, iron-binding protein
112	fig|158878.1.peg.1166	FIG01107944: hypothetical protein
112	fig|158878.1.peg.1167	FIG01107880: hypothetical protein
112	fig|158878.1.peg.1168	FIG01108191: hypothetical protein
113	fig|158878.1.peg.2310	Cell envelope-associated transcriptional attenuator LytR-CpsA-Psr, subfamily F2 (as in PMID19099556)
113	fig|158878.1.peg.2311	Inositol monophosphatase family protein
113	fig|158878.1.peg.2312	Transcriptional regulator, DeoR family
114	fig|158878.1.peg.863	hypothetical protein
114	fig|158878.1.peg.864	Single-stranded DNA-binding protein
114	fig|158878.1.peg.2754	Phage protein
115	fig|158878.1.peg.2182	Alkaline shock protein 23
115	fig|158878.1.peg.2183	Hypothetical protein SAV2183
115	fig|158878.1.peg.2184	Hypothetical protein SAV2184
116	fig|158878.1.peg.487	tRNA (adenine37-N(6))-methyltransferase TrmN6 (EC 2.1.1.223)
116	fig|158878.1.peg.488	UPF0213 protein YazA
116	fig|158878.1.peg.489	rRNA small subunit methyltransferase I
117	fig|158878.1.peg.1628	CsdL (EC-YgdL) protein of the HesA/MoeB/ThiF family, part of the CsdA-E-L sulfur transfer pathway
117	fig|158878.1.peg.1630	Aspartyl-tRNA synthetase (EC 6.1.1.12)
117	fig|158878.1.peg.1631	Histidyl-tRNA synthetase (EC 6.1.1.21)
118	fig|158878.1.peg.1842	3'->5' exoribonuclease Bsu YhaM
118	fig|158878.1.peg.1843	Plasmid replication DNA element cmp binding-factor 1
118	fig|158878.1.peg.1844	DNA repair exonuclease family protein YhaO
119	fig|158878.1.peg.2505	Gluconate permease, Bsu4004 homolog
119	fig|158878.1.peg.2506	Gluconokinase (EC 2.7.1.12)
119	fig|158878.1.peg.2507	Gluconate operon transcriptional repressor
120	fig|158878.1.peg.75	hypothetical protein
120	fig|158878.1.peg.76	FIG01108884: hypothetical protein
120	fig|158878.1.peg.77	FIG01108351: hypothetical protein
121	fig|158878.1.peg.1822	FIG01108503: hypothetical protein
121	fig|158878.1.peg.1823	FIG01108826: hypothetical protein
121	fig|158878.1.peg.2763	FIG01107952: hypothetical protein
122	fig|158878.1.peg.1733	Acetyl-CoA synthetase (EC 6.2.1.1)
122	fig|158878.1.peg.1734	Acetyltransferase AcuA, acetyl-CoA synthetase inhibitor
122	fig|158878.1.peg.1735	NAD-independent protein deacetylase AcuC
123	fig|158878.1.peg.63	FIG01108399: hypothetical protein
123	fig|158878.1.peg.64	FIG01108228: hypothetical protein
123	fig|158878.1.peg.65	FIG01108557: hypothetical protein
124	fig|158878.1.peg.1975	hypothetical protein
124	fig|158878.1.peg.1976	Hypothetical protein, PVL orf52 homolog [SA bacteriophages 11, Mu50B]
124	fig|158878.1.peg.2782	Hypothetical protein, SAB1734c homolog [SA bacteriophages 11, Mu50B]
125	fig|158878.1.peg.677	FIG01108219: hypothetical protein
125	fig|158878.1.peg.678	FIG01107934: hypothetical protein
125	fig|158878.1.peg.679	Acetyltransferase GNAT family
126	fig|158878.1.peg.311	Pseudouridine kinase (EC 2.7.1.83)
126	fig|158878.1.peg.312	Pseudouridine 5'-phosphate glycosidase
126	fig|158878.1.peg.313	Probable pyrimidine nucleoside transport protein associated with pseudouridine catabolism
127	fig|158878.1.peg.631	Manganese ABC transporter, periplasmic-binding protein SitA
127	fig|158878.1.peg.632	Manganese ABC transporter, inner membrane permease protein SitD
127	fig|158878.1.peg.633	Manganese ABC transporter, ATP-binding protein SitB
128	fig|158878.1.peg.1940	Bacteriophage
128	fig|158878.1.peg.2780	Bacteriophage
128	fig|158878.1.peg.2812	Bacteriophage
129	fig|158878.1.peg.343	Ferrous iron transport periplasmic protein EfeO, contains peptidase-M75 domain and (frequently) cupredoxin-like domain
129	fig|158878.1.peg.345	Ferrous iron transport permease EfeU
129	fig|158878.1.peg.2817	Ferrous iron transport peroxidase EfeB
130	fig|158878.1.peg.1110	FIG01107925: hypothetical protein
130	fig|158878.1.peg.1111	FIG01108239: hypothetical protein
130	fig|158878.1.peg.1112	FIG00774243: hypothetical protein YlaN
131	fig|158878.1.peg.837	Methionine ABC transporter ATP-binding protein
131	fig|158878.1.peg.838	Methionine ABC transporter permease protein
131	fig|158878.1.peg.839	Methionine ABC transporter substrate-binding protein
132	fig|158878.1.peg.2585	Repetitive hypothetical protein in ESAT cluster, COG4495
132	fig|158878.1.peg.2586	FIG01108396: hypothetical protein
132	fig|158878.1.peg.2587	FIG01108708: hypothetical protein
133	fig|158878.1.peg.2482	FIG01108405: hypothetical protein
133	fig|158878.1.peg.2483	FIG01107979: hypothetical protein
133	fig|158878.1.peg.2484	FIG01107856: hypothetical protein
134	fig|158878.1.peg.413	ATP-dependent DNA helicase UvrD/PcrA
134	fig|158878.1.peg.414	FIG131328: Predicted ATP-dependent endonuclease of the OLD family
134	fig|158878.1.peg.415	Transposase
135	fig|158878.1.peg.1155	Hypothetical protein, similarity with fibrinogen-binding protein Efb
135	fig|158878.1.peg.1158	Extracellular fibrinogen-binding protein Efb
135	fig|158878.1.peg.1159	Involved in expression of fibrinogen binding protein
136	fig|158878.1.peg.2535	Esterase/lipase (EC 3.1.1.-)
136	fig|158878.1.peg.2536	Thioredoxin
136	fig|158878.1.peg.2537	FIG01107953: hypothetical protein
137	fig|158878.1.peg.765	Hypothetical ATP-binding protein UPF0042, contains P-loop
137	fig|158878.1.peg.766	FIG002813: LPPG:FO 2-phospho-L-lactate transferase like, CofD-like
137	fig|158878.1.peg.767	Cytoplasmic hypothetical protein DUF199
138	fig|158878.1.peg.554	Branched-chain amino acid aminotransferase (EC 2.6.1.42)
138	fig|158878.1.peg.1750	D-alanine aminotransferase (EC 2.6.1.21)
138	fig|158878.1.peg.1751	Putative Xaa-His dipeptidase
139	fig|158878.1.peg.45	Polysulfide binding protein
139	fig|158878.1.peg.46	Zn-dependent hydroxyacylglutathione hydrolase
139	fig|158878.1.peg.47	Disulfide bond regulator
140	fig|158878.1.peg.660	Two-component sensor histidine kinase BceS
140	fig|158878.1.peg.661	Bacitracin export ATP-binding protein BceA
140	fig|158878.1.peg.2791	Bacitracin export permease protein BceB
141	fig|158878.1.peg.909	Phage lysin, N-acetylmuramoyl-L-alanine amidase (EC 3.5.1.28)
141	fig|158878.1.peg.910	Tail fiber protein [SA bacteriophages 11, Mu50B]
141	fig|158878.1.peg.911	Hypothetical protein, phi-ETA orf63 homolog [SA bacteriophages 11, Mu50B]
142	fig|158878.1.peg.602	hypothetical fig|282458.1.peg.579 homolog
142	fig|158878.1.peg.603	dNTP triphosphohydrolase, broad substrate specificity
142	fig|158878.1.peg.604	hypothetical fig|282458.1.peg.581 homolog
143	fig|158878.1.peg.1169	Ornithine carbamoyltransferase (EC 2.1.3.3)
143	fig|158878.1.peg.1170	Carbamate kinase (EC 2.7.2.2)
143	fig|158878.1.peg.1171	Arginine/ornithine antiporter ArcD
144	fig|158878.1.peg.1845	Hypothetical protein SAV1845
144	fig|158878.1.peg.1846	Hypothetical protein SAV1846
144	fig|158878.1.peg.1847	HTH domain protein SA1665, binds to mecA promoter region
145	fig|158878.1.peg.1486	FIG01107889: hypothetical protein
145	fig|158878.1.peg.1487	FIG01107889: hypothetical protein
145	fig|158878.1.peg.2761	FIG01109004: hypothetical protein
146	fig|158878.1.peg.314	Predicted sialic acid transporter
146	fig|158878.1.peg.315	N-acetylneuraminate lyase (EC 4.1.3.3)
146	fig|158878.1.peg.316	N-acetylmannosamine kinase (EC 2.7.1.60)
147	fig|158878.1.peg.1559	FIG137478: Hypothetical protein YbgI @ Bsu YqfO NIF3/CutA domain
147	fig|158878.1.peg.1560	tRNA (adenine(22)-N(1))-methyltransferase (EC 2.1.1.217)
147	fig|158878.1.peg.1561	RNA polymerase sigma factor RpoD
148	fig|158878.1.peg.31	Plasmid recombination enzyme
148	fig|158878.1.peg.32	hypothetical protein
148	fig|158878.1.peg.33	FIG01108474: hypothetical protein
149	fig|158878.1.peg.1028	Lipoate-protein ligase A
149	fig|158878.1.peg.1029	FIG01108367: hypothetical protein
149	fig|158878.1.peg.1030	FIG01108537: hypothetical protein
150	fig|158878.1.peg.2167	SmrB
150	fig|158878.1.peg.2168	Multidrug resistance protein ErmB
150	fig|158878.1.peg.2169	Multidrug resistance protein ErmB
151	fig|158878.1.peg.687	Putative metal chaperone, involved in Zn homeostasis, GTPase of COG0523 family
151	fig|158878.1.peg.688	FIG01108122: hypothetical protein
151	fig|158878.1.peg.689	FIG01107862: hypothetical protein
152	fig|158878.1.peg.1046	Staphostatin B
152	fig|158878.1.peg.1047	Staphopain B precursor (EC 3.4.22.-)
152	fig|158878.1.peg.1048	Glutamyl endopeptidase precursor (EC 3.4.21.19), serine proteinase SspA
153	fig|158878.1.peg.1075	Transmembrane component YkoC of energizing module of thiamin-regulated ECF transporter for HydroxyMethylPyrimidine
153	fig|158878.1.peg.1076	Duplicated ATPase component YkoD of energizing module of thiamin-regulated ECF transporter for HydroxyMethylPyrimidine
153	fig|158878.1.peg.1077	Substrate-specific component YkoE of thiamin-regulated ECF transporter for HydroxyMethylPyrimidine
154	fig|158878.1.peg.1811	serine protease
154	fig|158878.1.peg.1812	serine protease
154	fig|158878.1.peg.1813	serine protease
155	fig|158878.1.peg.1451	Hypothetical protein in cluster with penicillin-binding protein PBP1, Staphylococcal type
155	fig|158878.1.peg.1452	Endonuclease III (EC 4.2.99.18)
155	fig|158878.1.peg.1453	Chromosome replication initiation protein DnaD
156	fig|158878.1.peg.1769	3,4-dihydroxy-2-butanone 4-phosphate synthase (EC 4.1.99.12) / GTP cyclohydrolase II (EC 3.5.4.25)
156	fig|158878.1.peg.1770	Riboflavin synthase eubacterial/eukaryotic (EC 2.5.1.9)
156	fig|158878.1.peg.1771	Diaminohydroxyphosphoribosylaminopyrimidine deaminase (EC 3.5.4.26) / 5-amino-6-(5-phosphoribosylamino)uracil reductase (EC 1.1.1.193)
157	fig|158878.1.peg.1937	Extracellular adherence protein of broad specificity Eap/Map
157	fig|158878.1.peg.1938	Extracellular adherence protein of broad specificity Eap/Map
157	fig|158878.1.peg.1939	Beta-hemolysin
158	fig|158878.1.peg.346	Twin-arginine translocation protein TatCd
158	fig|158878.1.peg.347	Twin-arginine translocation protein TatAy
158	fig|158878.1.peg.348	FIG01108269: hypothetical protein
159	fig|158878.1.peg.1706	Universal stress protein family
159	fig|158878.1.peg.1709	Alanine dehydrogenase (EC 1.4.1.1)
159	fig|158878.1.peg.1710	Universal stress protein family
160	fig|158878.1.peg.1042	Isochorismate synthase (EC 5.4.4.2) @ Menaquinone-specific isochorismate synthase (EC 5.4.4.2)
160	fig|158878.1.peg.1043	2-succinyl-5-enolpyruvyl-6-hydroxy-3-cyclohexene-1-carboxylic-acid synthase (EC 2.2.1.9)
160	fig|158878.1.peg.1044	2-succinyl-6-hydroxy-2,4-cyclohexadiene-1-carboxylate synthase (EC 4.2.99.20)
161	fig|158878.1.peg.140	Phosphonate ABC transporter permease protein phnE1 (TC 3.A.1.9.1)
161	fig|158878.1.peg.141	Phosphonate ABC transporter permease protein phnE2 (TC 3.A.1.9.1)
161	fig|158878.1.peg.142	ABC transporter ATP-binding protein
162	fig|158878.1.peg.2624	Putative two-component sensor histidine kinase
162	fig|158878.1.peg.2625	Two-component response regulator YvcP
162	fig|158878.1.peg.2626	FIG01108353: hypothetical protein
163	fig|158878.1.peg.1328	Homoserine dehydrogenase (EC 1.1.1.3)
163	fig|158878.1.peg.1329	Threonine synthase (EC 4.2.3.1)
163	fig|158878.1.peg.1330	Homoserine kinase (EC 2.7.1.39)
164	fig|158878.1.peg.2157	Mannitol operon activator, BglG family
164	fig|158878.1.peg.2158	PTS system, mannitol-specific IIA component
164	fig|158878.1.peg.2159	Mannitol-1-phosphate 5-dehydrogenase (EC 1.1.1.17)
165	fig|158878.1.peg.1115	Heme A synthase, cytochrome oxidase biogenesis protein Cox15-CtaA
165	fig|158878.1.peg.1116	Heme O synthase, protoheme IX farnesyltransferase (EC 2.5.1.-) COX10-CtaB
165	fig|158878.1.peg.1117	Putative Heme biosynthesis related protein
166	fig|158878.1.peg.514	Dihydropteroate synthase (EC 2.5.1.15)
166	fig|158878.1.peg.515	Dihydroneopterin aldolase (EC 4.1.2.25)
166	fig|158878.1.peg.516	2-amino-4-hydroxy-6-hydroxymethyldihydropteridine pyrophosphokinase (EC 2.7.6.3)
167	fig|158878.1.peg.970	CoA-disulfide reductase (EC 1.8.1.14)
167	fig|158878.1.peg.971	FIG002540: Haloacid dehalogenase-like hydrolase
167	fig|158878.1.peg.972	PaaD-like protein (DUF59) involved in Fe-S cluster assembly
168	fig|158878.1.peg.1118	Allergen V5/Tpx-1 related
168	fig|158878.1.peg.1119	hypothetical protein
168	fig|158878.1.peg.1120	ComK regulator
169	fig|158878.1.peg.1380	ABC-type dipeptide/oligopeptide/nickel transport system, ATP-binding protein
169	fig|158878.1.peg.1381	ABC-type dipeptide/oligopeptide/nickel transport system, permease component
169	fig|158878.1.peg.1382	ABC-type dipeptide/oligopeptide/nickel transport system, permease component
170	fig|158878.1.peg.1535	Glycine dehydrogenase [decarboxylating] (glycine cleavage system P2 protein) (EC 1.4.4.2)
170	fig|158878.1.peg.1536	Glycine dehydrogenase [decarboxylating] (glycine cleavage system P1 protein) (EC 1.4.4.2)
170	fig|158878.1.peg.1537	Aminomethyltransferase (glycine cleavage system T protein) (EC 2.1.2.10)
171	fig|158878.1.peg.1997	hypothetical protein within a prophage
171	fig|158878.1.peg.1998	Phage repressor
171	fig|158878.1.peg.1999	FIG01108346: hypothetical protein
172	fig|158878.1.peg.1785	Mobile element protein
172	fig|158878.1.peg.1786	Mobile element protein
172	fig|158878.1.peg.1787	Mobile element protein
173	fig|158878.1.peg.1615	FIG01108372: hypothetical protein
173	fig|158878.1.peg.1616	Putative Holliday junction resolvase YqgF
173	fig|158878.1.peg.1617	Hypothetical protein possible functionally linked with Alanyl-tRNA synthetase
174	fig|158878.1.peg.1033	membrane spanning protein
174	fig|158878.1.peg.1034	FIG01108238: hypothetical protein
174	fig|158878.1.peg.1035	ABC transporter ATP-binding protein
175	fig|158878.1.peg.698	Transcriptional repressor of the fructose operon, DeoR family
175	fig|158878.1.peg.699	1-phosphofructokinase (EC 2.7.1.56)
175	fig|158878.1.peg.700	PTS system, fructose-specific IIA component / PTS system, fructose-specific IIB component (EC 2.7.1.69) / PTS system, fructose-specific IIC component
176	fig|158878.1.peg.657	Acetyltransferase GNAT family
176	fig|158878.1.peg.658	FIG01107875: hypothetical protein
176	fig|158878.1.peg.659	Two-component response regulator BceR
177	fig|158878.1.peg.1926	FIG01107938: hypothetical protein
177	fig|158878.1.peg.1927	FIG01108395: hypothetical protein
177	fig|158878.1.peg.1928	FIG01107873: hypothetical protein
178	fig|158878.1.peg.921	COG1801: Uncharacterized conserved protein
178	fig|158878.1.peg.922	FIG01108302: hypothetical protein
178	fig|158878.1.peg.923	5'-nucleotidase family protein in cluster with NagD-like phosphatase
179	fig|158878.1.peg.338	Glyoxalase family protein
179	fig|158878.1.peg.339	Luciferase-like monooxygenase (EC 1.14.-.-)
179	fig|158878.1.peg.340	FMN reductase (EC 1.5.1.29)
180	fig|158878.1.peg.1632	LytH protein involved in methicillin resistance / N-acetylmuramoyl-L-alanine amidase (EC 3.5.1.28) domain
180	fig|158878.1.peg.1633	D-tyrosyl-tRNA(Tyr) deacylase (EC 3.6.1.n1)
180	fig|158878.1.peg.1634	GTP pyrophosphokinase (EC 2.7.6.5), (p)ppGpp synthetase I
181	fig|158878.1.peg.113	Siderophore staphylobactin ABC transporter, permease protein SirC
181	fig|158878.1.peg.114	Siderophore staphylobactin ABC transporter, permease protein SirB
181	fig|158878.1.peg.115	Siderophore staphylobactin ABC transporter, substrate-binding protein SirA
182	fig|158878.1.peg.705	Two component system histidine kinase (EC 2.7.3.-)
182	fig|158878.1.peg.706	Response regulator SaeR (Staphylococcus exoprotein expression protein R)
182	fig|158878.1.peg.707	hypothetical protein
183	fig|158878.1.peg.1224	LSU ribosomal protein L28p @ LSU ribosomal protein L28p, zinc-independent
183	fig|158878.1.peg.1334	Catalase (EC 1.11.1.6)
183	fig|158878.1.peg.1335	LSU ribosomal protein L33p @ LSU ribosomal protein L33p, zinc-independent
184	fig|158878.1.peg.650	Phosphoenolpyruvate-dihydroxyacetone phosphotransferase (EC 2.7.1.121), dihydroxyacetone binding subunit DhaK
184	fig|158878.1.peg.651	Phosphoenolpyruvate-dihydroxyacetone phosphotransferase (EC 2.7.1.121), ADP-binding subunit DhaL
184	fig|158878.1.peg.652	Phosphoenolpyruvate-dihydroxyacetone phosphotransferase (EC 2.7.1.121), subunit DhaM; DHA-specific IIA component
185	fig|158878.1.peg.1404	Acylphosphate phosphohydrolase (EC 3.6.1.7), putative
185	fig|158878.1.peg.1405	5-bromo-4-chloroindolyl phosphate hydrolysis protein
185	fig|158878.1.peg.1406	Uncharacterized protein YaaN
186	fig|158878.1.peg.2036	Accessory gene regulator B
186	fig|158878.1.peg.2037	Accessory gene regulator D (pheromone precursor, type III)
186	fig|158878.1.peg.2776	Histidine kinase of the competence regulon ComD
187	fig|158878.1.peg.2085	Hypothetical protein SAV2085
187	fig|158878.1.peg.2086	Copper(I) chaperone CopZ
187	fig|158878.1.peg.2087	Repressor CsoR of the copZA operon
188	fig|158878.1.peg.268	Ribokinase (EC 2.7.1.15)
188	fig|158878.1.peg.269	Ribose ABC transport system, high affinity permease RbsD (TC 3.A.1.2.1)
188	fig|158878.1.peg.270	Putative ribose uptake protein RbsU, GRP transporter family (TC 2.A.7.5)
189	fig|158878.1.peg.816	Cold shock protein CspC
189	fig|158878.1.peg.1402	Cold shock protein CspA
190	fig|158878.1.peg.2638	immunodominant antigen B
190	fig|158878.1.peg.2639	FIG01108077: hypothetical protein
191	fig|158878.1.peg.2040	Fructokinase (EC 2.7.1.4)
191	fig|158878.1.peg.2041	Sucrose-6-phosphate hydrolase (EC 3.2.1.B3)
192	fig|158878.1.peg.1408	Nitric oxide reductase activation protein NorD
192	fig|158878.1.peg.1409	Nitric oxide reductase activation protein NorQ
193	fig|158878.1.peg.28	Truncated replication protein for plasmid
193	fig|158878.1.peg.29	Truncated replication protein for pUB110 plasmid
194	fig|158878.1.peg.336	Glycerol-3-phosphate transporter
194	fig|158878.1.peg.337	Glycerol-3-phosphate transporter
195	fig|158878.1.peg.221	hypothetical protein
195	fig|158878.1.peg.222	Glycerol-3-phosphate transporter
196	fig|158878.1.peg.1374	tRNA-dependent lipid II-Gly--glycine ligase @ tRNA-dependent lipid II-GlyGly--glycine ligase @ FemA, factor essential for methicillin resistance
196	fig|158878.1.peg.1375	tRNA-dependent lipid II-GlyGlyGly--glycine ligase @ tRNA-dependent lipid II-GlyGlyGlyGly--glycine ligase @ FemB, factor involved in methicillin resistance
197	fig|158878.1.peg.467	FIG01107849: hypothetical protein
197	fig|158878.1.peg.468	Acetyltransferase GNAT family
198	fig|158878.1.peg.2488	DNA/RNA helicase of DEAD/DEAH box family
198	fig|158878.1.peg.2489	DNA/RNA helicase of DEAD/DEAH box family
199	fig|158878.1.peg.102	Catalyzes the cleavage of p-aminobenzoyl-glutamate to p-aminobenzoate and glutamate, subunit A
199	fig|158878.1.peg.103	putative transporter
200	fig|158878.1.peg.308	ABC transporter permease protein
200	fig|158878.1.peg.309	ABC transporter ATP-binding protein
201	fig|158878.1.peg.1801	Hypothetical protein SAV1801
201	fig|158878.1.peg.1802	Hypothetical protein SAV1802
202	fig|158878.1.peg.128	UDP-glucose 4-epimerase (EC 5.1.3.2)
202	fig|158878.1.peg.129	Putative undecaprenyl-phosphate N-acetylgalactosaminyl 1-phosphate transferase; Teichuronic acid biosynthesis glycosyltransferase TuaA
203	fig|158878.1.peg.2691	FIG01108365: hypothetical protein
203	fig|158878.1.peg.2692	Transcriptional regulator, PadR family
204	fig|158878.1.peg.61	Cassette chromosome recombinase B
204	fig|158878.1.peg.62	Cassette chromosome recombinase A
205	fig|158878.1.peg.1782	Hypothetical protein SAV1782
205	fig|158878.1.peg.1783	ClC-type fluoride channel (CrcB homolog)
206	fig|158878.1.peg.692	FIG01108118: hypothetical protein
206	fig|158878.1.peg.693	FIG01108543: hypothetical protein
207	fig|158878.1.peg.475	Trehalose-6-phosphate hydrolase (EC 3.2.1.93)
207	fig|158878.1.peg.476	Trehalose operon transcriptional repressor
208	fig|158878.1.peg.2261	RND multidrug efflux transporter; Acriflavin resistance protein
208	fig|158878.1.peg.2262	tRNA-dependent lipid II--glycine ligase (EC 2.3.2.16)
209	fig|158878.1.peg.850	Phage protein
209	fig|158878.1.peg.851	Phage repressor protein
210	fig|158878.1.peg.663	FIG01107977: hypothetical protein
210	fig|158878.1.peg.664	Probable low-affinity inorganic phosphate transporter
211	fig|158878.1.peg.2317	Hypothetical protein SAV2317
211	fig|158878.1.peg.2318	Hypothetical protein SAV2318
212	fig|158878.1.peg.1635	Adenine phosphoribosyltransferase (EC 2.4.2.7)
212	fig|158878.1.peg.1636	Single-stranded-DNA-specific exonuclease RecJ (EC 3.1.-.-)
213	fig|158878.1.peg.1855	tRNA (cytidine(34)-2'-O)-methyltransferase (EC 2.1.1.207) ## TrmL
213	fig|158878.1.peg.1856	Epoxyqueuosine (oQ) reductase QueG
214	fig|158878.1.peg.1499	ADP-ribose pyrophosphatase (EC 3.6.1.13)
214	fig|158878.1.peg.1500	Oxidoreductase, aldo/keto reductase family protein
215	fig|158878.1.peg.648	ABC-type Fe3+-siderophore transport system, permease component
215	fig|158878.1.peg.649	ABC-type Fe3+-siderophore transport system, permease 2 component
216	fig|158878.1.peg.452	NADH dehydrogenase, subunit 5
216	fig|158878.1.peg.453	Hypothetical transmembrane protein coupled to NADH-ubiquinone oxidoreductase chain 5 homolog
217	fig|158878.1.peg.941	NADH dehydrogenase (EC 1.6.99.3)
217	fig|158878.1.peg.942	Cytosol aminopeptidase PepA (EC 3.4.11.1)
218	fig|158878.1.peg.2330	Imidazolonepropionase (EC 3.5.2.7)
218	fig|158878.1.peg.2331	Urocanate hydratase (EC 4.2.1.49)
219	fig|158878.1.peg.2277	Molybdenum transport ATP-binding protein ModC (TC 3.A.1.8.1)
219	fig|158878.1.peg.2278	Molybdenum transport system permease protein ModB (TC 3.A.1.8.1)
220	fig|158878.1.peg.2128	DNA-directed RNA polymerase delta subunit (EC 2.7.7.6)
220	fig|158878.1.peg.2129	spermine/spermidine acetyltransferase blt
221	fig|158878.1.peg.943	Histidine permease YuiF
221	fig|158878.1.peg.944	1,4-dihydroxy-2-naphthoyl-CoA hydrolase (EC 3.1.2.28) in menaquinone biosynthesis
222	fig|158878.1.peg.673	Sugar efflux transpoter
222	fig|158878.1.peg.674	membrane protein, putative
223	fig|158878.1.peg.10	Branched-chain amino acid permease
223	fig|158878.1.peg.11	FIG01107951: hypothetical protein
224	fig|158878.1.peg.744	Integral membrane protein
224	fig|158878.1.peg.745	FIG01108451: hypothetical protein
225	fig|158878.1.peg.1773	Arsenical resistance operon repressor
225	fig|158878.1.peg.1774	Arsenic efflux pump protein
226	fig|158878.1.peg.237	ABC transporter, substrate-binding protein
226	fig|158878.1.peg.238	DUF488 family protein SAV0238
227	fig|158878.1.peg.2550	Ferrous iron transport protein B
227	fig|158878.1.peg.2551	Hypothetical protein FIG016644
228	fig|158878.1.peg.758	Excinuclease ABC subunit B
228	fig|158878.1.peg.759	Excinuclease ABC subunit A
229	fig|158878.1.peg.144	FIG01108344: hypothetical protein
229	fig|158878.1.peg.145	2',3'-cyclic-nucleotide 2'-phosphodiesterase (EC 3.1.4.16)
230	fig|158878.1.peg.916	hypothetical protein
230	fig|158878.1.peg.917	hypothetical protein
231	fig|158878.1.peg.1757	Predicted cell-wall-anchored protein SasC (LPXTG motif)
231	fig|158878.1.peg.1758	Predicted cell-wall-anchored protein SasC (LPXTG motif)
232	fig|158878.1.peg.1262	Membrane-associated zinc metalloprotease
232	fig|158878.1.peg.1263	Prolyl-tRNA synthetase (EC 6.1.1.15), bacterial type
233	fig|158878.1.peg.2498	Transcriptional regulator SarT (Staphylococcal accessory regulator T)
233	fig|158878.1.peg.2499	Transcriptional regulator SarU (Staphylococcal accessory regulator U)
234	fig|158878.1.peg.1726	PTS system, N-acetylglucosamine-specific IIB component (EC 2.7.1.69) / PTS system, N-acetylglucosamine-specific IIC component
234	fig|158878.1.peg.1727	1-acyl-sn-glycerol-3-phosphate acyltransferase (EC 2.3.1.51)
235	fig|158878.1.peg.2371	Attachment to host cells and virulence
235	fig|158878.1.peg.2774	Thioredoxin reductase (EC 1.8.1.9)
236	fig|158878.1.peg.2531	L-serine dehydratase, beta subunit (EC 4.3.1.17)
236	fig|158878.1.peg.2532	Transcriptional regulator pfoR
237	fig|158878.1.peg.2200	oxidoreductase, aldo/keto reductase family
237	fig|158878.1.peg.2201	Transcriptional regulator, MerR family
238	fig|158878.1.peg.2660	Peptide methionine sulfoxide reductase MsrA (EC 1.8.4.11)
238	fig|158878.1.peg.2661	acetyltransferase (GNAT) family protein
239	fig|158878.1.peg.1435	Putative Staphylococcal surface anchored protein
239	fig|158878.1.peg.2760	FIG01108808: hypothetical protein
240	fig|158878.1.peg.1993	hypothetical protein within prophage
240	fig|158878.1.peg.1994	Phage antirepressor protein
241	fig|158878.1.peg.2145	Zn(II) or Co(II)-specific transcriptional repressor protein
241	fig|158878.1.peg.2146	Zn(II) and Co(II) transmembrane diffusion facilitator
242	fig|158878.1.peg.597	hypothetical fig|418127.4.peg.560 homolog
242	fig|158878.1.peg.598	repetative hypothetical protein, fig|282458.1.peg.574 homolog
243	fig|158878.1.peg.728	NADPH dependent preQ0 reductase (EC 1.7.1.13)
243	fig|158878.1.peg.729	Integral membrane domain protein
244	fig|158878.1.peg.17	Adenylosuccinate synthetase (EC 6.3.4.4)
244	fig|158878.1.peg.1337	GMP reductase (EC 1.7.1.7)
245	fig|158878.1.peg.618	FIG01108108: hypothetical protein
245	fig|158878.1.peg.619	FIG01108305: hypothetical protein
246	fig|158878.1.peg.1857	Predicted lysine ABC transporter, ATP-binding protein LysZ
246	fig|158878.1.peg.2785	Amino acid ABC transporter, amino acid-binding/permease protein
247	fig|158878.1.peg.146	FIG01108740: hypothetical protein
247	fig|158878.1.peg.147	Zn peptidase with DNA binding
248	fig|158878.1.peg.1348	Glycine betaine transporter OpuD
248	fig|158878.1.peg.1349	Glycine betaine transporter OpuD
249	fig|158878.1.peg.1501	FIG01108613: hypothetical protein
249	fig|158878.1.peg.1502	oxidoreductase, short-chain dehydrogenase/reductase family
250	fig|158878.1.rna.28	hypothetical protein
250	fig|158878.1.rna.67	hypothetical protein
251	fig|158878.1.peg.1102	Spermidine/putrescine import ABC transporter substrate-binding protein PotD (TC 3.A.1.11.1)
251	fig|158878.1.peg.1103	FIG01108899: hypothetical protein
252	fig|158878.1.peg.2559	D-specific D-2-hydroxyacid dehydrogenase ddh homolog (EC 1.1.1.28)
252	fig|158878.1.peg.2560	N-succinyldiaminopimelate aminotransferase (EC 2.6.1.17)
253	fig|158878.1.peg.2641	PTS system, mannose-specific IIB component (EC 2.7.1.69) / PTS system, mannose-specific IIC component / PTS system, mannose-specific IIA component
253	fig|158878.1.peg.2642	Mannose-6-phosphate isomerase (EC 5.3.1.8)
254	fig|158878.1.peg.2609	Acyl-coenzyme A synthetases/AMP-(fatty) acid ligases, YtcI homolog
254	fig|158878.1.peg.2610	FIG01108277: hypothetical protein
255	fig|158878.1.peg.386	FIG01108046: hypothetical protein
255	fig|158878.1.peg.387	FIG01108201: hypothetical protein
256	fig|158878.1.peg.2348	3-hydroxyacyl-CoA dehydrogenase (EC 1.1.1.35)
256	fig|158878.1.peg.2349	FIG01107838: hypothetical protein
257	fig|158878.1.peg.2514	ABC transporter ATP-binding protein
257	fig|158878.1.peg.2515	Membrane spanning protein
258	fig|158878.1.peg.1945	Phage lysin, N-acetylmuramoyl-L-alanine amidase (EC 3.5.1.28)
258	fig|158878.1.peg.1946	Phage holin
259	fig|158878.1.peg.2622	ABC transporter permease protein
259	fig|158878.1.peg.2623	ABC transporter ATP-binding protein YvcR
260	fig|158878.1.peg.1748	tRNA (guanine46-N7-)-methyltransferase (EC 2.1.1.33)
260	fig|158878.1.peg.1749	Aminoglycoside phosphotransferase
261	fig|158878.1.peg.690	Sodium/di- and tricarboxylate cotransporter
261	fig|158878.1.peg.691	Deoxyribodipyrimidine photolyase (EC 4.1.99.3)
262	fig|158878.1.peg.1321	sensor histidine kinase
262	fig|158878.1.peg.1322	Two-component response regulator
263	fig|158878.1.peg.1239	16S rRNA processing protein RimM
263	fig|158878.1.peg.1240	tRNA (Guanine37-N1) -methyltransferase (EC 2.1.1.31)
264	fig|158878.1.peg.2046	Redox-sensitive transcriptional regulator (AT-rich DNA-binding protein)
264	fig|158878.1.peg.2047	ABC transporter ATP-binding protein uup
265	fig|158878.1.peg.1723	Phosphoserine aminotransferase, putative (EC 2.6.1.52)
265	fig|158878.1.peg.1724	D-3-phosphoglycerate dehydrogenase (EC 1.1.1.95)
266	fig|158878.1.peg.1909	Staphopain A precursor (EC 3.4.22.48)
266	fig|158878.1.peg.1910	FIG01108472: hypothetical protein
267	fig|158878.1.peg.459	Cystathionine beta-synthase (EC 4.2.1.22)
267	fig|158878.1.peg.461	Cystathionine gamma-lyase (EC 4.4.1.1) # frameshift
268	fig|158878.1.peg.1196	Lipoprotein signal peptidase (EC 3.4.23.36)
268	fig|158878.1.peg.1197	Ribosomal large subunit pseudouridine synthase D (EC 5.4.99.23) ## LSU Psi1911, Psi1915 and Psi1917
269	fig|158878.1.peg.2407	FIG01108752: hypothetical protein
269	fig|158878.1.peg.2408	YefM protein (antitoxin to YoeB)
270	fig|158878.1.peg.805	hypothetical protein
270	fig|158878.1.peg.806	FIG01109023: hypothetical protein
271	fig|158878.1.peg.613	FIG01107935: hypothetical protein
271	fig|158878.1.peg.614	FIG01108193: hypothetical protein
272	fig|158878.1.peg.2210	FIG01109011: hypothetical protein
272	fig|158878.1.peg.2211	FIG01108104: hypothetical protein
273	fig|158878.1.peg.865	HNH homing endonuclease # Phage intron
273	fig|158878.1.peg.866	Hypothetical protein, PV83 orf19 homolog [SA bacteriophages 11, Mu50B]
274	fig|158878.1.peg.2508	Transcriptional regulator, MerR family
274	fig|158878.1.peg.2509	GTP pyrophosphokinase (EC 2.7.6.5)
275	fig|158878.1.peg.2595	Predicted cell-wall-anchored protein SasK (LPXTG motif)
275	fig|158878.1.peg.2596	glutamyl endopeptidase precursor
276	fig|158878.1.peg.2338	Aldose 1-epimerase (EC 5.1.3.3)
276	fig|158878.1.peg.2339	Protein of unknown function UPF0060
277	fig|158878.1.peg.1714	UPF0721 transmembrane protein YfcA
277	fig|158878.1.peg.1715	tRNA S(4)U 4-thiouridine synthase (former ThiI)
278	fig|158878.1.peg.1243	50S ribosomal subunit maturation GTPase RbgA (B. subtilis YlqF)
278	fig|158878.1.peg.1244	Ribonuclease HII (EC 3.1.26.4)
279	fig|158878.1.peg.2150	FIG01107965: hypothetical protein
279	fig|158878.1.peg.2151	FIG01108335: hypothetical protein
280	fig|158878.1.peg.2135	Hypothetical protein SAV2135
280	fig|158878.1.peg.2136	Pyrimidine-nucleoside phosphorylase (EC 2.4.2.2)
281	fig|158878.1.peg.2412	Molybdenum transport ATP-binding protein ModC (TC 3.A.1.8.1)
281	fig|158878.1.peg.2413	amino acid ABC transporter, permease protein
282	fig|158878.1.peg.2756	antibacterial protein
282	fig|158878.1.peg.2757	antibacterial protein
283	fig|158878.1.peg.862	Hypothetical protein, phi-ETA orf16 homolog [SA bacteriophages 11, Mu50B]
283	fig|158878.1.peg.2753	Phage protein
284	fig|158878.1.peg.1513	FIG01108142: hypothetical protein
284	fig|158878.1.peg.1514	FIG01108043: hypothetical protein
285	fig|158878.1.peg.912	Phage holin
285	fig|158878.1.peg.913	Phage lysin, N-acetylmuramoyl-L-alanine amidase (EC 3.5.1.28)
286	fig|158878.1.peg.420	FIG01107866: hypothetical protein
286	fig|158878.1.peg.421	FIG01108224: hypothetical protein
287	fig|158878.1.peg.1744	FIG009688: Thioredoxin
287	fig|158878.1.peg.1745	Glutamyl aminopeptidase (EC 3.4.11.7); Deblocking aminopeptidase
288	fig|158878.1.peg.2171	N-acetylglucosamine-1-phosphate uridyltransferase eukaryotic (EC 2.7.7.23)
288	fig|158878.1.peg.2172	FIG01225812: hypothetical protein
289	fig|158878.1.peg.295	FIG01107881: hypothetical protein
289	fig|158878.1.peg.296	FIG01108223: hypothetical protein
290	fig|158878.1.peg.1762	COG1242: Predicted Fe-S oxidoreductase
290	fig|158878.1.peg.1763	SAM-dependent methyltransferase, MraW methylase family (EC 2.1.1.-)
291	fig|158878.1.peg.2029	Heat shock protein 60 family chaperone GroEL
291	fig|158878.1.peg.2030	Heat shock protein 60 family co-chaperone GroES
292	fig|158878.1.peg.447	FIG01107979: hypothetical protein
292	fig|158878.1.peg.448	FIG01108405: hypothetical protein
293	fig|158878.1.peg.1052	Phage lysin, N-acetylmuramoyl-L-alanine amidase (EC 3.5.1.28)
293	fig|158878.1.peg.2806	N-acetylmuramoyl-L-alanine amidase (EC 3.5.1.28) / Endo-beta-N-acetylglucosaminidase (EC 3.2.1.96) @ Bifunctional autolysin Atl
294	fig|158878.1.peg.260	Autolysis histidine kinase LytS
294	fig|158878.1.peg.261	Autolysis response regulater LytR
295	fig|158878.1.peg.440	Tandem lipoprotein within Pathogenicity island
295	fig|158878.1.peg.441	Tandem lipoprotein within Pathogenicity island
296	fig|158878.1.peg.2068	Programmed cell death toxin YdcE
296	fig|158878.1.peg.2069	Programmed cell death antitoxin YdcD
297	fig|158878.1.peg.2456	mRNA interferase RelE
297	fig|158878.1.peg.2457	YefM protein (antitoxin to YoeB)
298	fig|158878.1.peg.1952	Phage protein
298	fig|158878.1.peg.2775	Bacteriophage
299	fig|158878.1.peg.737	FIG01108317: hypothetical protein
299	fig|158878.1.peg.738	UDP-N-acetylenolpyruvoylglucosamine reductase (EC 1.3.1.98)
300	fig|158878.1.peg.179	Long-chain-fatty-acid--CoA ligase (EC 6.2.1.3)
300	fig|158878.1.peg.180	4'-phosphopantetheinyl transferase (EC 2.7.8.-)
301	fig|158878.1.peg.1309	FemC, factor involved in methicillin resistance / Glutamine synthetase repressor
301	fig|158878.1.peg.1310	Glutamine synthetase type I (EC 6.3.1.2)
302	fig|158878.1.peg.1307	GTP-binding protein HflX
302	fig|158878.1.peg.1308	Aluminum resistance protein
303	fig|158878.1.peg.2409	Protein-disulfide isomerase, related to DsbA
303	fig|158878.1.peg.2410	FIG01108076: hypothetical protein
304	fig|158878.1.peg.868	FIG01108033: hypothetical protein
304	fig|158878.1.peg.869	DNA replication protein DnaC
305	fig|158878.1.peg.2044	UPF0033 protein YeeD
305	fig|158878.1.peg.2045	UPF0394 inner membrane protein YeeE
306	fig|158878.1.peg.1141	Z-ring-associated protein
306	fig|158878.1.peg.1142	Colicin V production protein
307	fig|158878.1.peg.136	Purine nucleoside phosphorylase (EC 2.4.2.1)
307	fig|158878.1.peg.137	Similar to tetracycline resistance protein
308	fig|158878.1.peg.2580	FIG01108025: hypothetical protein
308	fig|158878.1.peg.2581	Predicted hydrolase/acyltransferase
309	fig|158878.1.peg.1796	O-succinylbenzoate synthase (EC 4.2.1.113)
309	fig|158878.1.peg.1797	O-succinylbenzoic acid--CoA ligase (EC 6.2.1.26)
310	fig|158878.1.peg.1799	Hypothetical protein SAV1799
310	fig|158878.1.peg.1800	Hypothetical protein SAV1800
311	fig|158878.1.peg.2428	ABC transporter ATP-binding protein
311	fig|158878.1.peg.2429	Transport ATP-binding protein CydD
312	fig|158878.1.peg.746	Hypothetical protein with diguanylate-cyclase (GGDEF) domain
312	fig|158878.1.peg.747	Undecaprenyl-phosphate alpha-N-acetylglucosaminyl 1-phosphate transferase (EC 2.7.8.33)
313	fig|158878.1.peg.2142	Hypothetical protein SAV2142
313	fig|158878.1.peg.2143	Mannose-6-phosphate isomerase, class I (EC 5.3.1.8)
314	fig|158878.1.peg.1819	Leukotoxin LukD
314	fig|158878.1.peg.1820	Leukotoxin LukE
315	fig|158878.1.peg.1410	FIG01108295: hypothetical protein
315	fig|158878.1.peg.1411	FIG01107869: hypothetical protein
316	fig|158878.1.peg.1777	RNA polymerase sigma factor SigS
316	fig|158878.1.peg.1778	ComK-like
317	fig|158878.1.peg.1354	DNA gyrase subunit B (EC 5.99.1.3)
317	fig|158878.1.peg.1355	Topoisomerase IV subunit A (EC 5.99.1.-)
318	fig|158878.1.peg.722	Glycine betaine ABC transport system, ATP-binding protein OpuAA (EC 3.6.3.32)
318	fig|158878.1.peg.723	L-proline glycine betaine binding ABC transporter protein ProX (TC 3.A.1.12.1) / Osmotic adaptation
319	fig|158878.1.peg.519	Pyridoxal 5'-phosphate synthase (glutamine hydrolyzing), synthase subunit (EC 4.3.3.6)
319	fig|158878.1.peg.520	Pyridoxal 5'-phosphate synthase (glutamine hydrolyzing), glutaminase subunit (EC 4.3.3.6)
320	fig|158878.1.peg.1838	Histidine triad (HIT) nucleotide-binding protein, similarity with At5g48545 and yeast YDL125C (HNT1)
320	fig|158878.1.peg.1839	Hypothetical protein SAV1839
321	fig|158878.1.peg.378	FIG01108125: hypothetical protein
321	fig|158878.1.peg.379	FIG01108218: hypothetical protein
322	fig|158878.1.peg.835	Toprim domain protein
322	fig|158878.1.peg.836	Thioredoxin
323	fig|158878.1.peg.957	Ornithine aminotransferase (EC 2.6.1.13)
323	fig|158878.1.peg.958	NAD-specific glutamate dehydrogenase (EC 1.4.1.2)
324	fig|158878.1.peg.1759	Rhodanese domain protein / Ankyrin
324	fig|158878.1.peg.1760	Leucyl-tRNA synthetase (EC 6.1.1.4)
325	fig|158878.1.peg.90	FIG01108234: hypothetical protein
325	fig|158878.1.peg.91	FIG01108183: hypothetical protein
326	fig|158878.1.peg.1414	Two component system histidine kinase ArlS (EC 2.7.3.-)
326	fig|158878.1.peg.1415	Putative response regulator ArlR
327	fig|158878.1.peg.107	Permease of the drug/metabolite transporter (DMT) superfamily
327	fig|158878.1.peg.108	GntR family transcriptional regulator SAV0108 @ Transcriptional regulator, GntR family domain
328	fig|158878.1.peg.265	PTS system, N-acetylglucosamine-specific IIA component / PTS system, N-acetylglucosamine-specific IIB component (EC 2.7.1.69) / PTS system, N-acetylglucosamine-specific IIC component
328	fig|158878.1.peg.266	6-phospho-beta-glucosidase (EC 3.2.1.86)
329	fig|158878.1.peg.2340	ABC-type Na+ efflux pump, permease component
329	fig|158878.1.peg.2341	ABC-type transport system, ATPase component
330	fig|158878.1.peg.807	FIG01108163: hypothetical protein
330	fig|158878.1.peg.2751	FIG01108477: hypothetical protein
331	fig|158878.1.peg.2575	FIG01107927: hypothetical protein
331	fig|158878.1.peg.2576	FIG01108186: hypothetical protein
332	fig|158878.1.peg.813	Extracellular ECM and plasma binding protein Emp
332	fig|158878.1.peg.814	Hypothetical protein, similarity with von Willebrand factor-binding VWbp
333	fig|158878.1.peg.2518	Carboxylesterase (EC 3.1.1.1)
333	fig|158878.1.peg.2519	Glyoxalase family protein
334	fig|158878.1.peg.1138	Phenylalanyl-tRNA synthetase alpha chain (EC 6.1.1.20)
334	fig|158878.1.peg.1139	Phenylalanyl-tRNA synthetase beta chain (EC 6.1.1.20)
335	fig|158878.1.peg.1851	Fumarate hydratase class II (EC 4.2.1.2)
335	fig|158878.1.peg.2365	Malate:quinone oxidoreductase (EC 1.1.5.4)
336	fig|158878.1.peg.703	oxidoreductase of aldo/keto reductase family, subgroup 1
336	fig|158878.1.peg.704	CsbB stress response protein
337	fig|158878.1.peg.2004	Leukocidin LukF-PV
337	fig|158878.1.peg.2005	Leukocidin LukS-PV
338	fig|158878.1.peg.1891	Putative amidotransferase similar to cobyric acid synthase
338	fig|158878.1.peg.1892	proposed amino acid ligase found clustered with an amidotransferase
339	fig|158878.1.peg.2297	Hypothetical protein SA2091
339	fig|158878.1.peg.2298	Transcription regulator
340	fig|158878.1.peg.1378	FIG01108123: hypothetical protein
340	fig|158878.1.peg.1379	ABC-type dipeptide/oligopeptide/nickel transport system, ATP-binding protein
341	fig|158878.1.peg.740	FIG01108064: hypothetical protein
341	fig|158878.1.peg.741	FIG01108099: hypothetical protein
342	fig|158878.1.peg.1474	Glycerol-3-phosphate dehydrogenase [NAD(P)+] (EC 1.1.1.94)
342	fig|158878.1.peg.1475	GTP-binding protein EngA
343	fig|158878.1.peg.1912	NAD synthetase (EC 6.3.1.5)
343	fig|158878.1.peg.1913	Nicotinate phosphoribosyltransferase (EC 6.3.4.21)
344	fig|158878.1.peg.2612	Choline dehydrogenase (EC 1.1.99.1)
344	fig|158878.1.peg.2613	Betaine aldehyde dehydrogenase (EC 1.2.1.8)
345	fig|158878.1.peg.2350	putative esterase
345	fig|158878.1.peg.2351	FIG01108339: hypothetical protein
346	fig|158878.1.peg.1345	Exonuclease SbcD
346	fig|158878.1.peg.1346	Exonuclease SbcC
347	fig|158878.1.peg.2206	Alpha-acetolactate decarboxylase (EC 4.1.1.5)
347	fig|158878.1.peg.2207	Acetolactate synthase, catabolic (EC 2.2.1.6)
348	fig|158878.1.peg.263	LrgA-associated membrane protein LrgB
348	fig|158878.1.peg.2788	Antiholin-like protein LrgA
349	fig|158878.1.peg.39	Glycerophosphoryl diester phosphodiesterase (EC 3.1.4.46)
349	fig|158878.1.peg.40	MaoC domain protein
350	fig|158878.1.peg.469	FIG01108023: hypothetical protein
350	fig|158878.1.peg.470	FIG01107858: hypothetical protein
351	fig|158878.1.peg.41	Penicillin-binding protein PBP2a, methicillin resistance determinant MecA, transpeptidase
351	fig|158878.1.peg.42	Methicillin resistance regulatory sensor-transducer MecR1
352	fig|158878.1.peg.960	Argininosuccinate lyase (EC 4.3.2.1)
352	fig|158878.1.peg.961	Argininosuccinate synthase (EC 6.3.4.5)
353	fig|158878.1.peg.1707	FIG002379: metal-dependent hydrolase
353	fig|158878.1.peg.2818	Proline dipeptidase (EC 3.4.13.9)
354	fig|158878.1.peg.1300	Glycerol uptake facilitator protein
354	fig|158878.1.peg.1301	Glycerol kinase (EC 2.7.1.30)
355	fig|158878.1.peg.820	FIG01107975: hypothetical protein
355	fig|158878.1.peg.821	FIG01108213: hypothetical protein
356	fig|158878.1.peg.2477	FIG01108221: hypothetical protein
356	fig|158878.1.peg.2478	Oxidoreductase, short-chain dehydrogenase/reductase family
357	fig|158878.1.peg.1619	RecD-like DNA helicase YrrC
357	fig|158878.1.peg.1620	Tetratricopeptide repeat (TPR) family protein
358	fig|158878.1.peg.472	Glutamate synthase [NADPH] large chain (EC 1.4.1.13)
358	fig|158878.1.peg.473	Glutamate synthase [NADPH] small chain (EC 1.4.1.13)
359	fig|158878.1.peg.1869	Hypothetical protein SAV1869
359	fig|158878.1.peg.1874	Monofunctional biosynthetic peptidoglycan transglycosylase (EC 2.4.2.-)
360	fig|158878.1.peg.671	FIG01107967: hypothetical protein
360	fig|158878.1.peg.2783	LysR family transcriptional regulator
361	fig|158878.1.peg.1161	FIG01108519: hypothetical protein
361	fig|158878.1.peg.2805	FIG01108338: hypothetical protein
362	fig|158878.1.peg.2616	Ribonucleotide reductase of class III (anaerobic), activating protein (EC 1.97.1.4)
362	fig|158878.1.peg.2617	Ribonucleotide reductase of class III (anaerobic), large subunit (EC 1.17.4.2)
363	fig|158878.1.peg.2706	FIG01107937: hypothetical protein
363	fig|158878.1.peg.2707	FIG01107937: hypothetical protein
364	fig|158878.1.peg.1665	FIG01107906: hypothetical protein
364	fig|158878.1.peg.1666	hypothetical protein
365	fig|158878.1.peg.684	Transport ATP-binding protein CydD
365	fig|158878.1.peg.685	Transport ATP-binding protein CydC
366	fig|158878.1.peg.977	FIG01108309: hypothetical protein
366	fig|158878.1.peg.978	TsaC protein (YrdC domain) required for threonylcarbamoyladenosine t(6)A37 modification in tRNA
367	fig|158878.1.rna.49	hypothetical protein
367	fig|158878.1.rna.60	hypothetical protein
368	fig|158878.1.peg.456	PAP2 family phosphatase/haloperoxidase
368	fig|158878.1.peg.457	Esterase/lipase family protein
369	fig|158878.1.peg.433	Exotoxin 15
369	fig|158878.1.peg.434	Hypothetical protein within Pathogenicity island SaPIn2
370	fig|158878.1.peg.1143	DNA polymerase X family
370	fig|158878.1.peg.1144	Recombination inhibitory protein MutS2
371	fig|158878.1.peg.1124	16S rRNA (guanine(966)-N(2))-methyltransferase (EC 2.1.1.171) ## SSU rRNA m(2)G966
371	fig|158878.1.peg.1125	Phosphopantetheine adenylyltransferase (EC 2.7.7.3)
372	fig|158878.1.peg.1793	Dipeptidyl aminopeptidases/acylaminoacyl-peptidases
372	fig|158878.1.peg.1794	Low G+C gram positive nudix hydrolase YtkD (EC 3.6.-.-)
373	fig|158878.1.peg.1289	2-oxoglutarate oxidoreductase, alpha subunit (EC 1.2.7.3)
373	fig|158878.1.peg.1290	2-oxoglutarate oxidoreductase, beta subunit (EC 1.2.7.3)
374	fig|158878.1.peg.2375	Transcriptional regulator, TetR family
374	fig|158878.1.peg.2376	Magnesium and cobalt transport protein CorA
375	fig|158878.1.peg.1554	Zinc uptake regulation protein ZUR
375	fig|158878.1.peg.1555	Zinc ABC transporter, inner membrane permease protein ZnuB
376	fig|158878.1.peg.2352	Membrane component of multidrug resistance system
376	fig|158878.1.peg.2353	Multidrug resistance protein [function not yet clear]
377	fig|158878.1.peg.2694	2-oxoglutarate/malate translocator
377	fig|158878.1.peg.2695	2-oxoglutarate/malate translocator-like protein
378	fig|158878.1.peg.2088	Cardiolipin synthetase (EC 2.7.8.-)
378	fig|158878.1.peg.2089	metal-dependent phosphohydrolase
379	fig|158878.1.peg.817	FIG01108124: hypothetical protein
379	fig|158878.1.peg.818	FIG01108459: hypothetical protein
380	fig|158878.1.peg.1507	Alpha-glucosidase (EC 3.2.1.20)
380	fig|158878.1.peg.1508	Maltose operon transcriptional repressor MalR, LacI family
381	fig|158878.1.peg.919	Hemolysins and related proteins containing CBS domains
381	fig|158878.1.peg.920	Enoyl-[acyl-carrier-protein] reductase [FMN] (EC 1.3.1.9)
382	fig|158878.1.peg.1247	Putative cell wall hydrolase
382	fig|158878.1.peg.1248	FmhC protein of FemAB family
383	fig|158878.1.peg.2701	Bacitracin export ATP-binding protein BceA
383	fig|158878.1.peg.2702	Bacitracin export permease protein BceB
384	fig|158878.1.peg.2308	Hypothetical protein YrhD
384	fig|158878.1.peg.2309	Formate dehydrogenase related protein
385	fig|158878.1.peg.2359	Heme efflux system ATPase HrtA
385	fig|158878.1.peg.2360	Heme efflux system permease HrtB
386	fig|158878.1.peg.1848	Two-component response regulator-like protein
386	fig|158878.1.peg.1849	Nitrate/nitrite sensor protein (EC 2.7.3.-)
387	fig|158878.1.peg.751	ComF operon protein C
387	fig|158878.1.peg.2808	ComF operon protein A, DNA transporter ATPase
388	fig|158878.1.peg.577	FIG01108173: hypothetical protein
388	fig|158878.1.peg.578	FIG01108652: hypothetical protein
389	fig|158878.1.peg.1339	SOS-response repressor and protease LexA (EC 3.4.21.88)
389	fig|158878.1.peg.1340	FIG01107901: hypothetical protein
390	fig|158878.1.peg.165	Heme-degrading monooxygenase (EC 1.14.99.3)
390	fig|158878.1.peg.166	FIG039061: hypothetical protein related to heme utilization
391	fig|158878.1.peg.2132	Hypothetical protein SAV2132
391	fig|158878.1.peg.2133	HmrA protein involved in methicillin resistance / amidohydrolase of M40 family
392	fig|158878.1.peg.1836	ABC transporter, permease protein EscB
392	fig|158878.1.peg.1837	ABC transporter, ATP-binding protein EcsA
393	fig|158878.1.peg.1914	Nitric oxide synthase oxygenase (EC 1.-.-.-)
393	fig|158878.1.peg.1915	Prephenate dehydratase (EC 4.2.1.51)
394	fig|158878.1.peg.606	hypothetical fig|282458.1.peg.583 homolog
394	fig|158878.1.peg.607	Arginyl-tRNA synthetase (EC 6.1.1.19)
395	fig|158878.1.peg.2645	Isochorismatase (EC 3.3.2.1)
395	fig|158878.1.peg.2646	Predicted cell-wall-anchored protein SasF (LPXAG motif)
396	fig|158878.1.peg.2346	Isopentenyl-diphosphate delta-isomerase, FMN-dependent (EC 5.3.3.2)
396	fig|158878.1.peg.2347	Magnesium and cobalt transport protein CorA
397	fig|158878.1.peg.2526	ABC transporter ATP-binding protein YydI
397	fig|158878.1.peg.2527	ABC-2 family transporter protein YydJ

## Sheet: ARs Pseudomonas
1	fig|208964.1.peg.1	Chromosomal replication initiator protein DnaA
1	fig|208964.1.peg.2	DNA polymerase III beta subunit (EC 2.7.7.7)
1	fig|208964.1.peg.3	DNA recombination and repair protein RecF
1	fig|208964.1.peg.4	DNA gyrase subunit B (EC 5.99.1.3)
1	fig|208964.1.peg.5	1-acyl-sn-glycerol-3-phosphate acyltransferase (EC 2.3.1.51)
1	fig|208964.1.peg.6	D-glycero-D-manno-heptose 1,7-bisphosphate phosphatase (EC 3.1.1.-); Histidinol-phosphatase (EC 3.1.3.15)
1	fig|208964.1.peg.16	Trk system potassium uptake protein TrkA
1	fig|208964.1.peg.17	16S rRNA (cytosine(967)-C(5))-methyltransferase (EC 2.1.1.176)
1	fig|208964.1.peg.18	Methionyl-tRNA formyltransferase (EC 2.1.2.9)
1	fig|208964.1.peg.19	Peptide deformylase (EC 3.5.1.88)
1	fig|208964.1.peg.20	Uncharacterized protein with LysM domain, COG1652
1	fig|208964.1.peg.139	Alkyl hydroperoxide reductase protein C (EC 1.6.4.-)
1	fig|208964.1.peg.317	D-3-phosphoglycerate dehydrogenase (EC 1.1.1.95)
1	fig|208964.1.peg.318	D-2-hydroxyglutarate dehydrogenase (EC 1.1.99.2)
1	fig|208964.1.peg.331	Ribose 5-phosphate isomerase A (EC 5.3.1.6)
1	fig|208964.1.peg.343	Thymidylate synthase (EC 2.1.1.45)
1	fig|208964.1.peg.351	Dihydrofolate reductase (EC 1.5.1.3)
1	fig|208964.1.peg.372	FIG015287: Zinc protease
1	fig|208964.1.peg.373	FIG015547: peptidase, M16 family
1	fig|208964.1.peg.374	Signal recognition particle receptor protein FtsY (=alpha subunit) (TC 3.A.5.1.1)
1	fig|208964.1.peg.375	Cell division transporter, ATP-binding protein FtsE (TC 3.A.5.1.1)
1	fig|208964.1.peg.377	RNA polymerase sigma factor RpoH
1	fig|208964.1.peg.391	Homoserine O-acetyltransferase (EC 2.3.1.31)
1	fig|208964.1.peg.402	Dihydroorotase (EC 3.5.2.3)
1	fig|208964.1.peg.409	twitching motility protein PilG
1	fig|208964.1.peg.410	twitching motility protein PilH
1	fig|208964.1.peg.411	type IV pili signal transduction protein PilI
1	fig|208964.1.peg.412	twitching motility protein PilJ
1	fig|208964.1.peg.430	FIG00953569: hypothetical protein
1	fig|208964.1.peg.431	5,10-methylenetetrahydrofolate reductase (EC 1.5.1.20)
1	fig|208964.1.peg.432	Guanosine polyphosphate pyrophosphohydrolases/synthetases
1	fig|208964.1.peg.433	Adenosylhomocysteinase (EC 3.3.1.1)
1	fig|208964.1.peg.483	Malate synthase G (EC 2.3.3.9)
1	fig|208964.1.peg.547	S-adenosylmethionine synthetase (EC 2.5.1.6)
1	fig|208964.1.peg.548	Transcriptional regulator, ArsR family / Methyltransferase fusion
1	fig|208964.1.peg.549	Transketolase (EC 2.2.1.1)
1	fig|208964.1.peg.552	D-erythrose-4-phosphate dehydrogenase
1	fig|208964.1.peg.553	Phosphoglycerate kinase (EC 2.7.2.3)
1	fig|208964.1.peg.556	Fructose-bisphosphate aldolase class II (EC 4.1.2.13)
1	fig|208964.1.peg.577	RNA polymerase sigma factor RpoD
1	fig|208964.1.peg.578	DNA primase (EC 2.7.7.-)
1	fig|208964.1.peg.579	Transamidase GatB domain protein
1	fig|208964.1.peg.580	SSU ribosomal protein S21p
1	fig|208964.1.peg.593	SSU rRNA (adenine(1518)-N(6)/adenine(1519)-N(6))-dimethyltransferase (EC 2.1.1.182)
1	fig|208964.1.peg.594	4-hydroxythreonine-4-phosphate dehydrogenase (EC 1.1.1.262)
1	fig|208964.1.peg.595	Survival protein SurA precursor (Peptidyl-prolyl cis-trans isomerase SurA) (EC 5.2.1.8)
1	fig|208964.1.peg.596	Outer membrane protein Imp, required for envelope biogenesis / Organic solvent tolerance protein precursor
1	fig|208964.1.peg.608	Ribulose-phosphate 3-epimerase (EC 5.1.3.1)
1	fig|208964.1.peg.609	Phosphoglycolate phosphatase (EC 3.1.3.18)
1	fig|208964.1.peg.653	Cyclic AMP receptor protein @ Vfr transcriptional regulator
1	fig|208964.1.peg.706	alpha-1,6-rhamnosyltransferase
1	fig|208964.1.peg.763	RNA polymerase sigma factor RpoE
1	fig|208964.1.peg.764	Sigma factor RpoE negative regulatory protein RseA
1	fig|208964.1.peg.768	Translation elongation factor LepA
1	fig|208964.1.peg.769	Signal peptidase I (EC 3.4.21.89)
1	fig|208964.1.peg.770	FIG00955424: hypothetical protein
1	fig|208964.1.peg.771	Ribonuclease III (EC 3.1.26.3)
1	fig|208964.1.peg.772	GTP-binding protein Era
1	fig|208964.1.peg.857	FIG00954136: hypothetical protein
1	fig|208964.1.peg.858	Cell division protein BolA
1	fig|208964.1.peg.905	Aspartokinase (EC 2.7.2.4)
1	fig|208964.1.peg.933	Cysteine synthase B (EC 2.5.1.47)
1	fig|208964.1.peg.944	FIG00955360: hypothetical protein
1	fig|208964.1.peg.964	Aspartyl-tRNA synthetase (EC 6.1.1.12) @ Aspartyl-tRNA(Asn) synthetase (EC 6.1.1.23) ## unambiguous
1	fig|208964.1.peg.965	FIG000859: hypothetical protein YebC
1	fig|208964.1.peg.966	Crossover junction endodeoxyribonuclease RuvC (EC 3.1.22.4)
1	fig|208964.1.peg.967	Holliday junction DNA helicase RuvA
1	fig|208964.1.peg.968	Holliday junction DNA helicase RuvB
1	fig|208964.1.peg.969	Tol-Pal system-associated acyl-CoA thioesterase
1	fig|208964.1.peg.970	Tol-Pal system protein TolQ
1	fig|208964.1.peg.971	Biopolymer transport protein ExbD/TolR
1	fig|208964.1.peg.973	Tol-Pal system beta propeller repeat protein TolB
1	fig|208964.1.peg.974	Tol-Pal system peptidoglycan-associated lipoprotein PAL
1	fig|208964.1.peg.975	Tol-Pal system TPR repeat containing exported protein YbgF
1	fig|208964.1.peg.1009	Alkyl hydroperoxide reductase subunit C-like protein
1	fig|208964.1.peg.1010	Glycine cleavage system transcriptional antiactivator GcvR
1	fig|208964.1.peg.1011	4-hydroxy-tetrahydrodipicolinate synthase (EC 4.3.3.7)
1	fig|208964.1.peg.1012	Outer membrane beta-barrel assembly protein BamC; Lipoprotein-34 precursor
1	fig|208964.1.peg.1013	Metal-dependent hydrolases of the beta-lactamase superfamily I
1	fig|208964.1.peg.1014	Phosphoribosylaminoimidazole-succinocarboxamide synthase (EC 6.3.2.6)
1	fig|208964.1.peg.1054	Outer membrane lipoprotein
1	fig|208964.1.peg.1156	Ribonucleotide reductase of class Ia (aerobic), beta subunit (EC 1.17.4.1)
1	fig|208964.1.peg.1157	Ribonucleotide reductase of class Ia (aerobic), alpha subunit (EC 1.17.4.1)
1	fig|208964.1.peg.1193	tRNA(Cytosine32)-2-thiocytidine synthetase
1	fig|208964.1.peg.1295	Ribonuclease D (EC 3.1.26.3)
1	fig|208964.1.peg.1441	FIG00959393: hypothetical protein
1	fig|208964.1.peg.1529	Cell division protein ZipA
1	fig|208964.1.peg.1533	DNA polymerase III subunits gamma and tau (EC 2.7.7.7)
1	fig|208964.1.peg.1534	FIG000557: hypothetical protein co-occurring with RecR
1	fig|208964.1.peg.1535	Recombination protein RecR
1	fig|208964.1.peg.1544	Adenine phosphoribosyltransferase (EC 2.4.2.7)
1	fig|208964.1.peg.1581	Citrate synthase (si) (EC 2.3.3.1)
1	fig|208964.1.peg.1582	Succinate dehydrogenase cytochrome b-556 subunit
1	fig|208964.1.peg.1583	Succinate dehydrogenase hydrophobic membrane anchor protein
1	fig|208964.1.peg.1584	Succinate dehydrogenase flavoprotein subunit (EC 1.3.5.1)
1	fig|208964.1.peg.1585	Succinate dehydrogenase iron-sulfur protein (EC 1.3.5.1)
1	fig|208964.1.peg.1586	2-oxoglutarate dehydrogenase E1 component (EC 1.2.4.2)
1	fig|208964.1.peg.1587	Dihydrolipoamide succinyltransferase component (E2) of 2-oxoglutarate dehydrogenase complex (EC 2.3.1.61)
1	fig|208964.1.peg.1588	Dihydrolipoamide dehydrogenase of 2-oxoglutarate dehydrogenase (EC 1.8.1.4)
1	fig|208964.1.peg.1589	Succinyl-CoA ligase [ADP-forming] beta chain (EC 6.2.1.5)
1	fig|208964.1.peg.1590	Succinyl-CoA ligase [ADP-forming] alpha chain (EC 6.2.1.5)
1	fig|208964.1.peg.1593	hypothetical protein
1	fig|208964.1.peg.1610	3-oxoacyl-[acyl-carrier-protein] synthase, KASI (EC 2.3.1.41)
1	fig|208964.1.peg.1611	3-hydroxyacyl-[acyl-carrier-protein] dehydratase, FabA form (EC 4.2.1.59) @ Trans-2-decenoyl-[acyl-carrier-protein] isomerase (EC 5.3.3.14)
1	fig|208964.1.peg.1675	GTP cyclohydrolase I (EC 3.5.4.16) type 1
1	fig|208964.1.peg.1751	2-keto-3-deoxy-D-arabino-heptulosonate-7-phosphate synthase I alpha (EC 2.5.1.54) ## AroA I alpha
1	fig|208964.1.peg.1758	Homoserine kinase (EC 2.7.1.39) @ Phosphoserine phosphatase (EC 3.1.3.3)
1	fig|208964.1.peg.1771	Phosphoenolpyruvate synthase (EC 2.7.9.2)
1	fig|208964.1.peg.1778	Major porin and structural outer membrane porin OprF
1	fig|208964.1.peg.1788	Aconitate hydratase 2 (EC 4.2.1.3) @ 2-methylisocitrate dehydratase (EC 4.2.1.99)
1	fig|208964.1.peg.1793	UDP-2,3-diacylglucosamine diphosphatase (EC 3.6.1.54)
1	fig|208964.1.peg.1794	Peptidyl-prolyl cis-trans isomerase PpiB (EC 5.2.1.8)
1	fig|208964.1.peg.1795	Glutaminyl-tRNA synthetase (EC 6.1.1.18)
1	fig|208964.1.peg.1796	Cysteinyl-tRNA synthetase (EC 6.1.1.16)
1	fig|208964.1.peg.1797	Methylenetetrahydrofolate dehydrogenase (NADP+) (EC 1.5.1.5) / Methenyltetrahydrofolate cyclohydrolase (EC 3.5.4.9)
1	fig|208964.1.peg.1801	Cell division trigger factor (EC 5.2.1.8)
1	fig|208964.1.peg.1802	ATP-dependent Clp protease proteolytic subunit (EC 3.4.21.92)
1	fig|208964.1.peg.1803	ATP-dependent Clp protease ATP-binding subunit ClpX
1	fig|208964.1.peg.1804	ATP-dependent protease La (EC 3.4.21.53) Type I
1	fig|208964.1.peg.1805	DNA-binding protein HU-beta
1	fig|208964.1.peg.1813	Membrane-bound lytic murein transglycosylase D precursor (EC 3.2.1.-)
1	fig|208964.1.peg.1817	DNA polymerase III epsilon subunit (EC 2.7.7.7)
1	fig|208964.1.peg.2536	Phosphatidate cytidylyltransferase (EC 2.7.7.41)
1	fig|208964.1.peg.2537	1-acyl-sn-glycerol-3-phosphate acyltransferase (EC 2.3.1.51)
1	fig|208964.1.peg.2538	FIG00955422: hypothetical protein
1	fig|208964.1.peg.2539	Ser/Thr and Tyr protein phosphatase (dual specificity)
1	fig|208964.1.peg.2540	Putative lipase in cluster with Phosphatidate cytidylyltransferase
1	fig|208964.1.peg.2545	Exodeoxyribonuclease III (EC 3.1.11.2)
1	fig|208964.1.peg.2611	Siroheme synthase / Precorrin-2 oxidase (EC 1.3.1.76) / Sirohydrochlorin ferrochelatase (EC 4.99.1.4) / Uroporphyrinogen-III methyltransferase (EC 2.1.1.107)
1	fig|208964.1.peg.2612	Seryl-tRNA synthetase (EC 6.1.1.11)
1	fig|208964.1.peg.2613	FIG065221: Holliday junction DNA helicase
1	fig|208964.1.peg.2614	Outer membrane lipoprotein carrier protein LolA
1	fig|208964.1.peg.2615	DNA translocase FtsK
1	fig|208964.1.peg.2616	Thioredoxin reductase (EC 1.8.1.9)
1	fig|208964.1.peg.2619	Translation initiation factor 1
1	fig|208964.1.peg.2624	Isocitrate dehydrogenase [NADP] (EC 1.1.1.42); Monomeric isocitrate dehydrogenase [NADP] (EC 1.1.1.42)
1	fig|208964.1.peg.2626	tRNA-specific 2-thiouridylase MnmA
1	fig|208964.1.peg.2627	FIG002903: a protein of unknown function perhaps involved in purine metabolism
1	fig|208964.1.peg.2629	Adenylosuccinate lyase (EC 4.3.2.2)
1	fig|208964.1.peg.2737	Transcriptional regulator, MerR family
1	fig|208964.1.peg.2738	Integration host factor alpha subunit
1	fig|208964.1.peg.2739	Phenylalanyl-tRNA synthetase beta chain (EC 6.1.1.20)
1	fig|208964.1.peg.2740	Phenylalanyl-tRNA synthetase alpha chain (EC 6.1.1.20)
1	fig|208964.1.peg.2741	LSU ribosomal protein L20p
1	fig|208964.1.peg.2742	LSU ribosomal protein L35p
1	fig|208964.1.peg.2743	Translation initiation factor 3
1	fig|208964.1.peg.2744	Threonyl-tRNA synthetase (EC 6.1.1.3)
1	fig|208964.1.peg.2760	Outer membrane porin, OprD family
1	fig|208964.1.peg.2851	Translation elongation factor P
1	fig|208964.1.peg.2853	Major outer membrane lipoprotein I
1	fig|208964.1.peg.2951	Electron transfer flavoprotein, alpha subunit
1	fig|208964.1.peg.2952	Electron transfer flavoprotein, beta subunit
1	fig|208964.1.peg.2964	Aminodeoxychorismate lyase (EC 4.1.3.38)
1	fig|208964.1.peg.2965	3-oxoacyl-[acyl-carrier-protein] synthase, KASII (EC 2.3.1.179)
1	fig|208964.1.peg.2966	Acyl carrier protein
1	fig|208964.1.peg.2967	3-oxoacyl-[acyl-carrier protein] reductase (EC 1.1.1.100)
1	fig|208964.1.peg.2968	Malonyl CoA-acyl carrier protein transacylase (EC 2.3.1.39)
1	fig|208964.1.peg.2969	Phosphate:acyl-ACP acyltransferase PlsX
1	fig|208964.1.peg.2970	LSU ribosomal protein L32p @ LSU ribosomal protein L32p, zinc-independent
1	fig|208964.1.peg.2971	FIG01269488: protein, clustered with ribosomal protein L32p
1	fig|208964.1.peg.2976	Ribonuclease E (EC 3.1.26.12)
1	fig|208964.1.peg.2979	3-deoxy-manno-octulosonate cytidylyltransferase (EC 2.7.7.38)
1	fig|208964.1.peg.2980	UPF0434 protein YcaR
1	fig|208964.1.peg.2986	Lipoprotein releasing system transmembrane protein LolC
1	fig|208964.1.peg.2987	Lipoprotein releasing system ATP-binding protein LolD
1	fig|208964.1.peg.2988	Lipoprotein releasing system transmembrane protein LolC
1	fig|208964.1.peg.2991	Soluble pyridine nucleotide transhydrogenase (EC 1.6.1.1)
1	fig|208964.1.peg.3001	NADPH-dependent glyceraldehyde-3-phosphate dehydrogenase (EC 1.2.1.13)
1	fig|208964.1.peg.3002	Transcription-repair coupling factor
1	fig|208964.1.peg.3005	Beta N-acetyl-glucosaminidase (EC 3.2.1.52)
1	fig|208964.1.peg.3108	Amidophosphoribosyltransferase (EC 2.4.2.14)
1	fig|208964.1.peg.3110	Septum-associated cell division protein DedD
1	fig|208964.1.peg.3111	Dihydrofolate synthase (EC 6.3.2.12) @ Folylpolyglutamate synthase (EC 6.3.2.17)
1	fig|208964.1.peg.3112	Acetyl-coenzyme A carboxyl transferase beta chain (EC 6.4.1.2)
1	fig|208964.1.peg.3117	Aspartate-semialdehyde dehydrogenase (EC 1.2.1.11)
1	fig|208964.1.peg.3134	Glutamyl-tRNA synthetase (EC 6.1.1.17)
1	fig|208964.1.peg.3139	Biosynthetic Aromatic amino acid aminotransferase alpha (EC 2.6.1.57) @ Aromatic-amino-acid aminotransferase (EC 2.6.1.57)
1	fig|208964.1.peg.3162	SSU ribosomal protein S1p
1	fig|208964.1.peg.3163	Cytidylate kinase (EC 2.7.4.25)
1	fig|208964.1.peg.3164	Cyclohexadienyl dehydrogenase (EC 1.3.1.12)(EC 1.3.1.43) / 5-Enolpyruvylshikimate-3-phosphate synthase (EC 2.5.1.19) alpha sub-homology division ## TyrAc, NAD-specific/AroF alpha
1	fig|208964.1.peg.3165	Biosynthetic Aromatic amino acid aminotransferase beta (EC 2.6.1.57)
1	fig|208964.1.peg.3166	Chorismate mutase I (EC 5.4.99.5) / Prephenate dehydratase (EC 4.2.1.51) # ACT domain
1	fig|208964.1.peg.3167	Phosphoserine aminotransferase (EC 2.6.1.52)
1	fig|208964.1.peg.3168	DNA gyrase subunit A (EC 5.99.1.3)
1	fig|208964.1.peg.3170	Methylthioadenosine deaminase
1	fig|208964.1.peg.3171	3-demethylubiquinol 3-O-methyltransferase (EC 2.1.1.64) @ 2-polyprenyl-6-hydroxyphenyl methylase (EC 2.1.1.222)
1	fig|208964.1.peg.3172	Similar to phosphoglycolate phosphatase, clustered with ubiquinone biosynthesis SAM-dependent O-methyltransferase
1	fig|208964.1.peg.3173	Oxidoreductase, short chain dehydrogenase/reductase family
1	fig|208964.1.peg.3202	YciL protein
1	fig|208964.1.peg.3243	Septum site-determining protein MinC
1	fig|208964.1.peg.3244	Septum site-determining protein MinD
1	fig|208964.1.peg.3245	Cell division topological specificity factor MinE
1	fig|208964.1.peg.3286	3-oxoacyl-[acyl-carrier-protein] synthase, KASIII (EC 2.3.1.180)
1	fig|208964.1.peg.3295	Bis(5'-nucleosyl)-tetraphosphatase (asymmetrical) (EC 3.6.1.17)
1	fig|208964.1.peg.3308	RNA polymerase associated protein RapA (EC 3.6.1.-)
1	fig|208964.1.peg.3385	Alginate biosynthesis transcriptional activator
1	fig|208964.1.peg.3471	NAD-dependent malic enzyme (EC 1.1.1.38)
1	fig|208964.1.peg.3480	Deoxycytidine triphosphate deaminase (EC 3.5.4.13)
1	fig|208964.1.peg.3481	[4Fe-4S] cluster assembly scaffold protein Mrp (=ApbC)
1	fig|208964.1.peg.3482	Methionyl-tRNA synthetase (EC 6.1.1.10)
1	fig|208964.1.peg.3483	UDP-N-acetylglucosamine enolpyruvyl transferase
1	fig|208964.1.peg.3484	FIG00958899: hypothetical protein
1	fig|208964.1.peg.3525	Argininosuccinate synthase (EC 6.3.4.5)
1	fig|208964.1.peg.3527	Dihydroorotase (EC 3.5.2.3)
1	fig|208964.1.peg.3528	Ribonuclease T (EC 3.1.13.-)
1	fig|208964.1.peg.3529	Alkyl hydroperoxide reductase subunit C-like protein
1	fig|208964.1.peg.3624	Protein-L-isoaspartate O-methyltransferase (EC 2.1.1.77)
1	fig|208964.1.peg.3625	5-nucleotidase SurE (EC 3.1.3.5) @ Exopolyphosphatase (EC 3.6.1.11)
1	fig|208964.1.peg.3626	tRNA pseudouridine 13 synthase (EC 4.2.1.-)
1	fig|208964.1.peg.3627	2-C-methyl-D-erythritol 2,4-cyclodiphosphate synthase (EC 4.6.1.12)
1	fig|208964.1.peg.3633	2-C-methyl-D-erythritol 4-phosphate cytidylyltransferase (EC 2.7.7.60)
1	fig|208964.1.peg.3634	Cell division protein DivIC (FtsB), stabilizes FtsL against RasP cleavage
1	fig|208964.1.peg.3635	Enolase (EC 4.2.1.11)
1	fig|208964.1.peg.3636	2-Keto-3-deoxy-D-manno-octulosonate-8-phosphate synthase (EC 2.5.1.55) ## KdsA
1	fig|208964.1.peg.3637	CTP synthase (EC 6.3.4.2)
1	fig|208964.1.peg.3639	Acetyl-coenzyme A carboxyl transferase alpha chain (EC 6.4.1.2)
1	fig|208964.1.peg.3640	DNA polymerase III alpha subunit (EC 2.7.7.7)
1	fig|208964.1.peg.3641	Na+/alanine symporter
1	fig|208964.1.peg.3643	Lipid-A-disaccharide synthase (EC 2.4.1.182)
1	fig|208964.1.peg.3644	Acyl-[acyl-carrier-protein]--UDP-N-acetylglucosamine O-acyltransferase (EC 2.3.1.129)
1	fig|208964.1.peg.3645	3-hydroxyacyl-[acyl-carrier-protein] dehydratase, FabZ form (EC 4.2.1.59)
1	fig|208964.1.peg.3646	UDP-3-O-[3-hydroxymyristoyl] glucosamine N-acyltransferase (EC 2.3.1.191)
1	fig|208964.1.peg.3647	Outer membrane chaperone Skp (OmpH) precursor @ Outer membrane protein H precursor
1	fig|208964.1.peg.3648	Outer membrane protein assembly factor YaeT
1	fig|208964.1.peg.3650	1-deoxy-D-xylulose 5-phosphate reductoisomerase (EC 1.1.1.267)
1	fig|208964.1.peg.3651	Phosphatidate cytidylyltransferase (EC 2.7.7.41)
1	fig|208964.1.peg.3652	Undecaprenyl diphosphate synthase (EC 2.5.1.31)
1	fig|208964.1.peg.3653	Ribosome recycling factor
1	fig|208964.1.peg.3654	Uridine monophosphate kinase (EC 2.7.4.22)
1	fig|208964.1.peg.3655	Translation elongation factor Ts
1	fig|208964.1.peg.3656	SSU ribosomal protein S2p (SAe)
1	fig|208964.1.peg.3657	Methionine aminopeptidase (EC 3.4.11.18)
1	fig|208964.1.peg.3664	FIG138056: a glutathione-dependent thiol reductase
1	fig|208964.1.peg.3665	Putative threonine efflux protein
1	fig|208964.1.peg.3666	2,3,4,5-tetrahydropyridine-2,6-dicarboxylate N-succinyltransferase (EC 2.3.1.117)
1	fig|208964.1.peg.3673	Glycerol-3-phosphate acyltransferase (EC 2.3.1.15)
1	fig|208964.1.peg.3686	Adenylate kinase (EC 2.7.4.3)
1	fig|208964.1.peg.3700	Lysyl-tRNA synthetase (class II) (EC 6.1.1.6)
1	fig|208964.1.peg.3734	Threonine synthase (EC 4.2.3.1)
1	fig|208964.1.peg.3735	Homoserine dehydrogenase (EC 1.1.1.3)
1	fig|208964.1.peg.3741	LSU ribosomal protein L19p
1	fig|208964.1.peg.3742	tRNA (Guanine37-N1) -methyltransferase (EC 2.1.1.31)
1	fig|208964.1.peg.3743	16S rRNA processing protein RimM
1	fig|208964.1.peg.3744	SSU ribosomal protein S16p
1	fig|208964.1.peg.3745	Signal recognition particle, subunit Ffh SRP54 (TC 3.A.5.1.1)
1	fig|208964.1.peg.3762	Phosphoribosylformylglycinamidine synthase, synthetase subunit (EC 6.3.5.3) / Phosphoribosylformylglycinamidine synthase, glutamine amidotransferase subunit (EC 6.3.5.3)
1	fig|208964.1.peg.3768	GMP synthase [glutamine-hydrolyzing], amidotransferase subunit (EC 6.3.5.2) / GMP synthase [glutamine-hydrolyzing], ATP pyrophosphatase subunit (EC 6.3.5.2)
1	fig|208964.1.peg.3769	Inosine-5'-monophosphate dehydrogenase (EC 1.1.1.205) / CBS domain
1	fig|208964.1.peg.3798	GTP-binding protein EngA
1	fig|208964.1.peg.3799	Outer membrane beta-barrel assembly protein BamB
1	fig|208964.1.peg.3800	Mlr7403 protein @ FIG001046: putative membrane protein
1	fig|208964.1.peg.3801	Histidyl-tRNA synthetase (EC 6.1.1.21)
1	fig|208964.1.peg.3802	1-hydroxy-2-methyl-2-(E)-butenyl 4-diphosphate synthase (EC 1.17.7.1)
1	fig|208964.1.peg.3803	FIG021952: putative membrane protein
1	fig|208964.1.peg.3804	Type IV pilus biogenesis protein PilF
1	fig|208964.1.peg.3805	Ribosomal RNA large subunit methyltransferase N (EC 2.1.1.-)
1	fig|208964.1.peg.3806	Nucleoside diphosphate kinase (EC 2.7.4.6)
1	fig|208964.1.peg.3830	Cytosol aminopeptidase PepA (EC 3.4.11.1)
1	fig|208964.1.peg.3831	DNA polymerase III chi subunit (EC 2.7.7.7)
1	fig|208964.1.peg.3974	Hydroxymethylpyrimidine phosphate kinase ThiD (EC 2.7.4.7)
1	fig|208964.1.peg.3975	Thiamin-phosphate pyrophosphorylase (EC 2.5.1.3)
1	fig|208964.1.peg.3976	Glutamate-1-semialdehyde 2,1-aminomutase (EC 5.4.3.8)
1	fig|208964.1.peg.3979	tRNA-i(6)A37 methylthiotransferase (EC 2.8.4.3)
1	fig|208964.1.peg.3980	Phosphate starvation-inducible protein PhoH, predicted ATPase
1	fig|208964.1.peg.3981	Metal-dependent hydrolase YbeY, involved in rRNA and/or ribosome maturation and assembly
1	fig|208964.1.peg.3982	Magnesium and cobalt efflux protein CorC
1	fig|208964.1.peg.3983	Apolipoprotein N-acyltransferase (EC 2.3.1.-) / Copper homeostasis protein CutE
1	fig|208964.1.peg.3986	Leucyl-tRNA synthetase (EC 6.1.1.4)
1	fig|208964.1.peg.3987	LPS-assembly lipoprotein RlpB precursor (Rare lipoprotein B)
1	fig|208964.1.peg.3988	DNA polymerase III delta subunit (EC 2.7.7.7)
1	fig|208964.1.peg.3991	Membrane-bound lytic murein transglycosylase B precursor (EC 3.2.1.-)
1	fig|208964.1.peg.3995	Lipoyl synthase (EC 2.8.1.8)
1	fig|208964.1.peg.3996	Octanoate-[acyl-carrier-protein]-protein-N-octanoyltransferase
1	fig|208964.1.peg.3997	Proposed lipoate regulatory protein YbeD
1	fig|208964.1.peg.3998	D-alanyl-D-alanine carboxypeptidase (EC 3.4.16.4)
1	fig|208964.1.peg.3999	Septum-associated rare lipoprotein A
1	fig|208964.1.peg.4000	Membrane-bound lytic murein transglycosylase B precursor (EC 3.2.1.-)
1	fig|208964.1.peg.4002	Penicillin-binding protein 2 (PBP-2)
1	fig|208964.1.peg.4003	LSU m3Psi1915 methyltransferase RlmH ## ybeA
1	fig|208964.1.peg.4004	Ribosomal silencing factor RsfA
1	fig|208964.1.peg.4005	Nicotinate-nucleotide adenylyltransferase (EC 2.7.7.18) ## bacterial NadD family
1	fig|208964.1.peg.4006	Gamma-glutamyl phosphate reductase (EC 1.2.1.41)
1	fig|208964.1.peg.4030	Inorganic pyrophosphatase (EC 3.6.1.1)
1	fig|208964.1.peg.4043	1-deoxy-D-xylulose 5-phosphate synthase (EC 2.2.1.7)
1	fig|208964.1.peg.4046	GTP cyclohydrolase II (EC 3.5.4.25)
1	fig|208964.1.peg.4051	Transcription termination protein NusB
1	fig|208964.1.peg.4052	6,7-dimethyl-8-ribityllumazine synthase (EC 2.5.1.78)
1	fig|208964.1.peg.4053	3,4-dihydroxy-2-butanone 4-phosphate synthase (EC 4.1.99.12) / GTP cyclohydrolase II (EC 3.5.4.25)
1	fig|208964.1.peg.4054	Riboflavin synthase eubacterial/eukaryotic (EC 2.5.1.9)
1	fig|208964.1.peg.4232	Single-stranded DNA-binding protein
1	fig|208964.1.peg.4237	LSU ribosomal protein L17p
1	fig|208964.1.peg.4238	DNA-directed RNA polymerase alpha subunit (EC 2.7.7.6)
1	fig|208964.1.peg.4239	SSU ribosomal protein S4p (S9e) @ SSU ribosomal protein S4p (S9e), zinc-independent
1	fig|208964.1.peg.4240	SSU ribosomal protein S11p (S14e)
1	fig|208964.1.peg.4241	SSU ribosomal protein S13p (S18e)
1	fig|208964.1.peg.4242	LSU ribosomal protein L36p @ LSU ribosomal protein L36p, zinc-dependent
1	fig|208964.1.peg.4243	Preprotein translocase secY subunit (TC 3.A.5.1.1)
1	fig|208964.1.peg.4244	LSU ribosomal protein L15p (L27Ae)
1	fig|208964.1.peg.4245	LSU ribosomal protein L30p (L7e)
1	fig|208964.1.peg.4246	SSU ribosomal protein S5p (S2e)
1	fig|208964.1.peg.4247	LSU ribosomal protein L18p (L5e)
1	fig|208964.1.peg.4248	LSU ribosomal protein L6p (L9e)
1	fig|208964.1.peg.4249	SSU ribosomal protein S8p (S15Ae)
1	fig|208964.1.peg.4250	SSU ribosomal protein S14p (S29e) @ SSU ribosomal protein S14p (S29e), zinc-independent
1	fig|208964.1.peg.4251	LSU ribosomal protein L5p (L11e)
1	fig|208964.1.peg.4252	LSU ribosomal protein L24p (L26e)
1	fig|208964.1.peg.4253	LSU ribosomal protein L14p (L23e)
1	fig|208964.1.peg.4254	SSU ribosomal protein S17p (S11e)
1	fig|208964.1.peg.4255	LSU ribosomal protein L29p (L35e)
1	fig|208964.1.peg.4256	LSU ribosomal protein L16p (L10e)
1	fig|208964.1.peg.4257	SSU ribosomal protein S3p (S3e)
1	fig|208964.1.peg.4258	LSU ribosomal protein L22p (L17e)
1	fig|208964.1.peg.4259	SSU ribosomal protein S19p (S15e)
1	fig|208964.1.peg.4260	LSU ribosomal protein L2p (L8e)
1	fig|208964.1.peg.4261	LSU ribosomal protein L23p (L23Ae)
1	fig|208964.1.peg.4262	LSU ribosomal protein L4p (L1e)
1	fig|208964.1.peg.4263	LSU ribosomal protein L3p (L3e)
1	fig|208964.1.peg.4264	SSU ribosomal protein S10p (S20e)
1	fig|208964.1.peg.4266	Translation elongation factor G
1	fig|208964.1.peg.4267	SSU ribosomal protein S7p (S5e)
1	fig|208964.1.peg.4268	SSU ribosomal protein S12p (S23e)
1	fig|208964.1.peg.4269	DNA-directed RNA polymerase beta' subunit (EC 2.7.7.6)
1	fig|208964.1.peg.4270	DNA-directed RNA polymerase beta subunit (EC 2.7.7.6)
1	fig|208964.1.peg.4271	LSU ribosomal protein L7/L12 (P1/P2)
1	fig|208964.1.peg.4272	LSU ribosomal protein L10p (P0)
1	fig|208964.1.peg.4273	LSU ribosomal protein L1p (L10Ae)
1	fig|208964.1.peg.4274	LSU ribosomal protein L11p (L12e)
1	fig|208964.1.peg.4275	Transcription antitermination protein NusG
1	fig|208964.1.peg.4276	Preprotein translocase subunit SecE (TC 3.A.5.1.1)
1	fig|208964.1.peg.4292	Low-affinity inorganic phosphate transporter ## but no induction at low Pi in P. aeruginosa (Zaborina et al., unpublished)
1	fig|208964.1.peg.4314	Formyltetrahydrofolate deformylase (EC 3.5.1.10)
1	fig|208964.1.peg.4315	transcriptional regulator MvaT, P16 subunit
1	fig|208964.1.peg.4329	Pyruvate kinase (EC 2.7.1.40)
1	fig|208964.1.peg.4333	Fumarate hydratase class I, aerobic (EC 4.2.1.2)
1	fig|208964.1.peg.4385	Heat shock protein 60 family chaperone GroEL
1	fig|208964.1.peg.4386	Heat shock protein 60 family co-chaperone GroES
1	fig|208964.1.peg.4395	UPF0234 protein YajQ
1	fig|208964.1.peg.4406	UDP-3-O-[3-hydroxymyristoyl] N-acetylglucosamine deacetylase (EC 3.5.1.108)
1	fig|208964.1.peg.4407	Cell division protein FtsZ (EC 3.4.24.-)
1	fig|208964.1.peg.4408	Cell division protein FtsA
1	fig|208964.1.peg.4409	Cell division protein FtsQ
1	fig|208964.1.peg.4410	D-alanine--D-alanine ligase (EC 6.3.2.4) ## cluster B
1	fig|208964.1.peg.4411	UDP-N-acetylmuramate--alanine ligase (EC 6.3.2.8)
1	fig|208964.1.peg.4412	UDP-N-acetylglucosamine--N-acetylmuramyl-(pentapeptide) pyrophosphoryl-undecaprenol N-acetylglucosamine transferase (EC 2.4.1.227)
1	fig|208964.1.peg.4413	Cell division protein FtsW
1	fig|208964.1.peg.4414	UDP-N-acetylmuramoylalanine--D-glutamate ligase (EC 6.3.2.9)
1	fig|208964.1.peg.4415	Phospho-N-acetylmuramoyl-pentapeptide-transferase (EC 2.7.8.13)
1	fig|208964.1.peg.4416	UDP-N-acetylmuramoyl-tripeptide--D-alanyl-D-alanine ligase (EC 6.3.2.10)
1	fig|208964.1.peg.4417	UDP-N-acetylmuramoylalanyl-D-glutamate--2,6-diaminopimelate ligase (EC 6.3.2.13) ## MurE
1	fig|208964.1.peg.4418	Cell division protein FtsI [Peptidoglycan synthetase] (EC 2.4.1.129)
1	fig|208964.1.peg.4419	Cell division protein FtsL
1	fig|208964.1.peg.4420	rRNA small subunit methyltransferase H # 16S rRNA m(4) C1402 methyltransferase
1	fig|208964.1.peg.4421	Cell division protein MraZ
1	fig|208964.1.peg.4423	LppC putative lipoprotein
1	fig|208964.1.peg.4424	Predicted endonuclease distantly related to archaeal Holliday junction resolvase
1	fig|208964.1.peg.4425	Phosphoheptose isomerase (EC 5.3.1.-)
1	fig|208964.1.peg.4426	21 kDa hemolysin precursor
1	fig|208964.1.peg.4432	SSU ribosomal protein S9p (S16e)
1	fig|208964.1.peg.4433	LSU ribosomal protein L13p (L13Ae)
1	fig|208964.1.peg.4441	Membrane protein YhcB, DUF1043
1	fig|208964.1.peg.4447	Histidinol-phosphate aminotransferase (EC 2.6.1.9)
1	fig|208964.1.peg.4448	Histidinol dehydrogenase (EC 1.1.1.23)
1	fig|208964.1.peg.4449	ATP phosphoribosyltransferase (EC 2.4.2.17)
1	fig|208964.1.peg.4450	UDP-N-acetylglucosamine 1-carboxyvinyltransferase (EC 2.5.1.7)
1	fig|208964.1.peg.4451	YrbA protein
1	fig|208964.1.peg.4452	Phospholipid ABC transporter-binding protein MlaB ## presumed to modulate activity
1	fig|208964.1.peg.4453	Phospholipid ABC transporter shuttle protein MlaC
1	fig|208964.1.peg.4454	Phospholipid ABC transporter substrate-binding protein MlaD
1	fig|208964.1.peg.4455	Phospholipid ABC transporter permease protein MlaE
1	fig|208964.1.peg.4456	Phospholipid ABC transporter ATP-binding protein MlaF
1	fig|208964.1.peg.4457	D-arabinose 5-phosphate isomerase (EC 5.3.1.13)
1	fig|208964.1.peg.4458	3-deoxy-D-manno-octulosonate 8-phosphate phosphatase (EC 3.1.3.45)
1	fig|208964.1.peg.4459	Lipopolysaccharide-assembly protein LptC
1	fig|208964.1.peg.4460	LptA, protein essential for LPS transport across the periplasm
1	fig|208964.1.peg.4461	Lipopolysaccharide ABC transporter, ATP-binding protein LptB
1	fig|208964.1.peg.4462	RNA polymerase sigma-54 factor RpoN
1	fig|208964.1.peg.4463	Ribosome hibernation protein YhbH
1	fig|208964.1.peg.4464	PTS system nitrogen-specific IIA component, PtsN
1	fig|208964.1.peg.4465	Hypothetical ATP-binding protein UPF0042, contains P-loop
1	fig|208964.1.peg.4466	Phosphocarrier protein, nitrogen regulation associated
1	fig|208964.1.peg.4479	Rod shape-determining protein MreD
1	fig|208964.1.peg.4480	Rod shape-determining protein MreC
1	fig|208964.1.peg.4481	Rod shape-determining protein MreB
1	fig|208964.1.peg.4482	Aspartyl-tRNA(Asn) amidotransferase subunit C (EC 6.3.5.6) @ Glutamyl-tRNA(Gln) amidotransferase subunit C (EC 6.3.5.7)
1	fig|208964.1.peg.4483	Aspartyl-tRNA(Asn) amidotransferase subunit A (EC 6.3.5.6) @ Glutamyl-tRNA(Gln) amidotransferase subunit A (EC 6.3.5.7)
1	fig|208964.1.peg.4484	Aspartyl-tRNA(Asn) amidotransferase subunit B (EC 6.3.5.6) @ Glutamyl-tRNA(Gln) amidotransferase subunit B (EC 6.3.5.7)
1	fig|208964.1.peg.4544	Ribosomal large subunit pseudouridine synthase D (EC 5.4.99.23) ## LSU Psi1911, Psi1915 and Psi1917
1	fig|208964.1.peg.4545	Outer membrane beta-barrel assembly protein BamD
1	fig|208964.1.peg.4557	4-hydroxy-3-methylbut-2-enyl diphosphate reductase (EC 1.17.1.2)
1	fig|208964.1.peg.4558	FKBP-type peptidyl-prolyl cis-trans isomerase SlpA (EC 5.2.1.8)
1	fig|208964.1.peg.4559	Lipoprotein signal peptidase (EC 3.4.23.36)
1	fig|208964.1.peg.4560	Isoleucyl-tRNA synthetase (EC 6.1.1.5)
1	fig|208964.1.peg.4561	Riboflavin kinase (EC 2.7.1.26) / FMN adenylyltransferase (EC 2.7.7.2)
1	fig|208964.1.peg.4563	SSU ribosomal protein S20p
1	fig|208964.1.peg.4565	Glutamate 5-kinase (EC 2.7.2.11) / RNA-binding C-terminal domain PUA
1	fig|208964.1.peg.4566	GTP-binding protein Obg
1	fig|208964.1.peg.4567	LSU ribosomal protein L27p
1	fig|208964.1.peg.4568	LSU ribosomal protein L21p
1	fig|208964.1.peg.4569	Nonaprenyl diphosphate synthase (geranyl-diphosphate specific) (EC 2.5.1.84)
1	fig|208964.1.peg.4578	FIG00953225: hypothetical protein
1	fig|208964.1.peg.4602	Serine hydroxymethyltransferase (EC 2.1.2.1)
1	fig|208964.1.peg.4644	Hypoxanthine-guanine phosphoribosyltransferase (EC 2.4.2.8)
1	fig|208964.1.peg.4646	Uracil permease
1	fig|208964.1.peg.4666	FIG140336: TPR domain protein
1	fig|208964.1.peg.4667	Outer membrane lipoprotein LolB
1	fig|208964.1.peg.4668	4-diphosphocytidyl-2-C-methyl-D-erythritol kinase (EC 2.7.1.148)
1	fig|208964.1.peg.4669	Ribose-phosphate pyrophosphokinase (EC 2.7.6.1)
1	fig|208964.1.peg.4670	LSU ribosomal protein L25p
1	fig|208964.1.peg.4671	Peptidyl-tRNA hydrolase (EC 3.1.1.29)
1	fig|208964.1.peg.4672	GTP-binding and nucleic acid-binding protein YchF
1	fig|208964.1.peg.4675	Carbonic anhydrase (EC 4.2.1.1)
1	fig|208964.1.peg.4691	CDP-diacylglycerol--serine O-phosphatidyltransferase (EC 2.7.8.8)
1	fig|208964.1.peg.4692	Ketol-acid reductoisomerase (EC 1.1.1.86)
1	fig|208964.1.peg.4693	Acetolactate synthase small subunit (EC 2.2.1.6)
1	fig|208964.1.peg.4694	Acetolactate synthase large subunit (EC 2.2.1.6)
1	fig|208964.1.peg.4721	C4-type zinc finger protein, DksA/TraR family
1	fig|208964.1.peg.4725	Poly(A) polymerase (EC 2.7.7.19)
1	fig|208964.1.peg.4726	2-amino-4-hydroxy-6-hydroxymethyldihydropteridine pyrophosphokinase (EC 2.7.6.3)
1	fig|208964.1.peg.4738	Polyribonucleotide nucleotidyltransferase (EC 2.7.7.8)
1	fig|208964.1.peg.4739	SSU ribosomal protein S15p (S13e)
1	fig|208964.1.peg.4740	tRNA pseudouridine synthase B (EC 5.4.99.25) ## tRNA Psi55
1	fig|208964.1.peg.4741	Ribosome-binding factor A
1	fig|208964.1.peg.4742	Translation initiation factor 2
1	fig|208964.1.peg.4743	Transcription termination protein NusA
1	fig|208964.1.peg.4744	Bacterial ribosome SSU maturation protein RimP
1	fig|208964.1.peg.4745	Preprotein translocase subunit SecG (TC 3.A.5.1.1)
1	fig|208964.1.peg.4746	Triosephosphate isomerase (EC 5.3.1.1)
1	fig|208964.1.peg.4747	Phosphoglucosamine mutase (EC 5.4.2.10)
1	fig|208964.1.peg.4748	Dihydropteroate synthase (EC 2.5.1.15)
1	fig|208964.1.peg.4749	Cell division protein FtsH (EC 3.4.24.-)
1	fig|208964.1.peg.4752	Permeases of the major facilitator superfamily
1	fig|208964.1.peg.4753	Transcription elongation factor GreA
1	fig|208964.1.peg.4754	Carbamoyl-phosphate synthase large chain (EC 6.3.5.5)
1	fig|208964.1.peg.4755	L-lysine permease
1	fig|208964.1.peg.4756	Carbamoyl-phosphate synthase small chain (EC 6.3.5.5)
1	fig|208964.1.peg.4763	Outer membrane beta-barrel assembly protein BamE
1	fig|208964.1.peg.4766	tmRNA-binding protein SmpB
1	fig|208964.1.peg.4843	3-dehydroquinate dehydratase II (EC 4.2.1.10) ## AroCII
1	fig|208964.1.peg.4844	Biotin carboxyl carrier protein of acetyl-CoA carboxylase
1	fig|208964.1.peg.4845	Biotin carboxylase of acetyl-CoA carboxylase (EC 6.3.4.14)
1	fig|208964.1.peg.4847	Ribosomal protein L11 methyltransferase (EC 2.1.1.-)
1	fig|208964.1.peg.4849	tRNA dihydrouridine synthase B (EC 1.-.-.-)
1	fig|208964.1.peg.4851	IMP cyclohydrolase (EC 3.5.4.10) / Phosphoribosylaminoimidazolecarboxamide formyltransferase (EC 2.1.2.3)
1	fig|208964.1.peg.4852	Phosphoribosylamine--glycine ligase (EC 6.3.4.13)
1	fig|208964.1.peg.4919	Azurin
1	fig|208964.1.peg.4928	Replicative DNA helicase (DnaB) (EC 3.6.4.12)
1	fig|208964.1.peg.4929	LSU ribosomal protein L9p
1	fig|208964.1.peg.4930	FIG003573: hypothetical protein
1	fig|208964.1.peg.4931	SSU ribosomal protein S18p @ SSU ribosomal protein S18p, zinc-independent
1	fig|208964.1.peg.4932	SSU ribosomal protein S6p
1	fig|208964.1.peg.4935	Adenylosuccinate synthetase (EC 6.3.4.4)
1	fig|208964.1.peg.4936	ATP phosphoribosyltransferase regulatory subunit (EC 2.4.2.17)
1	fig|208964.1.peg.4937	Putative inner membrane protein YjeT (clustered with HflC)
1	fig|208964.1.peg.4938	HflC protein
1	fig|208964.1.peg.4939	HflK protein
1	fig|208964.1.peg.4940	GTP-binding protein HflX
1	fig|208964.1.peg.4941	RNA-binding protein Hfq
1	fig|208964.1.peg.4954	Phosphatidylserine decarboxylase (EC 4.1.1.65)
1	fig|208964.1.peg.4993	ADP-heptose synthase (EC 2.7.-.-) / D-glycero-beta-D-manno-heptose 7-phosphate kinase
1	fig|208964.1.peg.4994	Lipid A export ATP-binding/permease protein MsbA
1	fig|208964.1.peg.4995	Oligosaccharide repeat unit polymerase Wzy; O-antigen ligase
1	fig|208964.1.peg.4998	Glycosyltransferase (EC 2.4.1.-) in large core OS assembly cluster
1	fig|208964.1.peg.4999	Hypothetical protein FIG015671 in large core OS assembly cluster
1	fig|208964.1.peg.5000	Probable transcription regulator Mig-14
1	fig|208964.1.peg.5001	Glycosyl transferase in large core OS assembly cluster
1	fig|208964.1.peg.5002	Carbamoyltransferase in large core OS assembly cluster
1	fig|208964.1.peg.5003	Serine/threonine protein kinase
1	fig|208964.1.peg.5004	InaA protein
1	fig|208964.1.peg.5005	Heptose kinase WapQ, eukaryotic type
1	fig|208964.1.peg.5006	Lipopolysaccharide core biosynthesis protein WaaP (EC 2.7.-.-), heptosyl-I-kinase
1	fig|208964.1.peg.5007	UDP-glucose:(heptosyl) LPS alpha1,3-glucosyltransferase WaaG (EC 2.4.1.-)
1	fig|208964.1.peg.5008	Lipopolysaccharide heptosyltransferase I (EC 2.4.1.-)
1	fig|208964.1.peg.5009	ADP-heptose--lipooligosaccharide heptosyltransferase II (EC 2.4.1.-)
1	fig|208964.1.peg.5010	Branched-chain amino acid aminotransferase (EC 2.6.1.42)
1	fig|208964.1.peg.5012	Pyruvate dehydrogenase E1 component (EC 1.2.4.1)
1	fig|208964.1.peg.5013	Dihydrolipoamide acetyltransferase component of pyruvate dehydrogenase complex (EC 2.3.1.12)
1	fig|208964.1.peg.5034	Septum-associated cell division protein DamX
1	fig|208964.1.peg.5035	3-dehydroquinate synthase (EC 4.2.3.4) # AroB
1	fig|208964.1.peg.5043	NADP-dependent malic enzyme (EC 1.1.1.40)
1	fig|208964.1.peg.5046	LSU ribosomal protein L31p @ LSU ribosomal protein L31p, zinc-dependent
1	fig|208964.1.peg.5060	2-methoxy-6-polyprenyl-1,4-benzoquinol methylase (EC 2.1.1.201)
1	fig|208964.1.peg.5061	Protein YigP (COG3165) clustered with ubiquinone biosynthetic genes
1	fig|208964.1.peg.5077	Proline iminopeptidase (EC 3.4.11.5)
1	fig|208964.1.peg.5107	Fructose-1,6-bisphosphatase, type I (EC 3.1.3.11)
1	fig|208964.1.peg.5114	GTP-binding protein TypA/BipA
1	fig|208964.1.peg.5116	Glutamine synthetase type I (EC 6.3.1.2)
1	fig|208964.1.peg.5125	Protein export cytoplasm chaperone protein (SecB, maintains protein to be exported in unfolded state)
1	fig|208964.1.peg.5126	Glutaredoxin 3 (Grx3)
1	fig|208964.1.peg.5127	FIG136845: Rhodanese-related sulfurtransferase
1	fig|208964.1.peg.5128	2,3-bisphosphoglycerate-independent phosphoglycerate mutase (EC 5.4.2.12)
1	fig|208964.1.peg.5137	Imidazole glycerol phosphate synthase cyclase subunit (EC 4.1.3.-)
1	fig|208964.1.peg.5138	Phosphoribosylformimino-5-aminoimidazole carboxamide ribotide isomerase (EC 5.3.1.16)
1	fig|208964.1.peg.5139	Imidazole glycerol phosphate synthase amidotransferase subunit (EC 2.4.2.-)
1	fig|208964.1.peg.5140	Imidazoleglycerol-phosphate dehydratase (EC 4.2.1.19)
1	fig|208964.1.peg.5143	A/G-specific adenine glycosylase (EC 3.2.2.-)
1	fig|208964.1.peg.5144	A/G-specific adenine glycosylase (EC 3.2.2.-)
1	fig|208964.1.peg.5145	FIG001341: Probable Fe(2+)-trafficking protein YggX
1	fig|208964.1.peg.5158	dTDP-glucose 4,6-dehydratase (EC 4.2.1.46)
1	fig|208964.1.peg.5159	dTDP-4-dehydrorhamnose reductase (EC 1.1.1.133)
1	fig|208964.1.peg.5160	Glucose-1-phosphate thymidylyltransferase (EC 2.7.7.24)
1	fig|208964.1.peg.5161	dTDP-4-dehydrorhamnose 3,5-epimerase (EC 5.1.3.13)
1	fig|208964.1.peg.5189	Phosphoenolpyruvate carboxykinase [ATP] (EC 4.1.1.49)
1	fig|208964.1.peg.5198	Transcription accessory protein (S1 RNA-binding domain)
1	fig|208964.1.peg.5211	Glycine cleavage system H protein
1	fig|208964.1.peg.5212	Aminomethyltransferase (glycine cleavage system T protein) (EC 2.1.2.10)
1	fig|208964.1.peg.5218	2-octaprenyl-3-methyl-6-methoxy-1,4-benzoquinol hydroxylase (EC 1.14.13.-)
1	fig|208964.1.peg.5220	2-octaprenyl-6-methoxyphenol hydroxylase (EC 1.14.13.-)
1	fig|208964.1.peg.5221	Xaa-Pro aminopeptidase (EC 3.4.11.9)
1	fig|208964.1.peg.5222	FIG001590: Putative conserved exported protein precursor
1	fig|208964.1.peg.5236	Transcription termination factor Rho
1	fig|208964.1.peg.5240	Porphobilinogen synthase (EC 4.2.1.24)
1	fig|208964.1.peg.5250	Alginate regulatory protein AlgP
1	fig|208964.1.peg.5260	Argininosuccinate lyase (EC 4.3.2.1)
1	fig|208964.1.peg.5273	lipopeptide LppL precursor
1	fig|208964.1.peg.5274	Diaminopimelate decarboxylase (EC 4.1.1.20)
1	fig|208964.1.peg.5275	Diaminopimelate epimerase (EC 5.1.1.7)
1	fig|208964.1.peg.5276	Protein of unknown function DUF484
1	fig|208964.1.peg.5282	FIG00953808: hypothetical protein
1	fig|208964.1.peg.5295	Xanthine phosphoribosyltransferase (EC 2.4.2.22)
1	fig|208964.1.peg.5312	LSU ribosomal protein L33p @ LSU ribosomal protein L33p, zinc-independent
1	fig|208964.1.peg.5313	LSU ribosomal protein L28p @ LSU ribosomal protein L28p, zinc-independent
1	fig|208964.1.peg.5317	Phosphopantothenoylcysteine decarboxylase (EC 4.1.1.36) / Phosphopantothenoylcysteine synthetase (EC 6.3.2.5)
1	fig|208964.1.peg.5331	Ribonuclease PH (EC 2.7.7.56)
1	fig|208964.1.peg.5332	Protein YicC
1	fig|208964.1.peg.5333	Guanylate kinase (EC 2.7.4.8)
1	fig|208964.1.peg.5334	DNA-directed RNA polymerase omega subunit (EC 2.7.7.6)
1	fig|208964.1.peg.5335	GTP pyrophosphokinase (EC 2.7.6.5), (p)ppGpp synthetase II / Guanosine-3',5'-bis(diphosphate) 3'-pyrophosphohydrolase (EC 3.1.7.2)
1	fig|208964.1.peg.5341	Hydrogen peroxide-inducible genes activator
1	fig|208964.1.peg.5342	ATP-dependent DNA helicase RecG (EC 3.6.4.12)
1	fig|208964.1.peg.5422	N5-carboxyaminoimidazole ribonucleotide synthase (EC 6.3.4.18)
1	fig|208964.1.peg.5423	N5-carboxyaminoimidazole ribonucleotide mutase (EC 5.4.99.18)
1	fig|208964.1.peg.5487	Cytochrome c4
1	fig|208964.1.peg.5488	Cytochrome c5
1	fig|208964.1.peg.5500	Methionine ABC transporter ATP-binding protein
1	fig|208964.1.peg.5501	Methionine ABC transporter permease protein
1	fig|208964.1.peg.5502	Methionine ABC transporter substrate-binding protein
1	fig|208964.1.peg.5546	Glucosamine--fructose-6-phosphate aminotransferase [isomerizing] (EC 2.6.1.16)
1	fig|208964.1.peg.5549	N-acetylglucosamine-1-phosphate uridyltransferase (EC 2.7.7.23) / Glucosamine-1-phosphate N-acetyltransferase (EC 2.3.1.157)
1	fig|208964.1.peg.5550	ATP synthase epsilon chain (EC 3.6.3.14)
1	fig|208964.1.peg.5551	ATP synthase beta chain (EC 3.6.3.14)
1	fig|208964.1.peg.5552	ATP synthase gamma chain (EC 3.6.3.14)
1	fig|208964.1.peg.5553	ATP synthase alpha chain (EC 3.6.3.14)
1	fig|208964.1.peg.5554	ATP synthase delta chain (EC 3.6.3.14)
1	fig|208964.1.peg.5555	ATP synthase F0 sector subunit b (EC 3.6.3.14)
1	fig|208964.1.peg.5556	ATP synthase F0 sector subunit c (EC 3.6.3.14)
1	fig|208964.1.peg.5557	ATP synthase F0 sector subunit a
1	fig|208964.1.peg.5558	ATP synthase protein I
1	fig|208964.1.peg.5559	Chromosome (plasmid) partitioning protein ParB
1	fig|208964.1.peg.5560	Chromosome (plasmid) partitioning protein ParA
1	fig|208964.1.peg.5561	rRNA small subunit 7-methylguanosine (m7G) methyltransferase GidB
1	fig|208964.1.peg.5562	tRNA uridine 5-carboxymethylaminomethyl modification enzyme GidA
1	fig|208964.1.peg.5565	Inner membrane protein translocase component YidC, long form
1	fig|208964.1.peg.5566	Ribonuclease P protein component (EC 3.1.26.5)
1	fig|208964.1.peg.5567	LSU ribosomal protein L34p
1	fig|208964.1.peg.5686	Peptide chain release factor 2; programmed frameshift-containing
1	fig|208964.1.rna.78	hypothetical protein
1	fig|208964.1.rna.94	hypothetical protein
2	fig|208964.1.peg.152	transcriptional regulator PcaQ
2	fig|208964.1.peg.153	Protocatechuate 3,4-dioxygenase beta chain (EC 1.13.11.3)
2	fig|208964.1.peg.154	Protocatechuate 3,4-dioxygenase alpha chain (EC 1.13.11.3)
2	fig|208964.1.peg.227	3-oxoadipate CoA-transferase subunit A (EC 2.8.3.6); Glutaconate CoA-transferase subunit A (EC 2.8.3.12)
2	fig|208964.1.peg.228	3-oxoadipate CoA-transferase subunit B (EC 2.8.3.6); Glutaconate CoA-transferase subunit B (EC 2.8.3.12)
2	fig|208964.1.peg.229	Beta-ketoadipyl CoA thiolase (EC 2.3.1.-)
2	fig|208964.1.peg.236	4-hydroxybenzoate transporter
2	fig|208964.1.peg.241	PhaK-like protein
2	fig|208964.1.peg.242	Hexuronate transporter
2	fig|208964.1.peg.243	hydroxyphenylpyruvate isomerase / 4-hydroxyphenylpyruvate dioxygenase (EC 1.13.11.27)
2	fig|208964.1.peg.248	P-hydroxybenzoate hydroxylase (EC 1.14.13.2)
2	fig|208964.1.peg.879	COGs COG3777
2	fig|208964.1.peg.880	Probable acyl-CoA dehydrogenase (EC 1.3.99.3)
2	fig|208964.1.peg.881	biphenyl-2,3-diol 1,2-dioxygenase III-related protein
2	fig|208964.1.peg.882	MmgE/PrpD family protein
2	fig|208964.1.peg.1240	Hydrolases of the alpha/beta superfamily
2	fig|208964.1.peg.1241	Enoyl-CoA hydratase (EC 4.2.1.17)
2	fig|208964.1.peg.1254	2,5-dioxovalerate dehydrogenase (EC 1.2.1.26) # hydroxy-L-proline-inducible
2	fig|208964.1.peg.1255	1-pyrroline-4-hydroxy-2-carboxylate deaminase (EC 3.5.4.22) # predicted
2	fig|208964.1.peg.1256	2-methylaconitate racemase
2	fig|208964.1.peg.1257	ABC-type polar amino acid transport system, ATPase component
2	fig|208964.1.peg.1258	ABC-type amino acid transport system, permease component
2	fig|208964.1.peg.1259	ABC transporter, membrane spanning protein
2	fig|208964.1.peg.1260	2-Methylcitrate dehydratase AcnD ## predicted from clustering to proline racemase
2	fig|208964.1.peg.1261	ABC transporter, substrate binding protein
2	fig|208964.1.peg.1267	Putative oxidoreductase in 4-hydroxyproline catabolic gene cluster
2	fig|208964.1.peg.1268	D-amino-acid oxidase (EC 1.4.3.3)
2	fig|208964.1.peg.1269	4-hydroxyproline epimerase (EC 5.1.1.8)
2	fig|208964.1.peg.1629	3-hydroxybutyryl-CoA dehydrogenase (EC 1.1.1.157); 3-hydroxyacyl-CoA dehydrogenase (EC 1.1.1.35)
2	fig|208964.1.peg.2469	Putative transcriptional regulator
2	fig|208964.1.peg.2470	Gentisate 1,2-dioxygenase (EC 1.13.11.4)
2	fig|208964.1.peg.2471	Fumarylacetoacetase (EC 3.7.1.2)
2	fig|208964.1.peg.2472	4-hydroxybenzoate transporter
2	fig|208964.1.peg.2473	Maleylacetoacetate isomerase (EC 5.2.1.2) @ Glutathione S-transferase, zeta (EC 2.5.1.18)
2	fig|208964.1.peg.2474	Protein involved in meta-pathway of phenol degradation
2	fig|208964.1.peg.2940	3-ketoacyl-CoA thiolase (EC 2.3.1.16) @ Acetyl-CoA acetyltransferase (EC 2.3.1.9)
2	fig|208964.1.peg.3454	3-ketoacyl-CoA thiolase (EC 2.3.1.16) @ Acetyl-CoA acetyltransferase (EC 2.3.1.9)
2	fig|208964.1.peg.3540	GDP-mannose 6-dehydrogenase (EC 1.1.1.132)
2	fig|208964.1.peg.3541	Alginate biosynthesis protein Alg8
2	fig|208964.1.peg.3542	Alginate biosynthesis protein Alg44
2	fig|208964.1.peg.3543	Alginate biosynthesis protein AlgK precursor
2	fig|208964.1.peg.3544	Outer membrane protein AlgE
2	fig|208964.1.peg.3545	Poly (beta-D-mannuronate) C5 epimerase precursor (EC 5.1.3.-)
2	fig|208964.1.peg.3546	Alginate biosynthesis protein AlgX
2	fig|208964.1.peg.3547	Alginate lyase precursor (EC 4.2.2.3)
2	fig|208964.1.peg.3588	Phenylacetic acid-specific porin; hydroxycinnamate specific porine
2	fig|208964.1.peg.3589	Acetyl-CoA acetyltransferase (EC 2.3.1.9) @ Beta-ketoadipyl CoA thiolase (EC 2.3.1.-)
2	fig|208964.1.peg.3590	3-hydroxyacyl-CoA dehydrogenase (EC 1.1.1.35) / Enoyl CoA hydratase (EC 4.2.1.17)
2	fig|208964.1.peg.3591	Enoyl-CoA hydratase [branched-chain amino acid degradation] (EC 4.2.1.17)
2	fig|208964.1.peg.3592	L-carnitine dehydratase/bile acid-inducible protein F
2	fig|208964.1.peg.4090	4-hydroxyphenylacetate 3-monooxygenase (EC 1.14.14.9)
2	fig|208964.1.peg.4091	4-hydroxyphenylacetate 3-monooxygenase, reductase component (EC 1.6.8.-)
2	fig|208964.1.peg.4119	Transcriptional activator of 4-hydroxyphenylacetate 3-monooxygenase operon, XylS/AraC family
2	fig|208964.1.peg.4120	5-carboxymethyl-2-oxo-hex-3- ene-1,7-dioate decarboxylase (EC 4.1.1.68) / 2-hydroxyhepta-2,4-diene-1,7-dioate isomerase (EC 5.3.3.-) # N-terminal subunit HpaG1
2	fig|208964.1.peg.4121	5-carboxymethyl-2-oxo-hex-3- ene-1,7-dioate decarboxylase (EC 4.1.1.68) / 2-hydroxyhepta-2,4-diene-1,7-dioate isomerase (EC 5.3.3.-) # C-terminal subunit HpaG2
2	fig|208964.1.peg.4122	5-carboxymethyl-2-hydroxymuconate semialdehyde dehydrogenase (EC 1.2.1.60)
2	fig|208964.1.peg.4124	5-carboxymethyl-2-hydroxymuconate delta-isomerase (EC 5.3.3.10)
2	fig|208964.1.peg.4125	4-hydroxyphenylacetate symporter, major facilitator superfamily (MFS)
2	fig|208964.1.peg.4146	Transcriptional activator of acetoin dehydrogenase operon AcoR
2	fig|208964.1.peg.4147	Short-chain alcohol dehydrogenase associated with acetoin utilization
2	fig|208964.1.peg.4148	Acetoin catabolism protein X
2	fig|208964.1.peg.4149	Acetoin dehydrogenase E1 component alpha-subunit (EC 1.2.4.-)
2	fig|208964.1.peg.4150	Acetoin dehydrogenase E1 component beta-subunit (EC 1.2.4.-)
2	fig|208964.1.peg.4151	Dihydrolipoamide acetyltransferase component (E2) of acetoin dehydrogenase complex (EC 2.3.1.12)
2	fig|208964.1.peg.4152	2,3-butanediol dehydrogenase, R-alcohol forming, (R)- and (S)-acetoin-specific (EC 1.1.1.4)
2	fig|208964.1.peg.4974	Acetohydroxy acid synthase
2	fig|208964.1.peg.4975	acyl-CoA synthetase, putative
2	fig|208964.1.peg.4976	Acyl-CoA dehydrogenase PA4979
2	fig|208964.1.peg.4977	Enoyl-CoA hydratase (EC 4.2.1.17)
2	fig|208964.1.peg.4991	Probable acyl-CoA dehydrogenase (EC 1.3.99.3)
2	fig|208964.1.peg.4992	Acyl-CoA dehydrogenases
2	fig|208964.1.peg.5381	Lipolytic enzyme
2	fig|208964.1.peg.5382	3-hydroxybutyryl-CoA dehydratase (EC 4.2.1.55)
2	fig|208964.1.peg.5383	Carnitine 3-dehydrogenase (EC 1.1.1.108) @ 3-hydroxybutyryl-CoA dehydrogenase (EC 1.1.1.157) @ 3-hydroxyacyl-CoA dehydrogenase (EC 1.1.1.35)
2	fig|208964.1.peg.5384	FIG00452993: hypothetical protein
2	fig|208964.1.peg.5385	L-carnitine ABC transporter, substrate-binding protein
2	fig|208964.1.peg.5386	Carnitine operon transcriptional regulator
2	fig|208964.1.peg.5398	Electron transfer flavoprotein, beta subunit
3	fig|208964.1.peg.183	Arylsulfatase (EC 3.1.6.1)
3	fig|208964.1.peg.184	Alkanesulfonates ABC transporter ATP-binding protein / Sulfonate ABC transporter, ATP-binding subunit SsuB
3	fig|208964.1.peg.185	Alkanesulfonates transport system permease protein
3	fig|208964.1.peg.186	Alkanesulfonates-binding protein
3	fig|208964.1.peg.191	LysR family transcriptional regulator PA0191
3	fig|208964.1.peg.192	putative TonB-dependent receptor
3	fig|208964.1.peg.193	Alpha-ketoglutarate-dependent taurine dioxygenase (EC 1.14.11.17)
3	fig|208964.1.peg.194	Alpha-ketoglutarate-dependent taurine dioxygenase (EC 1.14.11.17)
3	fig|208964.1.peg.2083	p-cumate dioxygenase large subunit (CmtAb)
3	fig|208964.1.peg.2084	Asparagine synthetase [glutamine-hydrolyzing] (EC 6.3.5.4)
3	fig|208964.1.peg.2085	putative ring-hydroxylating dioxygenase small subunit
3	fig|208964.1.peg.2086	probable epoxide hydrolase
3	fig|208964.1.peg.2087	FIG00955493: hypothetical protein
3	fig|208964.1.peg.2088	SAM-dependent methyltransferases
3	fig|208964.1.peg.2089	Outer membrane receptor proteins, mostly Fe transport
3	fig|208964.1.peg.2090	Coenzyme F420-dependent N5,N10-methylene tetrahydromethanopterin reductase and related flavin-dependent oxidoreductases
3	fig|208964.1.peg.2307	Taurine transport system permease protein TauC
3	fig|208964.1.peg.2308	Taurine transport ATP-binding protein TauB
3	fig|208964.1.peg.2309	Taurine-binding periplasmic protein TauA
3	fig|208964.1.peg.2310	Alpha-ketoglutarate-dependent taurine dioxygenase (EC 1.14.11.17)
3	fig|208964.1.peg.2324	Acyl-CoA dehydrogenase; probable dibenzothiophene desulfurization enzyme
3	fig|208964.1.peg.2325	Acyl-CoA dehydrogenase; probable dibenzothiophene desulfurization enzyme
3	fig|208964.1.peg.2346	Acyl-CoA dehydrogenase; probable dibenzothiophene desulfurization enzyme
3	fig|208964.1.peg.2347	Acyl-CoA dehydrogenase; probable dibenzothiophene desulfurization enzyme
3	fig|208964.1.peg.2348	Coenzyme F420-dependent N5,N10-methylene tetrahydromethanopterin reductase and related flavin-dependent oxidoreductases
3	fig|208964.1.peg.2349	Methionine ABC transporter substrate-binding protein
3	fig|208964.1.peg.2350	Methionine ABC transporter ATP-binding protein
3	fig|208964.1.peg.2351	Methionine ABC transporter permease protein
3	fig|208964.1.peg.2354	Propionate catabolism operon regulatory protein PrpR
3	fig|208964.1.peg.2355	Acyl-CoA dehydrogenase; probable dibenzothiophene desulfurization enzyme
3	fig|208964.1.peg.2356	Methanesulfonate monooxygenase (EC 1.14.14.5)
3	fig|208964.1.peg.2357	FMN reductase (EC 1.5.1.29)
3	fig|208964.1.peg.2594	Alkanesulfonates-binding protein
3	fig|208964.1.peg.2595	Alkanesulfonates-binding protein
3	fig|208964.1.peg.2596	Alkanesulfonates-binding protein
3	fig|208964.1.peg.2597	Acyl-CoA dehydrogenase, short-chain specific (EC 1.3.8.1)
3	fig|208964.1.peg.2598	Alkanesulfonate monooxygenase (EC 1.14.14.5)
3	fig|208964.1.peg.2599	Alkanesulfonates-binding protein
3	fig|208964.1.peg.2600	Alkanesulfonate monooxygenase (EC 1.14.14.5)
3	fig|208964.1.peg.3441	Organosulfonate utilization protein SsuF
3	fig|208964.1.peg.3442	Alkanesulfonate ABC transporter ATP-binding protein SsuB
3	fig|208964.1.peg.3443	Alkanesulfonate ABC transporter permease protein SsuC
3	fig|208964.1.peg.3444	Alkanesulfonate monooxygenase (EC 1.14.14.5)
3	fig|208964.1.peg.3445	Alkanesulfonates-binding protein
3	fig|208964.1.peg.3446	FMN reductase (NADPH) (EC 1.5.1.38)
3	fig|208964.1.peg.3447	Alkanesulfonates ABC transporter ATP-binding protein
3	fig|208964.1.peg.3448	Alkanesulfonates transport system permease protein
3	fig|208964.1.peg.3449	Alkanesulfonates-binding protein
3	fig|208964.1.peg.3934	Alpha-ketoglutarate-dependent taurine dioxygenase (EC 1.14.11.17)
3	fig|208964.1.peg.3935	Taurine transport system permease protein TauC
3	fig|208964.1.peg.3936	Taurine transport ATP-binding protein TauB
3	fig|208964.1.peg.3937	Taurine-binding periplasmic protein TauA
3	fig|208964.1.peg.3938	Acyl-CoA dehydrogenase; probable dibenzothiophene desulfurization enzyme
3	fig|208964.1.peg.3953	Coenzyme F420-dependent N5,N10-methylene tetrahydromethanopterin reductase and related flavin-dependent oxidoreductases; sulfonate monooxygenase
4	fig|208964.1.peg.673	Heme oxygenase HemO, associated with heme uptake
4	fig|208964.1.peg.1301	RNA polymerase sigma-70 factor, ECF subfamily
4	fig|208964.1.peg.1302	probable transmembrane sensor
4	fig|208964.1.peg.1303	Putative Ton-B dependent hemine receptor
4	fig|208964.1.peg.2033	iron-chelator utilization protein
4	fig|208964.1.peg.2034	SAM-dependent methyltransferases
4	fig|208964.1.peg.2383	Transcriptional regulator, LysR family
4	fig|208964.1.peg.2384	Hypothetical protein in pyoverdin gene cluster / Fe2+/Zn2+ uptake regulation proteins
4	fig|208964.1.peg.2385	Acyl-homoserine lactone acylase PvdQ (EC 3.5.1.-), quorum-quenching
4	fig|208964.1.peg.2386	L-ornithine 5-monooxygenase (EC 1.13.12.-), PvdA of pyoverdin biosynthesis
4	fig|208964.1.peg.2389	Macrolide-specific efflux protein MacA
4	fig|208964.1.peg.2390	Pyoverdine efflux carrier and ATP binding protein
4	fig|208964.1.peg.2391	Outer membrane pyoverdine eflux protein
4	fig|208964.1.peg.2392	Pyoverdine biosynthesis related protein PvdP # Twin-arginine translocation pathway signal domain
4	fig|208964.1.peg.2393	Putative dipeptidase, pyoverdin biosynthesis PvdM
4	fig|208964.1.peg.2394	Pyoverdin biosynthesis protein PvdN, putative aminotransferase, class V
4	fig|208964.1.peg.2395	PvdO, pyoverdine responsive serine/threonine kinase (predicted by OlgaV)
4	fig|208964.1.peg.2396	Pyoverdine synthetase PvdF, N5-hydroxyornithine formyltransferase
4	fig|208964.1.peg.2397	PvdE, pyoverdine ABC export system, fused ATPase and permease components
4	fig|208964.1.peg.2398	Outer membrane ferripyoverdine receptor FpvA, TonB-dependent
4	fig|208964.1.peg.2399	Pyoverdine sidechain non-ribosomal peptide synthetase PvdD
4	fig|208964.1.peg.2400	Pyoverdine sidechain non-ribosomal peptide synthetase PvdJ
4	fig|208964.1.peg.2401	Pyoverdine sidechain non-ribosomal peptide synthetase PvdJ
4	fig|208964.1.peg.2402	Pyoverdine sidechain non-ribosomal peptide synthetase PvdI
4	fig|208964.1.peg.2403	FIG137594: Putative iron-regulated membrane protein
4	fig|208964.1.peg.2404	FIG139991: Putative thiamine pyrophosphate-requiring enzyme
4	fig|208964.1.peg.2405	FIG137877: Hypothetical protein in pyoverdin gene cluster
4	fig|208964.1.peg.2406	FIG049111: Hypothetical protein in pyoverdin gene cluster
4	fig|208964.1.peg.2407	Cation ABC transporter, periplasmic cation-binding protein, PA2407 homolog
4	fig|208964.1.peg.2408	ABC transporter in pyoverdin gene cluster, ATP-binding component
4	fig|208964.1.peg.2409	ABC transporter in pyoverdin gene cluster, permease component
4	fig|208964.1.peg.2410	ABC transporter in pyoverdin gene cluster, periplasmic component
4	fig|208964.1.peg.2411	Probable thioesterase involved in non-ribosomal peptide biosynthesis, PA2411 homolog
4	fig|208964.1.peg.2412	FIG006220: Hypothetical MbtH-like protein
4	fig|208964.1.peg.2413	Pyoverdin biosynthesis protein PvdH, L-2,4-diaminobutyrate:2-oxoglutarate aminotransferase (EC 2.6.1.76)
4	fig|208964.1.peg.2424	Pyoverdine chromophore precursor synthetase PvdL
4	fig|208964.1.peg.2425	Thioesterase PvdG involved in non-ribosomal peptide biosynthesis
4	fig|208964.1.peg.2426	Sigma factor PvdS, controling pyoverdin biosynthesis
4	fig|208964.1.peg.2427	Hypothetical protein PvdY
4	fig|208964.1.peg.3407	Hemophore HasA
4	fig|208964.1.peg.4167	Outer membrane ferripyoverdine receptor FpvB, for Type I pyoverdine
4	fig|208964.1.peg.4467	Metal transporter, ZIP family
4	fig|208964.1.peg.4468	Manganese superoxide dismutase (EC 1.15.1.1)
4	fig|208964.1.peg.4469	FOG: TPR repeat
4	fig|208964.1.peg.4470	Fumarate hydratase class II (EC 4.2.1.2)
4	fig|208964.1.peg.4471	FagA protein
4	fig|208964.1.peg.4703	lipoprotein, putative
4	fig|208964.1.peg.4704	Heme ABC transporter, ATPase component HmuV
4	fig|208964.1.peg.4705	Heme ABC transporter, permease protein HmuU
4	fig|208964.1.peg.4706	Heme ABC transporter, cell surface heme and hemoprotein receptor HmuT
4	fig|208964.1.peg.4707	Hemin transport protein HmuS
4	fig|208964.1.peg.4708	TonB-dependent hemin, ferrichrome receptor
5	fig|208964.1.peg.14	FIG00964692: hypothetical protein
5	fig|208964.1.peg.443	hypothetical protein
5	fig|208964.1.peg.499	FIG00960221: hypothetical protein
5	fig|208964.1.peg.716	Retron-type RNA-directed DNA polymerase (EC 2.7.7.49)
5	fig|208964.1.peg.717	hypothetical protein
5	fig|208964.1.peg.875	Type IIA topoisomerase (DNA gyrase/topo II, topoisomerase IV), A subunit
5	fig|208964.1.peg.981	hypothetical protein
5	fig|208964.1.peg.982	hypothetical protein
5	fig|208964.1.peg.1068	Transcriptional regulator, LysR family
5	fig|208964.1.peg.1205	Putative oxidoreductase
5	fig|208964.1.peg.1362	Multi antimicrobial extrusion protein (Na(+)/drug antiporter), MATE family of MDR efflux pumps
5	fig|208964.1.peg.1372	hypothetical protein
5	fig|208964.1.peg.1373	Superfamily I DNA and RNA helicases
5	fig|208964.1.peg.1511	FIG00957186: hypothetical protein
5	fig|208964.1.peg.1532	FIG00953368: hypothetical protein
5	fig|208964.1.peg.1860	LysR-family transcriptional regulator PA1859
5	fig|208964.1.peg.1993	Xanthine transporter,putative
5	fig|208964.1.peg.2156	Endonuclease/Exonuclease/phosphatase family protein
5	fig|208964.1.peg.2226	hypothetical protein
5	fig|208964.1.peg.2227	probable transcriptional regulator
5	fig|208964.1.peg.2228	6-aminohexanoate-dimer hydrolase (EC 3.5.1.46)
5	fig|208964.1.peg.2387	Sigma-70 factor FpvI (ECF subfamily), controling pyoverdin biosynthesis @ FIG006045: Sigma factor, ECF subfamily
5	fig|208964.1.peg.2578	Acetyltransferases, including N-acetylases of ribosomal proteins
5	fig|208964.1.peg.2935	FIG00954813: hypothetical protein
5	fig|208964.1.peg.2936	Cytochrome B561
5	fig|208964.1.peg.3140	DNA uptake protein and related DNA-binding proteins
5	fig|208964.1.peg.3320	Integral membrane protein
5	fig|208964.1.peg.3548	Probable poly(beta-D-mannuronate) O-acetylase (EC 2.3.1.-)
5	fig|208964.1.peg.3680	SAM-dependent methyltransferase (EC 2.1.1.-)
5	fig|208964.1.peg.4295	Flp pilus assembly protein CpaA
5	fig|208964.1.peg.4335	FIG00954264: hypothetical protein
5	fig|208964.1.peg.4485	Rare lipoprotein A
5	fig|208964.1.peg.4628	Lysine-specific permease
5	fig|208964.1.peg.5084	FIG00955761: hypothetical protein
5	fig|208964.1.peg.5085	FIG00955668: hypothetical protein
5	fig|208964.1.peg.5151	Arginine ABC transporter, permease protein ArtQ
5	fig|208964.1.peg.5152	Amino acid ABC transporter, permease protein
5	fig|208964.1.peg.5261	hypothetical protein
6	fig|208964.1.peg.1692	Type III secretion inner membrane protein (YscT,HrcT,SpaR,EscT,EpaR1,homologous to flagellar export components)
6	fig|208964.1.peg.1693	Type III secretion inner membrane protein (YscS,homologous to flagellar export components)
6	fig|208964.1.peg.1694	Type III secretion inner membrane protein (YscR,SpaR,HrcR,EscR,homologous to flagellar export components)
6	fig|208964.1.peg.1695	Type III secretion inner membrane protein (YscQ,homologous to flagellar export components)
6	fig|208964.1.peg.1696	Type III secretion protein (YscP)
6	fig|208964.1.peg.1697	Type III secretion spans bacterial envelope protein (YscO)
6	fig|208964.1.peg.1698	Type III secretion cytoplasmic ATP synthase (EC 3.6.3.14, YscN,SpaL,MxiB,HrcN,EscN)
6	fig|208964.1.peg.1699	Type III secretion outermembrane contact sensing protein( yopN,Yop4b,LcrE)
6	fig|208964.1.peg.1700	Type III secretion outermembrane negative regulator of secretion (TyeA)
6	fig|208964.1.peg.1701	putative type III secretion protein SycN
6	fig|208964.1.peg.1702	putative type III secretion protein YscX
6	fig|208964.1.peg.1703	required for Yop secretion
6	fig|208964.1.peg.1704	Type III secretion inner membrane channel protein (LcrD,HrcV,EscV,SsaV)
6	fig|208964.1.peg.1705	Type III secretion low calcium response protein (LcrR)
6	fig|208964.1.peg.1706	Type III secretion cytoplasmic plug protein (LcrG)
6	fig|208964.1.peg.1707	Type III secretion cytoplasmic LcrG inhibitor (LcrV,secretion and targeting control protein, V antigen)
6	fig|208964.1.peg.1708	Type III secretion chaperone protein for YopD (SycD)
6	fig|208964.1.peg.1709	Type III secretion host injection protein (YopB)
6	fig|208964.1.peg.1710	Type III secretion host injection and negative regulator protein (YopD)
6	fig|208964.1.peg.1711	Unknown, probably involved in type III secretion
6	fig|208964.1.peg.1712	FIG00962212: hypothetical protein
6	fig|208964.1.peg.1713	Type III secretion transporter lipoprotein (YscW,VirG)
6	fig|208964.1.peg.1714	Type III secretion thermoregulatory protein (LcrF,VirF,transcription regulation of virulence plasmid)
6	fig|208964.1.peg.1715	Type III secretion negative regulator (LscZ)
6	fig|208964.1.peg.1716	Type III secretion chaperone protein for YopN (SycN,YscB)
6	fig|208964.1.peg.1717	Type III secretion outermembrane pore forming protein (YscC,MxiD,HrcC, InvG)
6	fig|208964.1.peg.1718	Type III secretion inner membrane protein (YscD,homologous to flagellar export components)
6	fig|208964.1.peg.1719	Type III secretion protein (YscE)
6	fig|208964.1.peg.1720	Type III secretion cytoplasmic protein (YscF)
6	fig|208964.1.peg.1721	Type III secretion spans bacterial envelope protein (YscG)
6	fig|208964.1.peg.1722	Type III secretion effector protein (YopR, encoded by YscH)
6	fig|208964.1.peg.1723	Type III secretion cytoplasmic protein (YscI)
6	fig|208964.1.peg.1724	Type III secretion bridge between inner and outermembrane lipoprotein (YscJ,HrcJ,EscJ, PscJ)
6	fig|208964.1.peg.1725	Type III secretion cytoplasmic protein (YscK)
6	fig|208964.1.peg.1726	Type III secretion cytoplasmic protein (YscL)
7	fig|208964.1.peg.1078	Flagellar basal-body rod protein FlgB
7	fig|208964.1.peg.1079	Flagellar basal-body rod protein FlgC
7	fig|208964.1.peg.1080	Flagellar basal-body rod modification protein FlgD
7	fig|208964.1.peg.1081	Flagellar hook protein FlgE
7	fig|208964.1.peg.1082	Flagellar basal-body rod protein FlgF
7	fig|208964.1.peg.1083	Flagellar basal-body rod protein FlgG
7	fig|208964.1.peg.1084	Flagellar L-ring protein FlgH
7	fig|208964.1.peg.1085	Flagellar P-ring protein FlgI
7	fig|208964.1.peg.1086	Flagellar protein FlgJ [peptidoglycan hydrolase]
7	fig|208964.1.peg.1099	Flagellar sensor histidine kinase FleS
7	fig|208964.1.peg.1100	Flagellar two-component response regulator FleR
7	fig|208964.1.peg.1101	Flagellar hook-basal body complex protein FliE
7	fig|208964.1.peg.1102	Flagellar M-ring protein FliF
7	fig|208964.1.peg.1103	Flagellar motor switch protein FliG
7	fig|208964.1.peg.1104	Flagellar assembly protein FliH
7	fig|208964.1.peg.1443	Flagellar basal body-associated protein FliL
7	fig|208964.1.peg.1444	Flagellar motor switch protein FliM
7	fig|208964.1.peg.1445	Flagellar motor switch protein FliN
7	fig|208964.1.peg.1446	Flagellar biosynthesis protein FliO
7	fig|208964.1.peg.1453	Flagellar biosynthesis protein FlhA
7	fig|208964.1.peg.1454	Flagellar biosynthesis protein FlhF
7	fig|208964.1.peg.1455	Flagellar synthesis regulator FleN
7	fig|208964.1.peg.1456	RNA polymerase sigma factor for flagellar operon
7	fig|208964.1.peg.1457	Chemotaxis regulator - transmits chemoreceptor signals to flagelllar motor components CheY
7	fig|208964.1.peg.1458	Chemotaxis response - phosphatase CheZ
7	fig|208964.1.peg.3350	Flagellar basal-body P-ring formation protein FlgA
7	fig|208964.1.peg.3351	Negative regulator of flagellin synthesis FlgM
7	fig|208964.1.peg.3352	Flagellar biosynthesis protein FlgN
7	fig|208964.1.peg.3353	Flagellar brake protein YcgR
8	fig|208964.1.peg.615	Holin
8	fig|208964.1.peg.616	FIG00958825: hypothetical protein
8	fig|208964.1.peg.617	Baseplate assembly protein V
8	fig|208964.1.peg.618	Baseplate assembly protein W
8	fig|208964.1.peg.619	Baseplate assembly protein J
8	fig|208964.1.peg.620	Phage tail fibers
8	fig|208964.1.peg.621	Phage tail fiber protein
8	fig|208964.1.peg.622	hypothetical protein
8	fig|208964.1.peg.623	Phage tail sheath monomer
8	fig|208964.1.peg.624	Phage major tail tube protein
8	fig|208964.1.peg.625	FIG00958026: hypothetical protein
8	fig|208964.1.peg.626	Methyl-accepting chemotaxis protein
8	fig|208964.1.peg.627	Phage protein U
8	fig|208964.1.peg.628	Phage tail protein
8	fig|208964.1.peg.629	FIG032563: Phage tail protein D
8	fig|208964.1.peg.630	Phage lysozyme
8	fig|208964.1.peg.631	FIG00959580: hypothetical protein
8	fig|208964.1.peg.632	FIG00963715: hypothetical protein
8	fig|208964.1.peg.633	hypothetical protein
8	fig|208964.1.peg.634	Acyl-CoA dehydrogenases
8	fig|208964.1.peg.635	FIG00954095: hypothetical protein
8	fig|208964.1.peg.636	FIG00958178: hypothetical protein
8	fig|208964.1.peg.637	Phage-related minor tail protein
8	fig|208964.1.peg.638	Phage minor tail protein #tail protein M
8	fig|208964.1.peg.639	Phage minor tail protein #Phage minor tail protein L
8	fig|208964.1.peg.640	Phage tail assembly protein #Phage tail assembly protein K
8	fig|208964.1.peg.641	Phage tail assembly protein I
8	fig|208964.1.peg.642	Phage tail fiber protein #Phage host specificity protein J
9	fig|208964.1.peg.745	3-hydroxyisobutyryl-CoA hydrolase (EC 3.1.2.4)
9	fig|208964.1.peg.746	Enoyl-CoA hydratase [valine degradation] (EC 4.2.1.17) / Enoyl-CoA hydratase [isoleucine degradation] (EC 4.2.1.17)
9	fig|208964.1.peg.747	Branched-chain acyl-CoA dehydrogenase (EC 1.3.99.12)
9	fig|208964.1.peg.748	Methylmalonate-semialdehyde dehydrogenase (EC 1.2.1.27)
9	fig|208964.1.peg.1999	Succinyl-CoA:3-ketoacid-coenzyme A transferase subunit A (EC 2.8.3.5)
9	fig|208964.1.peg.2000	Succinyl-CoA:3-ketoacid-coenzyme A transferase subunit B (EC 2.8.3.5)
9	fig|208964.1.peg.2001	Acetyl-CoA acetyltransferase (EC 2.3.1.9)
9	fig|208964.1.peg.2003	D-beta-hydroxybutyrate dehydrogenase (EC 1.1.1.30)
9	fig|208964.1.peg.2011	Hydroxymethylglutaryl-CoA lyase (EC 4.1.3.4)
9	fig|208964.1.peg.2012	Methylcrotonyl-CoA carboxylase biotin-containing subunit (EC 6.4.1.4)
9	fig|208964.1.peg.2013	Methylglutaconyl-CoA hydratase (EC 4.2.1.18)
9	fig|208964.1.peg.2014	Methylcrotonyl-CoA carboxylase carboxyl transferase subunit (EC 6.4.1.4)
9	fig|208964.1.peg.2015	Isovaleryl-CoA dehydrogenase (EC 1.3.8.4); Acyl-CoA dehydrogenase, short-chain specific (EC 1.3.8.1)
9	fig|208964.1.peg.2016	Predicted transcriptional regulator LiuR of leucine degradation pathway, MerR family
9	fig|208964.1.peg.2247	Branched-chain alpha-keto acid dehydrogenase, E1 component, alpha subunit (EC 1.2.4.4)
9	fig|208964.1.peg.2248	Branched-chain alpha-keto acid dehydrogenase, E1 component, beta subunit (EC 1.2.4.4)
9	fig|208964.1.peg.2249	Dihydrolipoamide acyltransferase component of branched-chain alpha-keto acid dehydrogenase complex (EC 2.3.1.168)
9	fig|208964.1.peg.2250	Dihydrolipoamide dehydrogenase of branched-chain alpha-keto acid dehydrogenase (EC 1.8.1.4)
9	fig|208964.1.peg.2552	Butyryl-CoA dehydrogenase (EC 1.3.8.1)
9	fig|208964.1.peg.2553	3-ketoacyl-CoA thiolase (EC 2.3.1.16) @ Acetyl-CoA acetyltransferase (EC 2.3.1.9)
9	fig|208964.1.peg.2554	3-hydroxyacyl-CoA dehydrogenase (EC 1.1.1.35) @ 17hydroxysteroid dehydrogenase type 10 (HSD10)-like
9	fig|208964.1.peg.2555	Acyl-CoA synthetases (AMP-forming)/AMP-acid ligases
9	fig|208964.1.peg.3568	Propionate--CoA ligase (EC 6.2.1.17)
9	fig|208964.1.peg.3569	3-hydroxyisobutyrate dehydrogenase (EC 1.1.1.31)
9	fig|208964.1.peg.3570	Methylmalonate-semialdehyde dehydrogenase (EC 1.2.1.27)
10	fig|208964.1.peg.203	Amidase family protein BDAG_03520
10	fig|208964.1.peg.204	Spermidine/putrescine import ABC transporter substrate-binding protein PotD (TC 3.A.1.11.1)
10	fig|208964.1.peg.205	Spermidine/putrescine import ABC transporter permease protein PotC (TC 3.A.1.11.1)
10	fig|208964.1.peg.206	Spermidine/putrescine import ABC transporter permease protein PotB (TC 3.A.1.11.1)
10	fig|208964.1.peg.207	Spermidine/putrescine import ABC transporter ATP-binding protein PotA (TC 3.A.1.11.1)
10	fig|208964.1.peg.208	probable transcriptional regulator
10	fig|208964.1.peg.288	sodium-solute symporter, putative
10	fig|208964.1.peg.289	Arginase/agmatinase/formimionoglutamate hydrolase, arginase family
10	fig|208964.1.peg.290	Transcriptional activator GpuR
10	fig|208964.1.peg.324	Spermidine/putrescine import ABC transporter substrate-binding protein PotD (TC 3.A.1.11.1)
10	fig|208964.1.peg.325	Spermidine/putrescine import ABC transporter permease protein PotC (TC 3.A.1.11.1)
10	fig|208964.1.peg.326	Spermidine/putrescine import ABC transporter permease protein PotB (TC 3.A.1.11.1)
10	fig|208964.1.peg.327	Spermidine/putrescine import ABC transporter ATP-binding protein PotA (TC 3.A.1.11.1)
10	fig|208964.1.peg.1195	Arginine/ornithine antiporter ArcD
10	fig|208964.1.peg.1196	NG,NG-dimethylarginine dimethylaminohydrolase 1 (EC 3.5.3.18)
10	fig|208964.1.peg.2921	LysR-family transcriptional regulator
10	fig|208964.1.peg.2922	Metal-dependent amidase/aminoacylase/carboxypeptidase
10	fig|208964.1.peg.2923	Histidine ABC transporter, histidine-binding periplasmic protein precursor HisJ (TC 3.A.1.3.1)
10	fig|208964.1.peg.2924	Histidine ABC transporter, permease protein HisQ (TC 3.A.1.3.1)
10	fig|208964.1.peg.2925	Histidine ABC transporter, permease protein HisM (TC 3.A.1.3.1)
10	fig|208964.1.peg.2926	Histidine ABC transporter, ATP-binding protein HisP (TC 3.A.1.3.1)
10	fig|208964.1.peg.4978	Arginine permease RocE
10	fig|208964.1.peg.4979	Signal transduction histidine kinase
10	fig|208964.1.peg.4980	probable two-component response regulator
10	fig|208964.1.peg.4982	ABC transporter, periplasmic spermidine putrescine-binding protein PotD (TC 3.A.1.11.1)
11	fig|208964.1.peg.2136	FIG00955334: hypothetical protein
11	fig|208964.1.peg.2137	FIG00953853: hypothetical protein
11	fig|208964.1.peg.2138	ATP-dependent DNA ligase (EC 6.5.1.1) clustered with Ku protein, LigD
11	fig|208964.1.peg.2139	hypothetical protein
11	fig|208964.1.peg.2140	Metallothionein
11	fig|208964.1.peg.2141	Nicotinamide-nucleotide amidase (EC 3.5.1.42)
11	fig|208964.1.peg.2142	Short-chain dehydrogenase/reductase SDR
11	fig|208964.1.peg.2143	FIG00958671: hypothetical protein
11	fig|208964.1.peg.2144	Glycogen phosphorylase (EC 2.4.1.1)
11	fig|208964.1.peg.2148	Mg(2+)-transport-ATPase-associated protein MgtC
11	fig|208964.1.peg.2149	FIG00957581: hypothetical protein
11	fig|208964.1.peg.2150	Ku domain protein
11	fig|208964.1.peg.2151	Alpha-amylase (EC 3.2.1.1)
11	fig|208964.1.peg.2152	Trehalose synthase (EC 5.4.99.16)
11	fig|208964.1.peg.2153	1,4-alpha-glucan (glycogen) branching enzyme, GH-13-type (EC 2.4.1.18)
11	fig|208964.1.peg.2157	COG1801: Uncharacterized conserved protein
11	fig|208964.1.peg.2158	Threonine dehydrogenase and related Zn-dependent dehydrogenases
11	fig|208964.1.peg.2159	CBS domain containing protein
11	fig|208964.1.peg.2160	Glycogen debranching enzyme (EC 3.2.1.-)
11	fig|208964.1.peg.2161	hypothetical protein
11	fig|208964.1.peg.2162	Malto-oligosyltrehalose synthase (EC 5.4.99.15)
11	fig|208964.1.peg.2163	4-alpha-glucanotransferase (amylomaltase) (EC 2.4.1.25)
11	fig|208964.1.peg.2164	Malto-oligosyltrehalose trehalohydrolase (EC 3.2.1.141)
11	fig|208964.1.peg.2165	Glycogen synthase, ADP-glucose transglucosylase (EC 2.4.1.21)
11	fig|208964.1.peg.2166	FIG00953670: hypothetical protein
12	fig|208964.1.peg.219	Cys regulon transcriptional activator CysB
12	fig|208964.1.peg.220	Aldehyde dehydrogenase (EC 1.2.1.3)
12	fig|208964.1.peg.221	D-serine/D-alanine/glycine transporter
12	fig|208964.1.peg.222	Omega-amino acid--pyruvate aminotransferase (EC 2.6.1.18)
12	fig|208964.1.peg.223	ABC transporter, periplasmic spermidine putrescine-binding protein PotD (TC 3.A.1.11.1)
12	fig|208964.1.peg.1018	Protein acetyltransferase
12	fig|208964.1.peg.1019	MaoC-like dehydratase
12	fig|208964.1.peg.1020	Sialic acid transporter (permease) NanT
12	fig|208964.1.peg.1147	Alcohol dehydrogenase (EC 1.1.1.1)
12	fig|208964.1.peg.1148	Urea carboxylase-related amino acid permease
12	fig|208964.1.peg.1498	Eukaryotic-type low-affinity urea transporter
12	fig|208964.1.peg.2275	Cinnamyl alcohol dehydrogenase/reductase (EC 1.1.1.195) @ Alcohol dehydrogenase (EC 1.1.1.1)
12	fig|208964.1.peg.2276	Transcriptional regulator, AraC family
12	fig|208964.1.peg.3504	Aldehyde dehydrogenase (EC 1.2.1.3)
12	fig|208964.1.peg.3505	Aspartate dehydrogenase homolog
12	fig|208964.1.peg.3506	COG0028: Thiamine pyrophosphate-requiring enzymes
12	fig|208964.1.peg.4803	Omega-amino acid--pyruvate aminotransferase (EC 2.6.1.18)
12	fig|208964.1.peg.4855	Urea ABC transporter, urea binding protein
12	fig|208964.1.peg.4856	Urea ABC transporter, permease protein UrtB
12	fig|208964.1.peg.4857	Urea ABC transporter, permease protein UrtC
12	fig|208964.1.peg.4858	Urea ABC transporter, ATPase protein UrtD
12	fig|208964.1.peg.4859	Urea ABC transporter, ATPase protein UrtE
12	fig|208964.1.peg.5294	Pyruvate oxidase [ubiquinone, cytochrome] (EC 1.2.2.2)
13	fig|208964.1.peg.510	Nitrite reductase associated c-type cytochorome NirN
13	fig|208964.1.peg.511	Uroporphyrinogen-III methyltransferase (EC 2.1.1.107)
13	fig|208964.1.peg.512	Heme d1 biosynthesis protein NirJ
13	fig|208964.1.peg.513	Heme d1 biosynthesis protein NirH
13	fig|208964.1.peg.514	Heme d1 biosynthesis protein NirG
13	fig|208964.1.peg.515	Heme d1 biosynthesis protein NirL
13	fig|208964.1.peg.516	Heme d1 biosynthesis protein NirD
13	fig|208964.1.peg.517	Heme d1 biosynthesis protein NirF
13	fig|208964.1.peg.518	Cytochrome c55X precursor NirC
13	fig|208964.1.peg.519	Cytochrome c551 NirM
13	fig|208964.1.peg.520	Nitrite reductase (EC 1.7.2.1)
13	fig|208964.1.peg.521	Nitric oxide reductase activation protein NorQ
13	fig|208964.1.peg.522	Nitric oxide reductase activation protein NorE
13	fig|208964.1.peg.524	Nitric-oxide reductase subunit C (EC 1.7.99.7)
13	fig|208964.1.peg.525	Nitric-oxide reductase subunit B (EC 1.7.99.7)
13	fig|208964.1.peg.526	Nitric oxide reductase activation protein NorD
13	fig|208964.1.peg.3391	Nitrous oxide reductase maturation protein NosR
13	fig|208964.1.peg.3392	Nitrous-oxide reductase (EC 1.7.99.6) / Pseudoazurin
13	fig|208964.1.peg.3393	Nitrous oxide reductase maturation protein NosD
13	fig|208964.1.peg.3394	Nitrous oxide reductase maturation protein NosF (ATPase)
13	fig|208964.1.peg.3395	Nitrous oxide reductase maturation transmembrane protein NosY
13	fig|208964.1.peg.3396	Nitrous oxide reductase maturation protein, outer-membrane lipoprotein NosL
14	fig|208964.1.peg.678	General secretion pathway protein J
14	fig|208964.1.peg.680	General secretion pathway protein C
14	fig|208964.1.peg.681	General secretion pathway protein I
14	fig|208964.1.peg.682	General secretion pathway protein G
14	fig|208964.1.peg.683	General secretion pathway protein K
14	fig|208964.1.peg.684	General secretion pathway protein L
14	fig|208964.1.peg.685	General secretion pathway protein M
14	fig|208964.1.peg.686	General secretion pathway protein D
14	fig|208964.1.peg.687	General secretion pathway protein E
14	fig|208964.1.peg.688	General secretion pathway protein F
14	fig|208964.1.peg.1868	General secretion pathway protein C
14	fig|208964.1.peg.1869	General secretion pathway protein D / Type II secretion outermembrane pore forming protein (PulD)
14	fig|208964.1.peg.2669	FIG00959371: hypothetical protein
14	fig|208964.1.peg.2670	FIG00956524: hypothetical protein
14	fig|208964.1.peg.2671	Type II secretory pathway, component PulK
14	fig|208964.1.peg.2672	Type II secretory pathway, pseudopilin PulG
14	fig|208964.1.peg.2673	General secretion pathway protein I
14	fig|208964.1.peg.2674	Probable type II secretion system protein
14	fig|208964.1.peg.2675	General secretion pathway protein G
14	fig|208964.1.peg.2676	General secretion pathway protein F / Type II secretory pathway, component PulF
14	fig|208964.1.peg.2677	General secretion pathway protein E / Type II secretory pathway, ATPase PulE
15	fig|208964.1.peg.674	hypothetical protein in cluster with VreARI signaling system
15	fig|208964.1.peg.675	Outer membrane TonB-dependent transducer VreA of trans-envelope signaling system
15	fig|208964.1.peg.676	Extracytoplasmic function (ECF) sigma factor VreI
15	fig|208964.1.peg.677	Sigma factor regulator VreR (cytoplasmic membrane-localized) of trans-envelope signaling system
15	fig|208964.1.peg.692	Transposase
15	fig|208964.1.peg.693	Hemolysin activation/secretion protein associated with VreARI signalling system
15	fig|208964.1.peg.694	MotA/TolQ/ExbB proton channel family protein
15	fig|208964.1.peg.697	Putative outer membrane TonB-dependent receptor associated with haemagglutinin family outer membrane protein
15	fig|208964.1.peg.698	ATPase involved in DNA repair
15	fig|208964.1.peg.699	FIG00958542: hypothetical protein
15	fig|208964.1.peg.700	Putative PpiC-type peptidyl-prolyl cis-trans isomerase precursor associated with VreARI signaling system
15	fig|208964.1.peg.701	FIG00959851: hypothetical protein
15	fig|208964.1.peg.702	probable transcriptional regulator
15	fig|208964.1.peg.2057	TonB-dependent receptor
15	fig|208964.1.peg.2058	ABC transporter periplasmic substrate-binding protein PA2058
15	fig|208964.1.peg.2059	ABC transporter premease protein PA2059
15	fig|208964.1.peg.2060	ABC transporter premease protein PA2060
15	fig|208964.1.peg.2061	ABC transporter ATP-binding protein PA2061
15	fig|208964.1.peg.4540	Hemolysin activation/secretion protein associated with VreARI signalling system
15	fig|208964.1.peg.4541	Large exoproteins involved in heme utilization or adhesion
16	fig|208964.1.peg.74	Serine/threonine protein kinase (EC 2.7.11.1) PpkA
16	fig|208964.1.peg.75	Phosphoprotein phosphatase PppA
16	fig|208964.1.peg.76	Protein phosphatase ImpM
16	fig|208964.1.peg.77	IcmF-related protein
16	fig|208964.1.peg.78	Outer membrane protein ImpK/VasF, OmpA/MotB domain
16	fig|208964.1.peg.79	Uncharacterized protein ImpJ/VasE
16	fig|208964.1.peg.80	Type VI secretion lipoprotein/VasD
16	fig|208964.1.peg.81	Uncharacterized protein ImpI/VasC
16	fig|208964.1.peg.82	Uncharacterized protein ImpA
16	fig|208964.1.peg.83	Uncharacterized protein ImpB
16	fig|208964.1.peg.84	Uncharacterized protein ImpC
16	fig|208964.1.peg.85	Uncharacterized protein ImpD
16	fig|208964.1.peg.86	Protein of avirulence locus ImpE
16	fig|208964.1.peg.87	Uncharacterized protein ImpF
16	fig|208964.1.peg.88	Protein ImpG/VasA
16	fig|208964.1.peg.89	Uncharacterized protein ImpH/VasB
16	fig|208964.1.peg.90	ClpB protein
16	fig|208964.1.peg.91	VgrG protein
17	fig|208964.1.peg.1657	Uncharacterized protein ImpA
17	fig|208964.1.peg.1658	Uncharacterized protein ImpB
17	fig|208964.1.peg.1659	Uncharacterized protein ImpC
17	fig|208964.1.peg.1660	Uncharacterized protein similar to VCA0109
17	fig|208964.1.peg.1661	Protein ImpG/VasA
17	fig|208964.1.peg.1662	Uncharacterized protein ImpH/VasB
17	fig|208964.1.peg.1663	ClpB protein
17	fig|208964.1.peg.1664	Sigma-54 dependent transcriptional regulator
17	fig|208964.1.peg.1665	FIG00959589: hypothetical protein
17	fig|208964.1.peg.1666	Uncharacterized protein ImpI/VasC
17	fig|208964.1.peg.1667	Type VI secretion lipoprotein/VasD
17	fig|208964.1.peg.1668	Uncharacterized protein ImpJ/VasE
17	fig|208964.1.peg.1669	Outer membrane protein ImpK/VasF, OmpA/MotB domain
17	fig|208964.1.peg.1670	IcmF-related protein
17	fig|208964.1.peg.1671	serine/threonine phosphoprotein phosphatase
18	fig|208964.1.peg.1272	Outer membrane vitamin B12 receptor BtuB
18	fig|208964.1.peg.1273	Cob(I)alamin adenosyltransferase (EC 2.5.1.17) @ Cob(I)alamin adenosyltransferase (EC 2.5.1.17), clustered with cobalamin synthesis
18	fig|208964.1.peg.1274	Cobyrinic acid a,c-diamide synthetase (EC 6.3.5.11)
18	fig|208964.1.peg.1275	Cobalamin biosynthesis protein BluB @ 5,6-dimethylbenzimidazole synthase, flavin destructase family
18	fig|208964.1.peg.1276	Adenosylcobinamide-phosphate synthase (EC 6.3.1.10)
18	fig|208964.1.peg.1277	L-threonine 3-O-phosphate decarboxylase (EC 4.1.1.81)
18	fig|208964.1.peg.1278	Cobyric acid synthase (EC 6.3.5.10)
18	fig|208964.1.peg.1279	Adenosylcobinamide kinase (EC 2.7.1.156) / Adenosylcobinamide-phosphate guanylyltransferase (EC 2.7.7.62)
18	fig|208964.1.peg.1280	Nicotinate-nucleotide--dimethylbenzimidazole phosphoribosyltransferase (EC 2.4.2.21)
18	fig|208964.1.peg.1281	Alpha-ribazole-5'-phosphate phosphatase (EC 3.1.3.73)
18	fig|208964.1.peg.2903	Cobalt-precorrin 5A hydrolase (EC 3.7.1.12) / Cobalt-precorrin-3b C17-methyltransferase (EC 2.1.1.131)
18	fig|208964.1.peg.2904	Cobalt-precorrin-2 C20-methyltransferase (EC 2.1.1.130)
18	fig|208964.1.peg.2905	Cobalt-precorrin-8 methylmutase (EC 5.4.99.60)
18	fig|208964.1.peg.2906	Cobalamin biosynthesis protein CobG
19	fig|208964.1.peg.1499	Pyruvate kinase (EC 2.7.1.40)
19	fig|208964.1.peg.1500	D-glycerate 2-kinase (EC 2.7.1.165)
19	fig|208964.1.peg.1501	2-hydroxy-3-oxopropionate reductase (EC 1.1.1.60)
19	fig|208964.1.peg.2207	Tricarboxylate transport membrane protein TctA
19	fig|208964.1.peg.2208	Tricarboxylate transport protein TctB
19	fig|208964.1.peg.2209	Tricarboxylate transport protein TctC
19	fig|208964.1.peg.2210	D-glucarate permease
19	fig|208964.1.peg.2211	Y4mH
19	fig|208964.1.peg.2212	4-hydroxythreonine-4-phosphate dehydrogenase (EC 1.1.1.262)
19	fig|208964.1.peg.2213	PhaK-like protein
19	fig|208964.1.peg.2214	Putative transport protein
19	fig|208964.1.peg.2215	Mandelate racemase (EC 5.1.2.2)
19	fig|208964.1.peg.2216	SUGAR TRANSPORTER
19	fig|208964.1.peg.2217	D-Glucuronolactone:NAD+ oxidoreductase (EC 1.2.1.3)
20	fig|208964.1.peg.2360	Uncharacterized protein ImpA
20	fig|208964.1.peg.2361	IcmF-related protein
20	fig|208964.1.peg.2362	Inner membrane protein DotU
20	fig|208964.1.peg.2363	Uncharacterized protein ImpJ/VasE
20	fig|208964.1.peg.2364	Uncharacterized protein homologous to Paeru. PA2364
20	fig|208964.1.peg.2365	Uncharacterized protein ImpB
20	fig|208964.1.peg.2366	Uncharacterized protein ImpC
20	fig|208964.1.peg.2367	Uncharacterized protein ImpD
20	fig|208964.1.peg.2368	Uncharacterized protein ImpF
20	fig|208964.1.peg.2369	Protein ImpG/VasA
20	fig|208964.1.peg.2370	Uncharacterized protein ImpH/VasB
20	fig|208964.1.peg.2371	ClpB protein
20	fig|208964.1.peg.2372	hypothetical protein
20	fig|208964.1.peg.2373	VgrG protein
21	fig|208964.1.peg.4218	Inner-membrane permease FptX, ferripyochelin
21	fig|208964.1.peg.4219	Putative iron-regulated membrane protein FtpC in pyochelin gene cluster
21	fig|208964.1.peg.4220	Hypothetical protein FtpB in pyochelin gene cluster
21	fig|208964.1.peg.4221	Outer membrane receptor for ferric-pyochelin FptA
21	fig|208964.1.peg.4222	ABC efflux pump, fused inner membrane and ATPase subunits in pyochelin gene cluster
21	fig|208964.1.peg.4223	ABC efflux pump, fused inner membrane and ATPase subunits in pyochelin gene cluster
21	fig|208964.1.peg.4224	Pyochelin biosynthetic protein PchG, oxidoreductase (NAD-binding)
21	fig|208964.1.peg.4225	Pyochelin synthetase PchF, non-ribosomal peptide synthetase module
21	fig|208964.1.peg.4226	Dihydroaeruginoate synthetase PchE, non-ribosomal peptide synthetase modules
21	fig|208964.1.peg.4227	Transcriptional regulator PchR
21	fig|208964.1.peg.4228	2,3-dihydroxybenzoate-AMP ligase (EC 2.7.7.58) [pyochelin] siderophore
21	fig|208964.1.peg.4229	Pyochelin biosynthetic protein PchC, predicted thioesterase
21	fig|208964.1.peg.4230	Isochorismate pyruvate-lyase (EC 4.2.99.21) [pyochelin] siderophore @ Isochorismate pyruvate-lyase (EC 4.2.99.21) of siderophore biosynthesis
21	fig|208964.1.peg.4231	Isochorismate synthase (EC 5.4.4.2) [pyochelin] siderophore
22	fig|208964.1.peg.2637	NADH ubiquinone oxidoreductase chain A (EC 1.6.5.3)
22	fig|208964.1.peg.2638	NADH-ubiquinone oxidoreductase chain B (EC 1.6.5.3)
22	fig|208964.1.peg.2639	NADH-ubiquinone oxidoreductase chain C (EC 1.6.5.3) / NADH-ubiquinone oxidoreductase chain D (EC 1.6.5.3)
22	fig|208964.1.peg.2640	NADH-ubiquinone oxidoreductase chain E (EC 1.6.5.3)
22	fig|208964.1.peg.2641	NADH-ubiquinone oxidoreductase chain F (EC 1.6.5.3)
22	fig|208964.1.peg.2642	NADH-ubiquinone oxidoreductase chain G (EC 1.6.5.3)
22	fig|208964.1.peg.2643	NADH-ubiquinone oxidoreductase chain H (EC 1.6.5.3)
22	fig|208964.1.peg.2644	NADH-ubiquinone oxidoreductase chain I (EC 1.6.5.3)
22	fig|208964.1.peg.2645	NADH-ubiquinone oxidoreductase chain J (EC 1.6.5.3)
22	fig|208964.1.peg.2646	NADH-ubiquinone oxidoreductase chain K (EC 1.6.5.3)
22	fig|208964.1.peg.2647	NADH-ubiquinone oxidoreductase chain L (EC 1.6.5.3)
22	fig|208964.1.peg.2648	NADH-ubiquinone oxidoreductase chain M (EC 1.6.5.3)
22	fig|208964.1.peg.2649	NADH-ubiquinone oxidoreductase chain N (EC 1.6.5.3)
23	fig|208964.1.peg.3236	Betaine ABC transporter, substrate-binding protein
23	fig|208964.1.peg.5372	High-affinity choline uptake protein BetT
23	fig|208964.1.peg.5373	Choline ABC transporter, ATP-binding protein @ Betaine ABC transporter, ATP-binding protein @ L-carnitine ABC transporter, ATP-binding protein
23	fig|208964.1.peg.5374	Choline ABC transporter, permease protein @ Betaine ABC transporter, permease protein @ L-carnitine ABC transporter, permease protein
23	fig|208964.1.peg.5375	Choline ABC transporter, substrate-binding protein
23	fig|208964.1.peg.5407	GbcA Glycine betaine demethylase subunit A
23	fig|208964.1.peg.5408	GbcB Glycine betaine demethylase subunit B
23	fig|208964.1.peg.5413	Sarcosine oxidase beta subunit (EC 1.5.3.1)
23	fig|208964.1.peg.5414	Sarcosine oxidase delta subunit (EC 1.5.3.1)
23	fig|208964.1.peg.5415	Sarcosine oxidase alpha subunit (EC 1.5.3.1)
23	fig|208964.1.peg.5416	Sarcosine oxidase gamma subunit (EC 1.5.3.1)
23	fig|208964.1.peg.5417	Formyltetrahydrofolate deformylase (EC 3.5.1.10)
24	fig|208964.1.peg.3144	Transposase
24	fig|208964.1.peg.3145	Undecaprenyl-phosphate alpha-N-acetylglucosaminyl 1-phosphate transferase (EC 2.7.8.33)
24	fig|208964.1.peg.3146	UDP-glucose 4-epimerase (EC 5.1.3.2)
24	fig|208964.1.peg.3147	UDP-2,3-diacetamido-2,3-dideoxy-D-mannuronic acid transferase
24	fig|208964.1.peg.3148	UDP-2,3-diacetamido-2,3-dideoxy-D-glucuronic acid 2-epimerase (EC 5.1.3.23)
24	fig|208964.1.peg.3149	UDP-2,3-diacetamido-2,3-dideoxy-D-mannuronic acid transferase
24	fig|208964.1.peg.3150	LPS biosynthesis protein WbpG
24	fig|208964.1.peg.3151	Similar to imidazole glycerol phosphate synthase cyclase subunit (LPS cluster)
24	fig|208964.1.peg.3152	Similar to imidazole glycerol phosphate synthase amidotransferase subunit (LPS cluster)
24	fig|208964.1.peg.3153	O-antigen flippase Wzx
24	fig|208964.1.peg.3154	Oligosaccharide repeat unit polymerase Wzy
25	fig|208964.1.peg.281	Sulfate and thiosulfate import ATP-binding protein CysA (EC 3.6.3.25)
25	fig|208964.1.peg.282	Sulfate transport system permease protein CysW
25	fig|208964.1.peg.283	Sulfate transport system permease protein CysT
25	fig|208964.1.peg.284	Sulfate and thiosulfate binding protein CysP
25	fig|208964.1.peg.285	FIG00954921: hypothetical protein
25	fig|208964.1.peg.1494	Sulfate-binding protein Sbp
25	fig|208964.1.peg.1757	Phosphoadenylyl-sulfate reductase [thioredoxin] (EC 1.8.4.8) / Adenylyl-sulfate reductase [thioredoxin] (EC 1.8.4.10)
25	fig|208964.1.peg.1838	Oxidoreductase probably involved in sulfite reduction
25	fig|208964.1.peg.1839	Sulfite reductase [NADPH] hemoprotein beta-component (EC 1.8.1.2)
25	fig|208964.1.peg.4442	Sulfate adenylyltransferase subunit 1 (EC 2.7.7.4) / Adenylylsulfate kinase (EC 2.7.1.25)
25	fig|208964.1.peg.4443	Sulfate adenylyltransferase subunit 2 (EC 2.7.7.4)
26	fig|208964.1.peg.718	FIG00965801: hypothetical protein
26	fig|208964.1.peg.719	hypothetical protein of bacteriophage Pf1
26	fig|208964.1.peg.720	hypothetical protein of bacteriophage Pf1
26	fig|208964.1.peg.721	Helix destabilizing protein of bacteriophage Pf1
26	fig|208964.1.peg.722	hypothetical protein of bacteriophage Pf1
26	fig|208964.1.peg.723	hypothetical protein of bacteriophage Pf1
26	fig|208964.1.peg.724	coat protein B of bacteriophage Pf1)
26	fig|208964.1.peg.725	bacteriophage f237 ORF5; Probable coat protein A precursor
26	fig|208964.1.peg.726	Accessory cholera enterotoxin
26	fig|208964.1.peg.727	Zona occludens toxin
26	fig|208964.1.peg.5579	hypothetical protein
27	fig|208964.1.peg.3326	ATP-dependent Clp protease proteolytic subunit (EC 3.4.21.92)
27	fig|208964.1.peg.3327	Non-ribosomal peptide synthetase modules and related proteins
27	fig|208964.1.peg.3328	2-polyprenyl-6-methoxyphenol hydroxylase and related FAD-dependent oxidoreductases
27	fig|208964.1.peg.3329	Siderophore biosynthesis non-ribosomal peptide synthetase modules
27	fig|208964.1.peg.3330	Oxidoreductase, short-chain dehydrogenase/reductase family
27	fig|208964.1.peg.3331	putative cytochrome P450 hydroxylase
27	fig|208964.1.peg.3332	Ketosteroid isomerase-related protein
27	fig|208964.1.peg.3333	3-oxoacyl-[acyl-carrier-protein] synthase, KASIII (EC 2.3.1.180)
27	fig|208964.1.peg.3334	Acyl carrier protein
27	fig|208964.1.peg.3335	SAM-dependent methyltransferases
27	fig|208964.1.peg.3336	Arabinose efflux permease
28	fig|208964.1.peg.322	Acetylpolyamine aminohydrolase
28	fig|208964.1.peg.323	Putrescine importer
28	fig|208964.1.peg.1380	Dehydrogenases with different specificities (related to short-chain alcohol dehydrogenases)
28	fig|208964.1.peg.1404	Transcriptional regulator, TetR family
28	fig|208964.1.peg.2095	Hypothetical protein in cluster with At3g50560-like gene family
28	fig|208964.1.peg.2101	Permease of the drug/metabolite transporter (DMT) superfamily
28	fig|208964.1.peg.2224	hypothetical protein
28	fig|208964.1.peg.2376	DNA-binding response regulator, LuxR family
28	fig|208964.1.peg.2789	putative membrane protein
28	fig|208964.1.peg.3000	Aromatic amino acid transport protein AroP
28	fig|208964.1.peg.4008	O-Methyltransferase involved in polyketide biosynthesis
29	fig|208964.1.peg.5088	N-formylglutamate deformylase (EC 3.5.1.68)
29	fig|208964.1.peg.5089	Imidazolonepropionase (EC 3.5.2.7)
29	fig|208964.1.peg.5090	Histidine ammonia-lyase (EC 4.3.1.3)
29	fig|208964.1.peg.5091	Histidine ABC transporter, ATP-binding protein (TC 3.A.1) # FIG predicted
29	fig|208964.1.peg.5092	Histidine ABC transporter, permease protein (TC 3.A.1) # FIG predicted
29	fig|208964.1.peg.5093	Histidine ABC transporter, histidine-binding protein (TC 3.A.1) # FIG predicted
29	fig|208964.1.peg.5094	Histidine transport protein (permease)
29	fig|208964.1.peg.5095	Histidine ammonia-lyase (EC 4.3.1.3)
29	fig|208964.1.peg.5096	Cytosine/purine/uracil/thiamine/allantoin permease family protein
29	fig|208964.1.peg.5097	Urocanate hydratase (EC 4.2.1.49)
29	fig|208964.1.peg.5103	Formiminoglutamic iminohydrolase (EC 3.5.3.13)
30	fig|208964.1.peg.29	Sulfate permease
30	fig|208964.1.peg.30	Glycine betaine/L-proline transport substrate-binding protein ProX (TC 3.A.1.12.1)
30	fig|208964.1.peg.31	Choline-sulfatase (EC 3.1.6.6)
30	fig|208964.1.peg.32	Transcriptional regulator, LysR family
30	fig|208964.1.peg.4094	2,4'-dihydroxyacetophenone dioxygenase
30	fig|208964.1.peg.4095	Major facilitator family transporter
30	fig|208964.1.peg.4096	Threonine dehydrogenase and related Zn-dependent dehydrogenases
30	fig|208964.1.peg.4097	2-deoxy-D-gluconate 3-dehydrogenase
30	fig|208964.1.peg.4098	Carbohydrate-selective porin, OprB family superfamily
30	fig|208964.1.peg.4099	Choline dehydrogenase (EC 1.1.99.1)
31	fig|208964.1.rna.4	hypothetical protein
31	fig|208964.1.rna.5	hypothetical protein
31	fig|208964.1.rna.9	hypothetical protein
31	fig|208964.1.rna.15	hypothetical protein
31	fig|208964.1.rna.36	hypothetical protein
31	fig|208964.1.rna.43	hypothetical protein
31	fig|208964.1.rna.45	hypothetical protein
31	fig|208964.1.rna.46	hypothetical protein
31	fig|208964.1.rna.54	hypothetical protein
31	fig|208964.1.rna.57	hypothetical protein
32	fig|208964.1.peg.3375	Alpha-D-ribose 1-methylphosphonate 5-triphosphate synthase subunit PhnL (EC 2.7.8.37)
32	fig|208964.1.peg.3376	Phosphonates utilization ATP-binding protein PhnK
32	fig|208964.1.peg.3377	Alpha-D-ribose 1-methylphosphonate 5-phosphate C-P lyase (EC 4.7.1.1)
32	fig|208964.1.peg.3378	Alpha-D-ribose 1-methylphosphonate 5-triphosphate synthase subunit PhnI (EC 2.7.8.37)
32	fig|208964.1.peg.3379	Alpha-D-ribose 1-methylphosphonate 5-triphosphate synthase subunit PhnH (EC 2.7.8.37)
32	fig|208964.1.peg.3380	Alpha-D-ribose 1-methylphosphonate 5-triphosphate synthase subunit PhnG (EC 2.7.8.37)
32	fig|208964.1.peg.3381	Transcriptional regulator PhnF
32	fig|208964.1.peg.3382	Phosphonate ABC transporter permease protein PhnE (TC 3.A.1.9.1)
32	fig|208964.1.peg.3383	Phosphonate ABC transporter substrate-binding protein PhnD (TC 3.A.1.9.1)
32	fig|208964.1.peg.3384	Phosphonate ABC transporter ATP-binding protein PhnC (TC 3.A.1.9.1)
33	fig|208964.1.peg.173	Chemotaxis response regulator protein-glutamate methylesterase CheB (EC 3.1.1.61)
33	fig|208964.1.peg.174	Chemotaxis protein CheD
33	fig|208964.1.peg.175	Chemotaxis protein methyltransferase CheR (EC 2.1.1.80)
33	fig|208964.1.peg.176	Methyl-accepting chemotaxis protein
33	fig|208964.1.peg.177	Positive regulator of CheA protein activity (CheW)
33	fig|208964.1.peg.178	Signal transduction histidine kinase CheA (EC 2.7.3.-)
33	fig|208964.1.peg.179	Chemotaxis regulator - transmits chemoreceptor signals to flagelllar motor components CheY
33	fig|208964.1.peg.180	Methyl-accepting chemotaxis protein
33	fig|208964.1.peg.2573	Methyl-accepting chemotaxis protein I (serine chemoreceptor protein)
33	fig|208964.1.peg.2788	Methyl-accepting chemotaxis protein I (serine chemoreceptor protein)
34	fig|208964.1.peg.1364	FIG006045: Sigma factor, ECF subfamily
34	fig|208964.1.peg.1365	Iron siderophore sensor protein
34	fig|208964.1.peg.1366	Ferrichrome-iron receptor @ Iron siderophore receptor protein
34	fig|208964.1.peg.3408	Hemophore HasA outer membrane receptor HasR / Iron siderophore receptor protein
34	fig|208964.1.peg.3409	Iron siderophore sensor protein
34	fig|208964.1.peg.3410	FIG006045: Sigma factor, ECF subfamily
34	fig|208964.1.peg.3899	Iron siderophore sensor protein
34	fig|208964.1.peg.4892	Iron siderophore sensor protein
34	fig|208964.1.peg.4893	FIG006045: Sigma factor, ECF subfamily
34	fig|208964.1.peg.4894	Iron siderophore receptor protein
35	fig|208964.1.peg.4297	Probable transmembrane protein
35	fig|208964.1.peg.4298	FIG00955051: hypothetical protein
35	fig|208964.1.peg.4299	Flp pilus assembly protein TadD, contains TPR repeats
35	fig|208964.1.peg.4300	Flp pilus assembly protein TadC
35	fig|208964.1.peg.4301	Flp pilus assembly protein TadB
35	fig|208964.1.peg.4302	Type II/IV secretion system ATP hydrolase TadA/VirB11/CpaF, TadA subfamily
35	fig|208964.1.peg.4303	Flp pilus assembly protein CpaE
35	fig|208964.1.peg.4304	Type II/IV secretion system secretin RcpA/CpaC, associated with Flp pilus assembly
35	fig|208964.1.peg.4305	Flp pilus assembly protein RcpC/CpaB
35	fig|208964.1.peg.4306	FIG00958579: hypothetical protein
36	fig|208964.1.peg.3807	Believed to be involved in assembly of Fe-S clusters
36	fig|208964.1.peg.3808	Ferredoxin, 2Fe-2S
36	fig|208964.1.peg.3809	Chaperone protein HscA
36	fig|208964.1.peg.3810	Chaperone protein HscB
36	fig|208964.1.peg.3811	Iron binding protein IscA for iron-sulfur cluster assembly
36	fig|208964.1.peg.3812	Iron-sulfur cluster assembly scaffold protein IscU
36	fig|208964.1.peg.3813	Cysteine desulfurase (EC 2.8.1.7), IscS subfamily
36	fig|208964.1.peg.3814	Iron-sulfur cluster regulator IscR
37	fig|208964.1.peg.1477	ABC transporter involved in cytochrome c biogenesis, CcmB subunit
37	fig|208964.1.peg.1478	Cytochrome c-type biogenesis protein CcmC, putative heme lyase for CcmE
37	fig|208964.1.peg.1479	Cytochrome c-type biogenesis protein CcmD, interacts with CcmCE
37	fig|208964.1.peg.1480	Cytochrome c-type biogenesis protein CcmE, heme chaperone
37	fig|208964.1.peg.1481	Cytochrome c-type biogenesis protein CcmF ## proposed to be part of CcmFH heme lyase
37	fig|208964.1.peg.1482	Thiol:disulfide interchange protein DsbE ## same as CcmG
37	fig|208964.1.peg.1483	Cytochrome c heme lyase subunit CcmL
37	fig|208964.1.peg.1484	Cytochrome c heme lyase subunit CcmH
38	fig|208964.1.peg.105	Cytochrome c oxidase polypeptide II (EC 1.9.3.1)
38	fig|208964.1.peg.106	Cytochrome c oxidase polypeptide I (EC 1.9.3.1)
38	fig|208964.1.peg.107	Cytochrome oxidase biogenesis protein Cox11-CtaG, copper delivery to Cox1
38	fig|208964.1.peg.108	Cytochrome c oxidase polypeptide III (EC 1.9.3.1)
38	fig|208964.1.peg.110	Cytochrome oxidase biogenesis protein Surf1, facilitates heme A insertion
38	fig|208964.1.peg.111	Probable transmembrane protein
38	fig|208964.1.peg.112	Heme A synthase, cytochrome oxidase biogenesis protein Cox15-CtaA
38	fig|208964.1.peg.113	Heme O synthase, protoheme IX farnesyltransferase (EC 2.5.1.-) COX10-CtaB
39	fig|208964.1.peg.3181	4-Hydroxy-2-oxoglutarate aldolase (EC 4.1.3.16) @ 2-dehydro-3-deoxyphosphogluconate aldolase (EC 4.1.2.14)
39	fig|208964.1.peg.3182	6-phosphogluconolactonase (EC 3.1.1.31), eukaryotic type
39	fig|208964.1.peg.3183	Glucose-6-phosphate 1-dehydrogenase (EC 1.1.1.49)
39	fig|208964.1.peg.3191	Integral membrane sensor signal transduction histidine kinase (EC 2.7.13.3), glucose catabolism cluster
39	fig|208964.1.peg.3192	DNA-binding response regulator GltR, controls specific porins for the entry of glucose
39	fig|208964.1.peg.3193	Glucokinase (EC 2.7.1.2)
39	fig|208964.1.peg.3194	Phosphogluconate dehydratase (EC 4.2.1.12)
39	fig|208964.1.peg.3195	NAD-dependent glyceraldehyde-3-phosphate dehydrogenase (EC 1.2.1.12)
40	fig|208964.1.peg.3552	UDP-4-amino-4-deoxy-L-arabinose--oxoglutarate aminotransferase (EC 2.6.1.87)
40	fig|208964.1.peg.3553	Undecaprenyl-phosphate 4-deoxy-4-formamido-L-arabinose transferase (EC 2.4.2.53)
40	fig|208964.1.peg.3554	UDP-4-amino-4-deoxy-L-arabinose formyltransferase (EC 2.1.2.13) / UDP-glucuronic acid oxidase (UDP-4-keto-hexauronic acid decarboxylating) (EC 1.1.1.305)
40	fig|208964.1.peg.3555	4-deoxy-4-formamido-L-arabinose-phosphoundecaprenol deformylase ArnD (EC 3.5.1.n3)
40	fig|208964.1.peg.3556	Undecaprenyl phosphate-alpha-4-amino-4-deoxy-L-arabinose arabinosyl transferase (EC 2.4.2.43) @ Melittin resistance protein PqaB @ Polymyxin resistance protein PmrK
40	fig|208964.1.peg.3557	Undecaprenyl phosphate-aminoarabinose flippase subunit ArnE
40	fig|208964.1.peg.3558	Undecaprenyl phosphate-aminoarabinose flippase subunit ArnF
40	fig|208964.1.peg.3559	UDP-glucose 6-dehydrogenase (EC 1.1.1.22)
41	fig|208964.1.peg.2292	FIG028220: hypothetical protein co-occurring with HEAT repeat protein
41	fig|208964.1.peg.2293	HEAT repeat-containing protein
41	fig|208964.1.peg.2294	Organosulfonate ABC transporter ATP-binding protein
41	fig|208964.1.peg.2295	Organosulfonate ABC transporter permease protein
41	fig|208964.1.peg.2296	Organosulfonate ABC transporter substrate-binding protein
41	fig|208964.1.peg.2297	Adenylylsulfate reductase beta-subunit (EC 1.8.99.2)
41	fig|208964.1.peg.2298	Adenylylsulfate reductase alpha-subunit (EC 1.8.99.2)
41	fig|208964.1.peg.2299	Putative alkanesulfonate metabolism utilization regulator
42	fig|208964.1.peg.5529	Putative metal chaperone, involved in Zn homeostasis, GTPase of COG0523 family
42	fig|208964.1.peg.5531	FIG00954044: hypothetical protein
42	fig|208964.1.peg.5532	Putative metal chaperone, involved in Zn homeostasis, GTPase of COG0523 family
42	fig|208964.1.peg.5533	C4-type zinc finger protein, DksA/TraR family
42	fig|208964.1.peg.5535	N-acetylmuramoyl-L-alanine amidase (EC 3.5.1.28)
42	fig|208964.1.peg.5536	GTP cyclohydrolase I (EC 3.5.4.16) type 2
42	fig|208964.1.peg.5537	Carbonic anhydrase, gamma class (EC 4.2.1.1)
42	fig|208964.1.peg.5538	Dihydroorotase (EC 3.5.2.3)
43	fig|208964.1.peg.1087	Flagellar hook-associated protein FlgK
43	fig|208964.1.peg.1088	Flagellar hook-associated protein FlgL
43	fig|208964.1.peg.1093	Flagellin protein FlaB
43	fig|208964.1.peg.1094	Flagellar protein FlaG
43	fig|208964.1.peg.1095	Flagellar cap protein FliD
43	fig|208964.1.peg.1096	Flagellar biosynthesis protein FliS
43	fig|208964.1.peg.1097	FIG00953167: hypothetical protein
44	fig|208964.1.peg.866	4-hydroxyphenylpyruvate dioxygenase (EC 1.13.11.27)
44	fig|208964.1.peg.871	Aspartate aminotransferase (EC 2.6.1.1) @ Aromatic-amino-acid aminotransferase (EC 2.6.1.57)
44	fig|208964.1.peg.872	Pterin-4-alpha-carbinolamine dehydratase (EC 4.2.1.96)
44	fig|208964.1.peg.873	Phenylalanine-4-hydroxylase (EC 1.14.16.1)
44	fig|208964.1.peg.2007	Maleylacetoacetate isomerase (EC 5.2.1.2) @ Glutathione S-transferase, zeta (EC 2.5.1.18)
44	fig|208964.1.peg.2008	Fumarylacetoacetase (EC 3.7.1.2)
44	fig|208964.1.peg.2009	Homogentisate 1,2-dioxygenase (EC 1.13.11.5)
45	fig|208964.1.peg.2167	Biotin carboxylase (EC 6.3.4.14)
45	fig|208964.1.peg.2168	Hydrolases of the alpha/beta superfamily
45	fig|208964.1.peg.2169	FIG00960143: hypothetical protein
45	fig|208964.1.peg.2170	FIG00957006: hypothetical protein
45	fig|208964.1.peg.2171	Regulator of cell morphogenesis and NO signaling
45	fig|208964.1.peg.2172	Cellulase M and related proteins
45	fig|208964.1.peg.2173	FIG00954587: hypothetical protein
46	fig|208964.1.peg.2730	HrgA protein
46	fig|208964.1.peg.2731	hypothetical protein
46	fig|208964.1.peg.2732	Type I restriction-modification system, restriction subunit R (EC 3.1.21.3)
46	fig|208964.1.peg.2733	Putative DNA-binding protein in cluster with Type I restriction-modification system
46	fig|208964.1.peg.2734	Type I restriction-modification system, specificity subunit S (EC 3.1.21.3)
46	fig|208964.1.peg.2735	Type I restriction-modification system, DNA-methyltransferase subunit M (EC 2.1.1.72)
46	fig|208964.1.peg.2736	hypothetical protein
47	fig|208964.1.peg.1436	Type I secretion system, membrane fusion protein LapC
47	fig|208964.1.peg.1437	Cobalt-zinc-cadmium resistance protein CzcA; Cation efflux system protein CusA
47	fig|208964.1.peg.2520	Cobalt-zinc-cadmium resistance protein CzcA; Cation efflux system protein CusA
47	fig|208964.1.peg.2521	Cobalt/zinc/cadmium efflux RND transporter, membrane fusion protein, CzcB family
47	fig|208964.1.peg.2522	Heavy metal RND efflux outer membrane protein, CzcC family
47	fig|208964.1.peg.2523	DNA-binding heavy metal response regulator
47	fig|208964.1.peg.2524	Heavy metal sensor histidine kinase
48	fig|208964.1.peg.643	hypothetical protein
48	fig|208964.1.peg.644	FIG00966085: hypothetical protein
48	fig|208964.1.peg.645	FIG00967637: hypothetical protein
48	fig|208964.1.peg.646	FIG00962125: hypothetical protein
48	fig|208964.1.peg.647	hypothetical protein
48	fig|208964.1.peg.648	hypothetical protein
48	fig|208964.1.peg.649	FIG00961773: hypothetical protein
49	fig|208964.1.peg.210	Triphosphoribosyl-dephospho-CoA synthase (EC 2.4.2.52)
49	fig|208964.1.peg.211	Malonate decarboxylase delta subunit
49	fig|208964.1.peg.212	Malonate decarboxylase beta subunit
49	fig|208964.1.peg.213	Malonate decarboxylase gamma subunit
49	fig|208964.1.peg.214	Malonate decarboxylase holo-[acyl-carrier-protein] synthase (EC 2.7.7.66)
49	fig|208964.1.peg.215	Malonyl CoA-acyl carrier protein transacylase (EC 2.3.1.39)
49	fig|208964.1.peg.216	Malonate transporter, MadL subunit
50	fig|208964.1.peg.997	PQS biosynthesis protein PqsA, anthranilate-CoA ligase (EC 6.2.1.32)
50	fig|208964.1.peg.998	PQS biosynthesis protein PqsB, similar to 3-oxoacyl-[acyl-carrier-protein] synthase III
50	fig|208964.1.peg.999	PQS biosynthesis protein PqsC, similar to 3-oxoacyl-[acyl-carrier-protein] synthase III
50	fig|208964.1.peg.1000	PQS biosynthesis protein PqsD, similar to 3-oxoacyl-[acyl-carrier-protein] synthase III
50	fig|208964.1.peg.1001	PqsE, quinolone signal response protein
50	fig|208964.1.peg.1002	Anthranilate synthase, aminase component (EC 4.1.3.27) # required for PQS biosynthesis
50	fig|208964.1.peg.1003	Anthranilate synthase, amidotransferase component (EC 4.1.3.27) # required for PQS biosynthesis
51	fig|208964.1.peg.744	3-hydroxyisobutyrate dehydrogenase (EC 1.1.1.31)
51	fig|208964.1.peg.3415	Dihydrolipoamide acyltransferase component of branched-chain alpha-keto acid dehydrogenase complex (EC 2.3.1.168)
51	fig|208964.1.peg.3416	Branched-chain alpha-keto acid dehydrogenase, E1 component, beta subunit (EC 1.2.4.4)
51	fig|208964.1.peg.3417	Branched-chain alpha-keto acid dehydrogenase, E1 component, alpha subunit (EC 1.2.4.4)
51	fig|208964.1.peg.3418	Leucine dehydrogenase (EC 1.4.1.9)
51	fig|208964.1.peg.3419	Protein sirB1
52	fig|208964.1.peg.2109	FIG00957966: hypothetical protein
52	fig|208964.1.peg.2110	Allophanate hydrolase 2 subunit 2 (EC 3.5.1.54)
52	fig|208964.1.peg.2111	Allophanate hydrolase 2 subunit 1 (EC 3.5.1.54)
52	fig|208964.1.peg.2112	Lactam utilization protein LamB
52	fig|208964.1.peg.2113	FIG00957232: hypothetical protein
52	fig|208964.1.peg.2114	Sialic acid transporter (permease) NanT
53	fig|208964.1.peg.4961	Topoisomerase IV subunit A (EC 5.99.1.-)
53	fig|208964.1.peg.4962	Transporter
53	fig|208964.1.peg.4963	FIG00953138: hypothetical protein
53	fig|208964.1.peg.4964	Topoisomerase IV subunit B (EC 5.99.1.-)
53	fig|208964.1.peg.4965	Putative esterase, FIGfam005057
53	fig|208964.1.peg.4966	3',5'-cyclic-nucleotide phosphodiesterase (EC 3.1.4.17)
54	fig|208964.1.peg.2418	Pirin-related protein, coexpressed with pyoverdine biosynthesis regulon
54	fig|208964.1.peg.2419	Probable hydrolase, coexpressed with pyoverdine biosynthesis regulon
54	fig|208964.1.peg.2420	Outer membrane porin, coexpressed with pyoverdine biosynthesis regulon
54	fig|208964.1.peg.2421	hypothetical protein, coexpressed with pyoverdine biosynthesis regulon
54	fig|208964.1.peg.2428	Hypothetical protein PvdX
54	fig|208964.1.peg.2429	FIG00953578: hypothetical protein
55	fig|208964.1.peg.4500	Dipeptide-binding ABC transporter, periplasmic substrate-binding component (TC 3.A.1.5.2)
55	fig|208964.1.peg.4501	Glycine-glutamate dipeptide porin OpdP
55	fig|208964.1.peg.4502	Dipeptide-binding ABC transporter, periplasmic substrate-binding component (TC 3.A.1.5.2)
55	fig|208964.1.peg.4503	Dipeptide transport system permease protein DppB (TC 3.A.1.5.2)
55	fig|208964.1.peg.4504	Dipeptide transport system permease protein DppC (TC 3.A.1.5.2)
55	fig|208964.1.peg.4506	Dipeptide transport ATP-binding protein DppF (TC 3.A.1.5.2)
56	fig|208964.1.peg.440	NAD-dependent dihydropyrimidine dehydrogenase subunit PreA (EC 1.3.1.1)
56	fig|208964.1.peg.441	NAD-dependent dihydropyrimidine dehydrogenase subunit PreT (EC 1.3.1.1)
56	fig|208964.1.peg.442	Dihydropyrimidinase (EC 3.5.2.2) @ D-hydantoinase (EC 3.5.2.2)
56	fig|208964.1.peg.444	Cytosine/purine/uracil/thiamine/allantoin permease family protein
56	fig|208964.1.peg.445	Beta-ureidopropionase (EC 3.5.1.6)
56	fig|208964.1.peg.477	Hydantoin permease
57	fig|208964.1.peg.5036	Shikimate kinase I (EC 2.7.1.71) # AroE I
57	fig|208964.1.peg.5037	Type IV pilus biogenesis protein PilQ
57	fig|208964.1.peg.5038	Type IV pilus biogenesis protein PilP
57	fig|208964.1.peg.5039	Type IV pilus biogenesis protein PilO
57	fig|208964.1.peg.5040	Type IV pilus biogenesis protein PilN
57	fig|208964.1.peg.5041	Type IV pilus biogenesis protein PilM
58	fig|208964.1.peg.1173	Cytochrome c-type protein NapC
58	fig|208964.1.peg.1174	Nitrate reductase cytochrome c550-type subunit
58	fig|208964.1.peg.1175	Periplasmic nitrate reductase precursor (EC 1.7.99.4)
58	fig|208964.1.peg.1176	Periplasmic nitrate reductase component NapD
58	fig|208964.1.peg.1177	Ferredoxin-type protein NapF (periplasmic nitrate reductase)
58	fig|208964.1.peg.1178	Periplasmic nitrate reductase component NapE
59	fig|208964.1.peg.1237	Inner membrane component of tripartite multidrug resistance system
59	fig|208964.1.peg.1238	Membrane fusion component of tripartite multidrug resistance system
59	fig|208964.1.peg.2835	Inner membrane component of tripartite multidrug resistance system
59	fig|208964.1.peg.2836	Membrane fusion component of tripartite multidrug resistance system
59	fig|208964.1.peg.2837	Outer membrane component of tripartite multidrug resistance system
59	fig|208964.1.peg.2838	Transcriptional regulator
60	fig|208964.1.peg.4905	hypothetical protein
60	fig|208964.1.peg.4906	Branched-chain amino acid transport ATP-binding protein LivF (TC 3.A.1.4.1)
60	fig|208964.1.peg.4907	Branched-chain amino acid transport ATP-binding protein LivG (TC 3.A.1.4.1)
60	fig|208964.1.peg.4908	Branched-chain amino acid transport system permease protein LivM (TC 3.A.1.4.1)
60	fig|208964.1.peg.4909	High-affinity branched-chain amino acid transport system permease protein LivH (TC 3.A.1.4.1)
60	fig|208964.1.peg.4910	Branched-chain amino acid ABC transporter, amino acid-binding protein (TC 3.A.1.4.1)
61	fig|208964.1.peg.2338	Various polyols ABC transporter, periplasmic substrate-binding protein
61	fig|208964.1.peg.2339	Various polyols ABC transporter, permease component 1
61	fig|208964.1.peg.2340	Various polyols ABC transporter, permease component 2
61	fig|208964.1.peg.2341	Various polyols ABC transporter, ATP-binding component
61	fig|208964.1.peg.2342	Multiple polyol-specific dehydrogenase (EC 1.1.1.-)
61	fig|208964.1.peg.2343	Xylulose kinase (EC 2.7.1.17)
62	fig|208964.1.peg.3058	Extracellular Matrix protein PelG
62	fig|208964.1.peg.3059	Extracellular matrix protein PelF, glycosyltransferase, group 1
62	fig|208964.1.peg.3060	Extracellular Matrix protein PelE
62	fig|208964.1.peg.3061	Extracellular Matrix protein PelD
62	fig|208964.1.peg.3062	Extracellular Matrix protein PelC
62	fig|208964.1.peg.3063	Extracellular Matrix protein PelB
63	fig|208964.1.peg.4647	Sigma-fimbriae uncharacterized paralogous subunit
63	fig|208964.1.peg.4648	Sigma-fimbriae uncharacterized paralogous subunit
63	fig|208964.1.peg.4649	Sigma-fimbriae uncharacterized subunit
63	fig|208964.1.peg.4650	Sigma-fimbriae chaperone protein
63	fig|208964.1.peg.4651	Sigma-fimbriae usher protein
63	fig|208964.1.peg.4652	Sigma-fimbriae tip adhesin
64	fig|208964.1.peg.1893	FIG00953943: hypothetical protein
64	fig|208964.1.peg.1894	Protein related to penicillin acylase
64	fig|208964.1.peg.1895	FIG00956968: hypothetical protein
64	fig|208964.1.peg.1896	FIG00954031: hypothetical protein
64	fig|208964.1.peg.1897	FIG00958758: hypothetical protein
64	fig|208964.1.peg.1898	Sterol desaturase
65	fig|208964.1.peg.1985	Coenzyme PQQ synthesis protein A
65	fig|208964.1.peg.1986	Coenzyme PQQ synthesis protein B
65	fig|208964.1.peg.1987	Pyrroloquinoline-quinone synthase (EC 1.3.3.11)
65	fig|208964.1.peg.1988	Coenzyme PQQ synthesis protein D
65	fig|208964.1.peg.1989	Coenzyme PQQ synthesis protein E
66	fig|208964.1.peg.1218	2-isopropylmalate synthase (EC 2.3.3.13)
66	fig|208964.1.peg.1219	FIG00955612: hypothetical protein
66	fig|208964.1.peg.1220	FIG00954794: hypothetical protein
66	fig|208964.1.peg.1221	FIG00953421: hypothetical protein
66	fig|208964.1.peg.1222	Non-ribosomal peptide synthetase modules and related proteins
67	fig|208964.1.peg.1921	Methyltransferase
67	fig|208964.1.peg.1922	Colicin I receptor precursor
67	fig|208964.1.peg.1923	CobN-like chelatase BtuS for metalloporphyrine salvage
67	fig|208964.1.peg.1924	hypothetical transporter PduT for various metalloporphyrins
67	fig|208964.1.peg.1925	FIG00957018: hypothetical protein
68	fig|208964.1.peg.4427	Stringent starvation protein B
68	fig|208964.1.peg.4428	Stringent starvation protein A
68	fig|208964.1.peg.4429	Ubiquinol-cytochrome C reductase, cytochrome C1 subunit
68	fig|208964.1.peg.4430	Ubiquinol-cytochrome C reductase, cytochrome B subunit (EC 1.10.2.2)
68	fig|208964.1.peg.4431	Ubiquinol-cytochrome C reductase iron-sulfur subunit (EC 1.10.2.2)
69	fig|208964.1.peg.1782	Nitrite reductase [NAD(P)H] large subunit (EC 1.7.1.4)
69	fig|208964.1.peg.1783	Serine/threonine protein kinase
69	fig|208964.1.peg.1784	Nitrate/nitrite transporter
69	fig|208964.1.peg.1786	Response regulator NasT
69	fig|208964.1.peg.1787	Nitrate ABC transporter, nitrate-binding protein
70	fig|208964.1.peg.896	Succinylornithine transaminase (EC 2.6.1.81)
70	fig|208964.1.peg.897	Arginine N-succinyltransferase, alpha subunit (EC 2.3.1.109)
70	fig|208964.1.peg.898	Arginine N-succinyltransferase (EC 2.3.1.109)
70	fig|208964.1.peg.899	Succinylglutamic semialdehyde dehydrogenase (EC 1.2.1.71)
70	fig|208964.1.peg.900	Succinylarginine dihydrolase (EC 3.5.3.23)
71	fig|208964.1.peg.1568	FAD dependent oxidoreductase
71	fig|208964.1.peg.1569	RidA/YER057c/UK114 superfamily, group 2, YoaB-like protein
71	fig|208964.1.peg.1570	Glycerol-3-phosphate transporter
71	fig|208964.1.peg.2767	Enoyl-CoA hydratase (EC 4.2.1.17)
71	fig|208964.1.peg.2768	FIG00958953: hypothetical protein
72	fig|208964.1.peg.883	L-carnitine dehydratase/bile acid-inducible protein F (EC 2.8.3.16)
72	fig|208964.1.peg.884	Citrate lyase beta chain (EC 4.1.3.6)
72	fig|208964.1.peg.885	TRAP-type C4-dicarboxylate transport system, periplasmic component
72	fig|208964.1.peg.886	TRAP-type C4-dicarboxylate transport system, small permease component
72	fig|208964.1.peg.887	TRAP-type C4-dicarboxylate transport system, large permease component
73	fig|208964.1.peg.3362	Urea channel UreI
73	fig|208964.1.peg.3363	Two component response regulator associated with urea and amide use
73	fig|208964.1.peg.3364	Possible regulatory protein similar to urea ABC transporter, substrate binding protein
73	fig|208964.1.peg.3365	ATP-dependent protease ATP-binding subunit-like protein amiB
73	fig|208964.1.peg.3366	Aliphatic amidase AmiE (EC 3.5.1.4)
74	fig|208964.1.peg.2064	Copper resistance protein B
74	fig|208964.1.peg.2065	Multicopper oxidase
74	fig|208964.1.peg.2807	Copper tolerance protein
74	fig|208964.1.peg.2808	FIG00955700: hypothetical protein
74	fig|208964.1.peg.2809	Copper-sensing two-component system response regulator CusR
75	fig|208964.1.peg.2886	3-hydroxy-3-isohexenylglutaryl-CoA lyase (EC 4.1.3.26)
75	fig|208964.1.peg.2887	Citronellol dehydrogenase; Citronellal dehydrogenase
75	fig|208964.1.peg.2888	Geranyl-CoA carboxylase carboxyl transferase subunit (EC 6.4.1.5)
75	fig|208964.1.peg.2889	Citronellyl-CoA dehydrogenase
75	fig|208964.1.peg.2890	Isohexenylglutaconyl-CoA hydratase (EC 4.2.1.57)
76	fig|208964.1.peg.1131	RhlC, TDP-rhamnosyltransferase 2 (EC 2.4.1.-)
76	fig|208964.1.peg.3476	N-acyl-L-homoserine lactone synthetase RhlL
76	fig|208964.1.peg.3477	N-butyryl-L-homoserine lactone quorum-sensing transcriptional activator @ Transcriptional regulator RhlR
76	fig|208964.1.peg.3478	RhlB, TDP-rhamnosyltransferase 1 (EC 2.4.1.-)
76	fig|208964.1.peg.3479	RhlA, 3-(3-hydroxyalkanoyloxy)alkanoic acids (HAAs) synthase
77	fig|208964.1.peg.3515	SAM-dependent methyltransferases
77	fig|208964.1.peg.3516	Adenylosuccinate lyase (EC 4.3.2.2)
77	fig|208964.1.peg.3517	Adenylosuccinate lyase (EC 4.3.2.2)
77	fig|208964.1.peg.3518	FIG00953193: hypothetical protein
77	fig|208964.1.peg.3519	FIG00954362: hypothetical protein
78	fig|208964.1.peg.794	2-methylaconitate cis-trans isomerase
78	fig|208964.1.peg.795	2-methylcitrate dehydratase (2-methyl-trans-aconitate forming) (EC 4.2.1.117)
78	fig|208964.1.peg.796	2-methylcitrate synthase (EC 2.3.3.5)
78	fig|208964.1.peg.797	Methylisocitrate lyase (EC 4.1.3.30)
78	fig|208964.1.peg.798	Propionate catabolism operon transcriptional regulator of GntR family
79	fig|208964.1.peg.4128	Oxidoreductase probably involved in sulfite reduction
79	fig|208964.1.peg.4129	Sulfite reductase [NADPH] hemoprotein beta-component (EC 1.8.1.2)
79	fig|208964.1.peg.4130	Type cbb3 cytochrome oxidase biogenesis protein CcoG, involved in Cu oxidation
79	fig|208964.1.peg.4131	GntR family transcriptional regulator YjiR @ Transcriptional regulator, GntR family domain
79	fig|208964.1.peg.4132	Cytochrome c oxidase subunit CcoN (EC 1.9.3.1)
80	fig|208964.1.peg.4190	Ethylene-forming 2-oxoglutarate dioxygenase (EC 1.13.12.19) @ 2-oxoglutarate/L-arginine monooxygenase/decarboxylase (succinate-forming) (EC 1.14.11.34)
80	fig|208964.1.peg.4191	ABC transporter associated with Efe, ATP-binding subunit
80	fig|208964.1.peg.4192	ABC transporter associated with Efe, putative permease subunit I
80	fig|208964.1.peg.4193	ABC transporter associated with Efe, putative permease subunit II
80	fig|208964.1.peg.4194	ABC transporter associated with Efe, putative substrate binding subunit
81	fig|208964.1.peg.1318	Cytochrome O ubiquinol oxidase subunit II (EC 1.10.3.-)
81	fig|208964.1.peg.1319	Cytochrome O ubiquinol oxidase subunit I (EC 1.10.3.-)
81	fig|208964.1.peg.1320	Cytochrome O ubiquinol oxidase subunit III (EC 1.10.3.-)
81	fig|208964.1.peg.1321	Cytochrome O ubiquinol oxidase subunit IV (EC 1.10.3.-)
81	fig|208964.1.peg.1322	Heme O synthase, protoheme IX farnesyltransferase (EC 2.5.1.-) COX10-CtaB
82	fig|208964.1.peg.752	Ammonia monooxygenase
82	fig|208964.1.peg.753	Tricarboxylate transport membrane protein TctA
82	fig|208964.1.peg.754	Tricarboxylate transport protein TctB
82	fig|208964.1.peg.755	Tricarboxylate transport protein TctC
82	fig|208964.1.peg.756	Tricarboxylate porin OpdH
83	fig|208964.1.peg.4655	Cell division inhibitor Slr1223 (YfcH in EC), contains epimerase/dehydratase and DUF1731 domains
83	fig|208964.1.peg.4656	COG3380: Amine oxidase, flavin-containing
83	fig|208964.1.peg.4657	COG1683: Uncharacterized conserved protein / FIG143828: Hypothetical protein YbgA
83	fig|208964.1.peg.4658	Transcriptional regulator, MerR family, associated with photolyase
83	fig|208964.1.peg.4659	Deoxyribodipyrimidine photolyase (EC 4.1.99.3)
84	fig|208964.1.peg.493	Lactam utilization protein LamB
84	fig|208964.1.peg.494	Biotin carboxyl carrier protein
84	fig|208964.1.peg.495	Methylcrotonyl-CoA carboxylase biotin-containing subunit (EC 6.4.1.4)
84	fig|208964.1.peg.496	Allophanate hydrolase 2 subunit 1 (EC 3.5.1.54)
84	fig|208964.1.peg.497	Allophanate hydrolase 2 subunit 2 (EC 3.5.1.54)
85	fig|208964.1.peg.2183	FIG00960035: hypothetical protein
85	fig|208964.1.peg.2184	Protein YciE
85	fig|208964.1.peg.2185	Manganese catalase (EC 1.11.1.6)
85	fig|208964.1.peg.2186	FIG00953081: hypothetical protein
85	fig|208964.1.peg.2187	FIG00955760: hypothetical protein
86	fig|208964.1.peg.4831	FIG028883: Permeases of the drug/metabolite transporter (DMT) superfamily
86	fig|208964.1.peg.4832	FIG018700: hypothetical protein
86	fig|208964.1.peg.4833	FIG016157: Similar to nicotianamine synthase
86	fig|208964.1.peg.4834	Ferrichrome-iron receptor
86	fig|208964.1.peg.4835	FIG00958063: hypothetical protein
87	fig|208964.1.peg.1597	Chaperone protein HtpG
87	fig|208964.1.peg.4757	4-hydroxy-tetrahydrodipicolinate reductase (EC 1.17.1.8)
87	fig|208964.1.peg.4758	Chaperone protein DnaJ
87	fig|208964.1.peg.4759	Chaperone protein DnaK
87	fig|208964.1.peg.4760	Heat shock protein GrpE
88	fig|208964.1.peg.1212	FIG00953377: hypothetical protein
88	fig|208964.1.peg.1213	probable MFS transporter
88	fig|208964.1.peg.1214	FIG00958938: hypothetical protein
88	fig|208964.1.peg.1215	Asparagine synthetase [glutamine-hydrolyzing] (EC 6.3.5.4)
88	fig|208964.1.peg.1216	Long-chain-fatty-acid--CoA ligase (EC 6.2.1.3)
89	fig|208964.1.peg.5063	Phosphoribosyl-AMP cyclohydrolase (EC 3.5.4.19)
89	fig|208964.1.peg.5064	Phosphoribosyl-ATP pyrophosphatase (EC 3.6.1.31)
89	fig|208964.1.peg.5065	Twin-arginine translocation protein TatA
89	fig|208964.1.peg.5066	Twin-arginine translocation protein TatB
90	fig|208964.1.peg.189	Outer membrane porin, OprD family
90	fig|208964.1.peg.1029	L-pipecolate oxidase (1.5.3.7)
90	fig|208964.1.peg.1347	Lysine decarboxylase (EC 4.1.1.18)
90	fig|208964.1.peg.2074	N-carbamoylputrescine amidase (EC 3.5.1.53)
91	fig|208964.1.peg.2091	Permeases of the major facilitator superfamily
91	fig|208964.1.peg.2092	Major facilitator family transporter
91	fig|208964.1.peg.2093	DNA-directed RNA polymerase specialized sigma subunit, sigma24-like
91	fig|208964.1.peg.2094	probable transmembrane sensor
92	fig|208964.1.peg.4204	protein
92	fig|208964.1.peg.4205	Probable Co/Zn/Cd efflux system membrane fusion protein
92	fig|208964.1.peg.4206	RND multidrug efflux transporter; Acriflavin resistance protein
92	fig|208964.1.peg.4207	FIG00957948: hypothetical protein
93	fig|208964.1.peg.2911	Outer membrane (iron.B12.siderophore.hemin) receptor
93	fig|208964.1.peg.2912	ABC transporter (iron.B12.siderophore.hemin), ATP-binding component
93	fig|208964.1.peg.2913	ABC transporter (iron.B12.siderophore.hemin), periplasmic substrate-binding component
93	fig|208964.1.peg.2914	ABC transporter (iron.B12.siderophore.hemin), permease component
94	fig|208964.1.peg.604	Spermidine/putrescine import ABC transporter ATP-binding protein PotA (TC 3.A.1.11.1)
94	fig|208964.1.peg.605	Spermidine/putrescine import ABC transporter substrate-binding protein PotD (TC 3.A.1.11.1)
94	fig|208964.1.peg.606	Spermidine/putrescine import ABC transporter permease protein PotB (TC 3.A.1.11.1)
94	fig|208964.1.peg.607	Spermidine/putrescine import ABC transporter permease protein PotC (TC 3.A.1.11.1)
95	fig|208964.1.peg.3500	Vanillate O-demethylase oxygenase subunit (EC 1.14.13.82)
95	fig|208964.1.peg.3501	hypothetical protein
95	fig|208964.1.peg.3502	conserved hypothetical protein
95	fig|208964.1.peg.3503	Glyoxalase family protein
96	fig|208964.1.peg.3871	Respiratory nitrate reductase gamma chain (EC 1.7.99.4)
96	fig|208964.1.peg.3872	Respiratory nitrate reductase delta chain (EC 1.7.99.4)
96	fig|208964.1.peg.3873	Respiratory nitrate reductase beta chain (EC 1.7.99.4)
96	fig|208964.1.peg.3874	Respiratory nitrate reductase alpha chain (EC 1.7.99.4)
97	fig|208964.1.peg.5393	Microsomal dipeptidase (EC 3.4.13.19)
97	fig|208964.1.peg.5394	FIG00953113: hypothetical protein
97	fig|208964.1.peg.5395	DgcA Dimethylglycine demethylase subunit A
97	fig|208964.1.peg.5396	Iron-sulphur-binding reductase
98	fig|208964.1.peg.4080	probable fimbrial protein
98	fig|208964.1.peg.4081	Large exoproteins involved in heme utilization or adhesion
98	fig|208964.1.peg.4082	Probable pilin chaperone
98	fig|208964.1.peg.4083	Outer membrane usher protein FIMD
99	fig|208964.1.peg.1231	FIG00954959: hypothetical protein
99	fig|208964.1.peg.1232	possible FusE-MFP/HlyD family membrane fusion protein
99	fig|208964.1.peg.1233	FIG00954225: hypothetical protein
99	fig|208964.1.peg.1234	FIG00956508: hypothetical protein
100	fig|208964.1.peg.4807	Formate dehydrogenase formation protein FdhE
100	fig|208964.1.peg.4808	Formate dehydrogenase O gamma subunit (EC 1.2.1.2)
100	fig|208964.1.peg.4809	Formate dehydrogenase O beta subunit (EC 1.2.1.2)
100	fig|208964.1.peg.5685	Formate dehydrogenase O alpha subunit (EC 1.2.1.2) @ selenocysteine-containing
101	fig|208964.1.peg.3107	O-acetylhomoserine sulfhydrylase (EC 2.5.1.49) / O-succinylhomoserine sulfhydrylase (EC 2.5.1.48)
101	fig|208964.1.peg.3815	Serine acetyltransferase (EC 2.3.1.30)
101	fig|208964.1.peg.3816	tRNA:Cm32/Um32 methyltransferase
101	fig|208964.1.peg.3817	Inositol-1-monophosphatase (EC 3.1.3.25)
102	fig|208964.1.peg.169	FIG066100: Diguanylate cyclase (GGDEF domain) with PAS/PAC sensor
102	fig|208964.1.peg.170	FIG057251: Fe-S oxidoreductase
102	fig|208964.1.peg.171	FIG00957874: hypothetical protein
102	fig|208964.1.peg.172	Serine phosphatase RsbU, regulator of sigma subunit
103	fig|208964.1.peg.4819	Sodium-dependent phosphate transporter
103	fig|208964.1.peg.4820	FIG00954210: hypothetical protein
103	fig|208964.1.peg.4821	FIG00957098: hypothetical protein
103	fig|208964.1.peg.4822	Mg(2+) transport ATPase, P-type (EC 3.6.3.2)
104	fig|208964.1.peg.3491	Electron transport complex protein RnfC
104	fig|208964.1.peg.3492	Electron transport complex protein RnfD
104	fig|208964.1.peg.3493	Electron transport complex protein RnfG
104	fig|208964.1.peg.3494	Electron transport complex protein RnfE
105	fig|208964.1.peg.5349	Hypothetical protein GlcG in glycolate utilization operon
105	fig|208964.1.peg.5350	Glycolate dehydrogenase (EC 1.1.99.14), iron-sulfur subunit GlcF
105	fig|208964.1.peg.5351	Glycolate dehydrogenase (EC 1.1.99.14), FAD-binding subunit GlcE
105	fig|208964.1.peg.5352	Glycolate dehydrogenase (EC 1.1.99.14), subunit GlcD
106	fig|208964.1.peg.3511	3-oxoacyl-[acyl-carrier protein] reductase (EC 1.1.1.100)
106	fig|208964.1.peg.3512	ABC-type nitrate/sulfonate/bicarbonate transport system, permease component
106	fig|208964.1.peg.3513	ABC-type nitrate/sulfonate/bicarbonate transport systems, periplasmic components
106	fig|208964.1.peg.3514	FIG00963970: hypothetical protein
107	fig|208964.1.peg.2130	Outer membrane usher protein FIMD
107	fig|208964.1.peg.2131	Putative exported protein precursor
107	fig|208964.1.peg.2132	Putative pilus chaperone, PapD family
107	fig|208964.1.peg.2133	FIG00958132: hypothetical protein
108	fig|208964.1.peg.1875	T1SS secreted agglutinin RTX
108	fig|208964.1.peg.1876	Type I secretion system, outer membrane component LapE # AggA
108	fig|208964.1.peg.1877	Type I secretion system ATPase, LssB family LapB
108	fig|208964.1.peg.1878	Type I secretion system, membrane fusion protein LapC
109	fig|208964.1.peg.5387	Acetylornithine deacetylase (EC 3.5.1.16)
109	fig|208964.1.peg.5388	major pilin protein fimA
109	fig|208964.1.peg.5389	RidA/YER057c/UK114 superfamily protein
109	fig|208964.1.peg.5390	monooxygenase, putative
110	fig|208964.1.peg.3281	FIG035246: DoxX family protein
110	fig|208964.1.peg.3282	FIG005107: hypothetical protein
110	fig|208964.1.peg.3283	FIG023677: hypothetical protein
110	fig|208964.1.peg.3284	FIG024746: hypothetical protein
111	fig|208964.1.rna.1	hypothetical protein
111	fig|208964.1.rna.17	hypothetical protein
111	fig|208964.1.rna.21	hypothetical protein
111	fig|208964.1.rna.30	hypothetical protein
112	fig|208964.1.peg.5167	Arginine/ornithine antiporter ArcD
112	fig|208964.1.peg.5168	Arginine deiminase (EC 3.5.3.6)
112	fig|208964.1.peg.5169	Ornithine carbamoyltransferase (EC 2.1.3.3)
112	fig|208964.1.peg.5170	Carbamate kinase (EC 2.7.2.2)
113	fig|208964.1.peg.780	ATP-dependent protease La (EC 3.4.21.53) Type I
113	fig|208964.1.peg.5050	ATP-dependent protease HslV (EC 3.4.25.-)
113	fig|208964.1.peg.5051	ATP-dependent hsl protease ATP-binding subunit HslU
113	fig|208964.1.peg.5052	FIG00899427: hypothetical protein
114	fig|208964.1.peg.1907	Carboxylic ester hydrolase
114	fig|208964.1.peg.1908	putative MFS transporter
114	fig|208964.1.peg.1909	COG3182: Uncharacterized iron-regulated membrane protein
114	fig|208964.1.peg.1910	Ferrichrome-iron receptor
115	fig|208964.1.peg.1246	FIG00954291: hypothetical protein
115	fig|208964.1.peg.1247	Type I secretion system ATPase @ ABC-type protease exporter, ATP-binding component PrtD/AprD
115	fig|208964.1.peg.1248	Type I secretion membrane fusion protein, HlyD family @ ABC-type protease exporter, membrane fusion protein (MFP) family component PrtE/AprE
115	fig|208964.1.peg.1249	Type I secretion outer membrane protein, TolC family @ ABC-type protease exporter, outer membrane component PrtF/AprF
116	fig|208964.1.peg.3844	Glycine cleavage system transcriptional activator GcvA
116	fig|208964.1.peg.3945	Hybrid sensory histidine kinase in two-component regulatory system with EvgA
116	fig|208964.1.peg.3946	Probable two-component response regulator
116	fig|208964.1.peg.5290	Glycine cleavage system transcriptional activator
117	fig|208964.1.peg.3607	Spermidine/putrescine import ABC transporter ATP-binding protein PotA (TC 3.A.1.11.1)
117	fig|208964.1.peg.3608	Spermidine/putrescine import ABC transporter permease protein PotB (TC 3.A.1.11.1)
117	fig|208964.1.peg.3609	Spermidine/putrescine import ABC transporter permease protein PotC (TC 3.A.1.11.1)
117	fig|208964.1.peg.3610	Spermidine/putrescine import ABC transporter substrate-binding protein PotD (TC 3.A.1.11.1)
118	fig|208964.1.peg.4582	Putative stomatin/prohibitin-family membrane protease subunit aq_911
118	fig|208964.1.peg.4583	RNA-2',3'-PO4:RNA-5'-OH ligase
118	fig|208964.1.peg.4584	COG3541: Predicted nucleotidyltransferase
118	fig|208964.1.peg.4585	RNA 3'-terminal phosphate cyclase (EC 6.5.1.4)
119	fig|208964.1.peg.4895	benzoate-specific porin
119	fig|208964.1.peg.4896	Putative benzaldehyde dehydrogenase oxidoreductase protein (EC 1.2.1.28)
119	fig|208964.1.peg.4897	benzoate MFS transporter BenK
119	fig|208964.1.peg.4898	Benzoylformate decarboxylase (EC 4.1.1.7)
120	fig|208964.1.peg.1633	Potassium-transporting ATPase, KdpF subunit
120	fig|208964.1.peg.1634	Potassium-transporting ATPase A chain (EC 3.6.3.12) (TC 3.A.3.7.1)
120	fig|208964.1.peg.1635	Potassium-transporting ATPase B chain (EC 3.6.3.12) (TC 3.A.3.7.1)
120	fig|208964.1.peg.1636	Potassium-transporting ATPase C chain (EC 3.6.3.12) (TC 3.A.3.7.1)
121	fig|208964.1.peg.4070	FIG00954773: hypothetical protein
121	fig|208964.1.peg.4071	probable amino acid permease
121	fig|208964.1.peg.4072	Phenylacetaldehyde dehydrogenase (EC 1.2.1.39)
121	fig|208964.1.peg.4073	putative transcriptional regulator
122	fig|208964.1.peg.1354	PhnB protein; putative DNA binding 3-demethylubiquinone-9 3-methyltransferase domain protein
122	fig|208964.1.peg.1355	PhnB protein
122	fig|208964.1.peg.1356	Molybdopterin converting factor, small subunit
122	fig|208964.1.peg.1357	FIG00960566: hypothetical protein
123	fig|208964.1.peg.930	Two-component response regulator PfeR, enterobactin
123	fig|208964.1.peg.931	Two-component sensor histidine kinase PfeS, enterobactin
123	fig|208964.1.peg.2686	Two-component response regulator PfeR, enterobactin
123	fig|208964.1.peg.2687	Two-component sensor histidine kinase PfeS, enterobactin
124	fig|208964.1.peg.1953	Bacteriocin resistance protein; peptidase C39 @ Fap protein with C39 domain
124	fig|208964.1.peg.1954	Large exoproteins involved in heme utilization or adhesion
124	fig|208964.1.peg.1955	Fap amyloid fibril minor component
124	fig|208964.1.peg.1956	FIG00954178: hypothetical protein
125	fig|208964.1.peg.136	Sugar ABC transporter, ATP-binding protein
125	fig|208964.1.peg.137	probable permease of ABC transporter
125	fig|208964.1.peg.138	ABC transporter, inner membrane subunit precursor
126	fig|208964.1.peg.2414	L-sorbosone dehydrogenase
126	fig|208964.1.peg.2415	membrane protein, putative
126	fig|208964.1.peg.2416	Trehalase (EC 3.2.1.28); Periplasmic trehalase precursor (EC 3.2.1.28)
127	fig|208964.1.peg.5357	Phosphate regulon transcriptional regulatory protein PhoB (SphR)
127	fig|208964.1.peg.5362	Phosphate transport system regulatory protein PhoU
127	fig|208964.1.peg.5363	Phosphate transport ATP-binding protein PstB (TC 3.A.1.7.1)
128	fig|208964.1.peg.3103	General secretion pathway protein E
128	fig|208964.1.peg.3104	General secretion pathway protein C
128	fig|208964.1.peg.3105	General secretion pathway protein D
129	fig|208964.1.peg.3970	Thioesterase
129	fig|208964.1.peg.3971	Acyl-CoA dehydrogenase (EC 1.3.8.7)
129	fig|208964.1.peg.3972	Transcriptional regulator, TetR family
130	fig|208964.1.peg.1420	Cytosine/purine/uracil/thiamine/allantoin permease family protein
130	fig|208964.1.peg.1520	Xanthine/uracil/thiamine/ascorbate permease family protein
130	fig|208964.1.peg.2938	Xanthine permease
131	fig|208964.1.peg.3174	Transcriptional regulator, IclR family
131	fig|208964.1.peg.3175	Formiminoglutamase (EC 3.5.3.8)
131	fig|208964.1.peg.3176	Sodium/glutamate symporter
132	fig|208964.1.peg.5299	Alanine racemase (EC 5.1.1.1)
132	fig|208964.1.peg.5300	RidA/YER057c/UK114 superfamily, group 2, YoaB-like protein
132	fig|208964.1.peg.5301	D-amino acid dehydrogenase small subunit (EC 1.4.99.1)
133	fig|208964.1.peg.1601	Isoquinoline 1-oxidoreductase beta subunit (EC 1.3.99.16)
133	fig|208964.1.peg.1602	Isoquinoline 1-oxidoreductase beta subunit (EC 1.3.99.16)
133	fig|208964.1.peg.1603	Isoquinoline 1-oxidoreductase alpha subunit (EC 1.3.99.16)
134	fig|208964.1.peg.2662	NnrS protein involved in response to NO
134	fig|208964.1.peg.2663	FIG00956290: hypothetical protein
134	fig|208964.1.peg.2664	Flavohemoglobin / Nitric oxide dioxygenase (EC 1.14.12.17)
135	fig|208964.1.peg.2564	Trans-aconitate 2-methyltransferase (EC 2.1.1.144)
135	fig|208964.1.peg.2565	FIG00956262: hypothetical protein
135	fig|208964.1.peg.2566	Sulfide:quinone oxidoreductase ## Type III
136	fig|208964.1.peg.663	N-acetyl-gamma-glutamyl-phosphate reductase (EC 1.2.1.38)
136	fig|208964.1.peg.664	FIG00953184: hypothetical protein
136	fig|208964.1.peg.665	Integral membrane protein CcmA involved in cell shape determination
137	fig|208964.1.peg.2493	Multidrug efflux membrane fusion protein MexE
137	fig|208964.1.peg.2494	Multidrug efflux transporter MexF
137	fig|208964.1.peg.2495	Outer membrane protein OprN
138	fig|208964.1.peg.1465	Positive regulator of CheA protein activity (CheW)
138	fig|208964.1.peg.3348	Chemotaxis protein methyltransferase CheR (EC 2.1.1.80)
138	fig|208964.1.peg.3349	Chemotaxis protein CheV (EC 2.7.3.-)
139	fig|208964.1.peg.238	Probable oxidoreductase
139	fig|208964.1.peg.239	Sugar phosphate isomerases/epimerases
139	fig|208964.1.peg.240	membrane protein, putative
140	fig|208964.1.peg.4879	COG2041: Sulfite oxidase and related enzymes
140	fig|208964.1.peg.4880	Thiosulfate reductase cytochrome B subunit (membrane anchoring protein)
140	fig|208964.1.peg.4881	FIG00959318: hypothetical protein
141	fig|208964.1.peg.590	Thiosulfate sulfurtransferase GlpE (EC 2.8.1.1)
141	fig|208964.1.peg.591	Bis(5'-nucleosyl)-tetraphosphatase, symmetrical (EC 3.6.1.41)
141	fig|208964.1.peg.592	ApaG protein
142	fig|208964.1.peg.4036	ABC-type multidrug transport system, ATPase component
142	fig|208964.1.peg.4037	gliding motility protein GldF
142	fig|208964.1.peg.4038	gliding motility protein GldG
143	fig|208964.1.peg.5164	TRAP-type C4-dicarboxylate transport system, periplasmic component
143	fig|208964.1.peg.5165	TRAP-type transport system, small permease component, predicted N-acetylneuraminate transporter
143	fig|208964.1.peg.5166	TRAP-type C4-dicarboxylate transport system, large permease component
144	fig|208964.1.peg.1385	UDP-glucose 4-epimerase (EC 5.1.3.2)
144	fig|208964.1.peg.1386	probable glycosyl transferase
144	fig|208964.1.peg.1387	probable ATP-binding component of ABC transporter
145	fig|208964.1.peg.149	RNA polymerase sigma-70 factor, ECF subfamily
145	fig|208964.1.peg.150	probable transmembrane sensor
145	fig|208964.1.peg.151	Ferrichrome-iron receptor
146	fig|208964.1.rna.10	hypothetical protein
146	fig|208964.1.rna.67	hypothetical protein
146	fig|208964.1.rna.68	hypothetical protein
147	fig|208964.1.peg.1553	Cytochrome c oxidase subunit CcoP (EC 1.9.3.1)
147	fig|208964.1.peg.1554	Cytochrome c oxidase subunit CcoO (EC 1.9.3.1)
147	fig|208964.1.peg.1555	Cytochrome c oxidase subunit CcoN (EC 1.9.3.1)
148	fig|208964.1.peg.2320	Gluconate utilization system Gnt-I transcriptional repressor
148	fig|208964.1.peg.2321	Gluconokinase (EC 2.7.1.12)
148	fig|208964.1.peg.2322	Gluconate transporter family protein
149	fig|208964.1.peg.1391	FIG00959921: hypothetical protein
149	fig|208964.1.peg.1392	FIG00965522: hypothetical protein
149	fig|208964.1.peg.1393	hypothetical protein
150	fig|208964.1.peg.3420	Transcriptional regulator, LuxR family
150	fig|208964.1.peg.3421	FIG002188: hypothetical protein
150	fig|208964.1.peg.3422	FIG067310: hypothetical protein
151	fig|208964.1.peg.2079	Aromatic amino acid transport protein AroP
151	fig|208964.1.peg.3291	FIG00956049: hypothetical protein
151	fig|208964.1.peg.4637	FIG00955916: hypothetical protein
152	fig|208964.1.peg.2507	Catechol 1,2-dioxygenase (EC 1.13.11.1)
152	fig|208964.1.peg.2508	Muconolactone isomerase (EC 5.3.3.4)
152	fig|208964.1.peg.2509	Muconate cycloisomerase (EC 5.5.1.1)
153	fig|208964.1.peg.3369	FIG00954458: hypothetical protein
153	fig|208964.1.peg.3370	FIG00958859: hypothetical protein
153	fig|208964.1.peg.3371	FIG00955333: hypothetical protein
154	fig|208964.1.peg.381	Sulfur carrier protein ThiS
154	fig|208964.1.peg.382	Thiazole biosynthesis protein ThiG
154	fig|208964.1.peg.383	tRNA (guanine46-N7-)-methyltransferase (EC 2.1.1.33)
155	fig|208964.1.peg.1981	pentapeptide repeat family protein
155	fig|208964.1.peg.1982	Quino(hemo)protein alcohol dehydrogenase, PQQ-dependent (EC 1.1.99.8)
155	fig|208964.1.peg.1983	Cytochrome c550, associated with quino(hemo)protein alcohol dehydrogenase (EC 1.1.99.8)
156	fig|208964.1.peg.1762	FIG00962802: hypothetical protein
156	fig|208964.1.peg.1763	Bacteriocin resistance protein; peptidase C39
156	fig|208964.1.peg.1764	FIG00973752: TolA-like membrane protein
157	fig|208964.1.peg.3386	putative membrane protein
157	fig|208964.1.peg.3387	Rhamnolipids biosynthesis 3-oxoacyl-[acyl-carrier-protein] reductase RhlG (EC 1.1.1.100)
157	fig|208964.1.peg.3388	S-adenosylmethionine-dependent methyltransferase YaeB
158	fig|208964.1.peg.4472	TldE protein, part of TldE/TldD proteolytic complex
158	fig|208964.1.peg.4474	TldD protein, part of TldE/TldD proteolytic complex
158	fig|208964.1.peg.4475	FIG003879: Predicted amidohydrolase / Nit family
159	fig|208964.1.peg.3915	Molybdenum cofactor biosynthesis protein MoaE
159	fig|208964.1.peg.3916	Molybdenum cofactor biosynthesis protein MoaD
159	fig|208964.1.peg.3917	Molybdenum cofactor biosynthesis protein MoaC
160	fig|208964.1.peg.3718	FIG00953867: hypothetical protein
160	fig|208964.1.peg.3719	FIG00957264: hypothetical protein
160	fig|208964.1.peg.3720	Transcriptional regulator, TetR family
161	fig|208964.1.peg.985	colicin immunity protein
161	fig|208964.1.peg.2070	TonB-dependent receptor
161	fig|208964.1.peg.2335	TonB-dependent receptor
162	fig|208964.1.peg.434	FIG00953817: hypothetical protein
162	fig|208964.1.peg.435	Outer membrane vitamin B12 receptor BtuB
162	fig|208964.1.peg.436	Optional hypothetical component of the B12 transporter BtuN
163	fig|208964.1.peg.195	NAD(P) transhydrogenase alpha subunit (EC 1.6.1.2)
163	fig|208964.1.peg.196	NAD(P) transhydrogenase alpha subunit (EC 1.6.1.2)
163	fig|208964.1.peg.197	NAD(P) transhydrogenase subunit beta (EC 1.6.1.2)
164	fig|208964.1.peg.836	Phosphate acetyltransferase (EC 2.3.1.8)
164	fig|208964.1.peg.837	Acetate kinase (EC 2.7.2.1)
164	fig|208964.1.peg.5424	Alcohol dehydrogenase (EC 1.1.1.1)
165	fig|208964.1.peg.4768	L-lactate permease
165	fig|208964.1.peg.4769	L-lactate dehydrogenase (EC 1.1.2.3)
165	fig|208964.1.peg.4770	Predicted D-lactate dehydrogenase, Fe-S protein, FAD/FMN-containing
166	fig|208964.1.peg.2620	ATP-dependent Clp protease ATP-binding subunit ClpA
166	fig|208964.1.peg.2621	ATP-dependent Clp protease adaptor protein ClpS
166	fig|208964.1.peg.2622	Cold shock protein CspD
167	fig|208964.1.peg.581	N(6)-L-threonylcarbamoyladenine synthase (EC 2.6.99.4)
167	fig|208964.1.peg.1679	Ribosomal protein L3 N(5)-glutamine methyltransferase (EC 2.1.1.n15)
167	fig|208964.1.peg.3685	TsaB protein, required for threonylcarbamoyladenosine (t(6)A) formation in tRNA
168	fig|208964.1.peg.2466	Ferrichrome-iron receptor
168	fig|208964.1.peg.2467	Fe2+-dicitrate sensor, membrane component
168	fig|208964.1.peg.2468	DNA-directed RNA polymerase specialized sigma subunit, sigma24-like
169	fig|208964.1.peg.1523	Xanthine and CO dehydrogenases maturation factor, XdhC/CoxF family
169	fig|208964.1.peg.1524	Xanthine dehydrogenase, molybdenum binding subunit (EC 1.17.1.4)
169	fig|208964.1.peg.1525	Xanthine dehydrogenase iron-sulfur subunit (EC 1.17.1.4) / Xanthine dehydrogenase, FAD binding subunit (EC 1.17.1.4)
170	fig|208964.1.peg.5539	Beta-lactamase class C and other penicillin binding proteins
170	fig|208964.1.peg.5540	DUF1850 domain-containing protein
170	fig|208964.1.peg.5541	TRAP transporter, 4TM/12TM fusion protein, unknown substrate 1
171	fig|208964.1.peg.4341	Transcriptional regulator, IclR family
171	fig|208964.1.peg.4342	Amidase family protein BDAG_03520
171	fig|208964.1.peg.4343	probable MFS transporter
172	fig|208964.1.peg.302	Putrescine ABC transporter putrescine-binding protein PotF (TC 3.A.1.11.2)
172	fig|208964.1.peg.303	Putrescine transport ATP-binding protein PotG (TC 3.A.1.11.2)
172	fig|208964.1.peg.304	Putrescine transport system permease protein PotH (TC 3.A.1.11.2)
173	fig|208964.1.peg.5079	Glutamate Aspartate periplasmic binding protein precursor GltI (TC 3.A.1.3.4)
173	fig|208964.1.peg.5080	RidA/YER057c/UK114 superfamily, group 2, YoaB-like protein
173	fig|208964.1.peg.5081	D-amino acid dehydrogenase small subunit (EC 1.4.99.1)
174	fig|208964.1.peg.299	glutamine synthetase family protein
174	fig|208964.1.peg.300	Omega-amino acid--pyruvate aminotransferase (EC 2.6.1.18)
174	fig|208964.1.peg.301	Putrescine ABC transporter putrescine-binding protein PotF (TC 3.A.1.11.2)
175	fig|208964.1.peg.888	Acetyl-CoA synthetase (EC 6.2.1.1) # acetate-induced in P.putida
175	fig|208964.1.peg.3234	Acetate permease ActP (cation/acetate symporter)
175	fig|208964.1.peg.3235	Putative membrane protein, clustering with ActP
176	fig|208964.1.peg.3822	tRNA-guanine transglycosylase (EC 2.4.2.29)
176	fig|208964.1.peg.3823	S-adenosylmethionine:tRNA ribosyltransferase-isomerase (EC 5.-.-.-)
176	fig|208964.1.peg.4722	glutamyl-Q-tRNA synthetase
177	fig|208964.1.peg.1313	LysR-family transcriptional regulator
177	fig|208964.1.peg.1314	Permeases of the major facilitator superfamily
177	fig|208964.1.peg.1315	Putative cytoplasmic protein
178	fig|208964.1.peg.4900	vannilate transporter VanK
178	fig|208964.1.peg.4901	Probable vanillate O-demethylase oxygenase subunit oxidoreductase protein (EC 1.14.13.-)
178	fig|208964.1.peg.4902	Flavodoxin reductases (ferredoxin-NADPH reductases) family 1; Vanillate O-demethylase oxidoreductase (EC 1.14.13.-)
179	fig|208964.1.peg.650	Anthranilate synthase, amidotransferase component (EC 4.1.3.27) @ Para-aminobenzoate synthase, amidotransferase component (EC 2.6.1.85)
179	fig|208964.1.peg.651	Anthranilate phosphoribosyltransferase (EC 2.4.2.18)
179	fig|208964.1.peg.652	Indole-3-glycerol phosphate synthase (EC 4.1.1.48)
180	fig|208964.1.peg.4619	Putative diheme cytochrome c-553
180	fig|208964.1.peg.4620	Aerobic-type carbon monoxide dehydrogenase, small subunit CoxS/CutS homologs
180	fig|208964.1.peg.4621	Aerobic-type carbon monoxide dehydrogenase, large subunit CoxL/CutL homologs
181	fig|208964.1.peg.4679	RNase PH
181	fig|208964.1.peg.4680	Large exoproteins involved in heme utilization or adhesion
181	fig|208964.1.peg.4681	RTX toxins and related Ca2+-binding proteins
182	fig|208964.1.peg.5323	FIG00953587: hypothetical protein
182	fig|208964.1.peg.5324	Oxidoreductase, FAD-binding
182	fig|208964.1.peg.5325	Cytochrome c5
183	fig|208964.1.peg.2202	Glutamate transport membrane-spanning protein
183	fig|208964.1.peg.2203	Glutamate Aspartate transport system permease protein GltJ (TC 3.A.1.3.4)
183	fig|208964.1.peg.2204	ABC-type amino acid transport/signal transduction systems, periplasmic component/domain
184	fig|208964.1.peg.3581	Glycerol uptake facilitator protein
184	fig|208964.1.peg.3582	Glycerol kinase (EC 2.7.1.30)
184	fig|208964.1.peg.3584	Glycerol-3-phosphate dehydrogenase (EC 1.1.5.3)
185	fig|208964.1.peg.2442	Aminomethyltransferase (glycine cleavage system T protein) (EC 2.1.2.10)
185	fig|208964.1.peg.2443	L-serine dehydratase, beta subunit (EC 4.3.1.17) / L-serine dehydratase, alpha subunit (EC 4.3.1.17)
185	fig|208964.1.peg.2444	Serine hydroxymethyltransferase (EC 2.1.2.1)
186	fig|208964.1.peg.426	RND efflux system, membrane fusion protein CmeA
186	fig|208964.1.peg.427	RND efflux system, inner membrane transporter CmeB
186	fig|208964.1.peg.428	RND efflux system, outer membrane lipoprotein CmeC
187	fig|208964.1.peg.386	Phosphotransferase system IIC components, glucose/maltose/N-acetylglucosamine-specific
187	fig|208964.1.peg.387	Radical SAM family enzyme, similar to coproporphyrinogen III oxidase, oxygen-independent, clustered with nucleoside-triphosphatase RdgB
187	fig|208964.1.peg.420	Ribosomal RNA small subunit methyltransferase E (EC 2.1.1.-)
188	fig|208964.1.peg.814	Cysteine desulfurase (EC 2.8.1.7)
188	fig|208964.1.peg.815	RidA/YER057c/UK114 superfamily, group 1
188	fig|208964.1.peg.4973	Valine--pyruvate aminotransferase (EC 2.6.1.66) ## AvtA
189	fig|208964.1.peg.810	Manganese transport protein MntH
189	fig|208964.1.peg.811	probable haloacid dehalogenase
189	fig|208964.1.peg.812	Major facilitator family transporter
190	fig|208964.1.peg.4086	MoaF protein precursor
190	fig|208964.1.peg.4087	Probable aminotransferase PA4088
190	fig|208964.1.peg.4088	3-oxoacyl-[acyl-carrier protein] reductase (EC 1.1.1.100)
191	fig|208964.1.peg.1186	Glutathione S-transferase (EC 2.5.1.18)
191	fig|208964.1.peg.1187	Coenzyme F420-dependent N5,N10-methylene tetrahydromethanopterin reductase and related flavin-dependent oxidoreductases
191	fig|208964.1.peg.1188	Acyl-CoA dehydrogenase, short-chain specific (EC 1.3.99.2)
192	fig|208964.1.peg.1144	Phosphoserine phosphatase (EC 3.1.3.3)
192	fig|208964.1.peg.1145	Glycerol-3-phosphate transporter
192	fig|208964.1.peg.1146	LysR family transcriptional regulator PA1145
193	fig|208964.1.peg.4815	Polymyxin resistance protein ArnT, undecaprenyl phosphate-alpha-L-Ara4N transferase; Melittin resistance protein PqaB
193	fig|208964.1.peg.4816	Polymyxin resistance protein ArnC, glycosyl transferase (EC 2.4.-.-)
193	fig|208964.1.peg.4817	FIG00960616: hypothetical protein
194	fig|208964.1.peg.5154	Transcriptional regulator, MarR family
194	fig|208964.1.peg.5155	Outer membrane component of tripartite multidrug resistance system
194	fig|208964.1.peg.5156	Membrane fusion component of tripartite multidrug resistance system
195	fig|208964.1.peg.2264	Gluconate 2-dehydrogenase (EC 1.1.99.3), membrane-bound, gamma subunit
195	fig|208964.1.peg.2265	Gluconate 2-dehydrogenase (EC 1.1.99.3), membrane-bound, flavoprotein
195	fig|208964.1.peg.2266	Gluconate 2-dehydrogenase (EC 1.1.99.3), membrane-bound, cytochrome c
196	fig|208964.1.peg.3521	RND efflux system, outer membrane lipoprotein CmeC
196	fig|208964.1.peg.3522	RND efflux system, inner membrane transporter CmeB
196	fig|208964.1.peg.3523	RND efflux system, membrane fusion protein CmeA
197	fig|208964.1.peg.3756	Predicted transcriptional regulator of N-Acetylglucosamine utilization, GntR family
197	fig|208964.1.peg.3757	N-acetylglucosamine-6-phosphate deacetylase (EC 3.5.1.25)
197	fig|208964.1.peg.3758	Glucosamine-6-phosphate deaminase [isomerizing], alternative (EC 3.5.99.6)
198	fig|208964.1.peg.2725	ClpB protein
198	fig|208964.1.peg.2726	Ribonucleotide reductase of class III (anaerobic), activating protein (EC 1.97.1.4)
198	fig|208964.1.peg.2727	Superfamily I DNA and RNA helicases and helicase subunits
199	fig|208964.1.peg.1556	Cytochrome c oxidase subunit CcoP (EC 1.9.3.1)
199	fig|208964.1.peg.1557	Cytochrome c oxidase subunit CcoO (EC 1.9.3.1)
199	fig|208964.1.peg.1558	Cytochrome c oxidase subunit CcoN (EC 1.9.3.1)
200	fig|208964.1.peg.270	4-carboxymuconolactone decarboxylase domain/alkylhydroperoxidase AhpD family core domain protein
200	fig|208964.1.peg.271	putative exported protein
200	fig|208964.1.peg.272	FIG00955253: hypothetical protein
201	fig|208964.1.peg.393	Cell division integral membrane protein, YGGT family
201	fig|208964.1.peg.394	Pyrroline-5-carboxylate reductase (EC 1.5.1.2)
201	fig|208964.1.peg.395	Hypothetical protein YggS, proline synthase co-transcribed bacterial homolog PROSC
202	fig|208964.1.peg.2179	Protein-N(5)-glutamine methyltransferase PrmC, methylates polypeptide chain release factors RF1 and RF2
202	fig|208964.1.peg.2180	FIG00954106: hypothetical protein
202	fig|208964.1.peg.2181	Putative cytoplasmic protein
203	fig|208964.1.peg.1485	Transcriptional regulator, LuxR family
203	fig|208964.1.peg.1486	probable amino acid permease
203	fig|208964.1.peg.1487	D-aminopeptidase (EC 3.4.11.19)
204	fig|208964.1.peg.854	NAD(P)H dehydrogenase, quinone family
204	fig|208964.1.peg.855	Fumarate hydratase class II (EC 4.2.1.2)
204	fig|208964.1.peg.1563	Aconitate hydratase (EC 4.2.1.3) @ 2-methylisocitrate dehydratase (EC 4.2.1.99)
205	fig|208964.1.peg.4597	RND efflux system, outer membrane lipoprotein, NodT family
205	fig|208964.1.peg.4598	Multidrug efflux RND transporter MexD
205	fig|208964.1.peg.4599	Multidrug efflux RND membrane fusion protein MexC
206	fig|208964.1.peg.4101	sensor histidine kinase
206	fig|208964.1.peg.4102	Inner membrane protein
206	fig|208964.1.peg.4103	FIG035246: DoxX family protein
207	fig|208964.1.peg.1780	Assimilatory nitrate reductase large subunit (EC 1.7.99.4)
207	fig|208964.1.peg.1781	Nitrite reductase [NAD(P)H] small subunit (EC 1.7.1.4)
207	fig|208964.1.peg.4603	Dehydrogenases with different specificities (related to short-chain alcohol dehydrogenases)
208	fig|208964.1.peg.451	Low-affinity inorganic phosphate transporter ## was induced at low Pi in P. aeruginosa (Zaborin et al., unpublished)
208	fig|208964.1.peg.3279	Phosphate-specific outer membrane porin OprP
208	fig|208964.1.peg.3296	Alkaline phosphatase (EC 3.1.3.1)
209	fig|208964.1.peg.4525	Type IV pilin PilA
209	fig|208964.1.peg.4526	Type IV fimbrial assembly, ATPase PilB
209	fig|208964.1.peg.4527	Type IV fimbrial assembly protein PilC
210	fig|208964.1.peg.4688	Paraquat-inducible protein B
210	fig|208964.1.peg.5673	Paraquat-inducible protein A
210	fig|208964.1.peg.5674	Paraquat-inducible protein A
211	fig|208964.1.peg.2175	FIG00961493: hypothetical protein
211	fig|208964.1.peg.2176	Putative NADH-flavin reductase
211	fig|208964.1.peg.2177	Two-component hybrid sensor and regulator
212	fig|208964.1.peg.1461	Flagellar motor rotation protein MotA
212	fig|208964.1.peg.1462	Flagellar motor rotation protein MotB
212	fig|208964.1.peg.1463	ParA family protein
213	fig|208964.1.peg.3118	3-isopropylmalate dehydrogenase (EC 1.1.1.85)
213	fig|208964.1.peg.3120	3-isopropylmalate dehydratase small subunit (EC 4.2.1.33)
213	fig|208964.1.peg.3121	3-isopropylmalate dehydratase large subunit (EC 4.2.1.33)
214	fig|208964.1.peg.4915	Nicotinamidase (EC 3.5.1.19)
[truncated: 427 more rows]

## Sheet: ARs Shewanella
1	fig|211586.9.peg.7	LSU ribosomal protein L34p
1	fig|211586.9.peg.8	Chromosomal replication initiator protein DnaA
1	fig|211586.9.peg.9	DNA polymerase III beta subunit (EC 2.7.7.7)
1	fig|211586.9.peg.10	DNA recombination and repair protein RecF
1	fig|211586.9.peg.11	DNA gyrase subunit B (EC 5.99.1.3)
1	fig|211586.9.peg.122	Flagellar basal body-associated protein FliL
1	fig|211586.9.peg.192	Translation elongation factor Tu
1	fig|211586.9.peg.193	Preprotein translocase subunit SecE (TC 3.A.5.1.1)
1	fig|211586.9.peg.194	Transcription antitermination protein NusG
1	fig|211586.9.peg.195	LSU ribosomal protein L11p (L12e)
1	fig|211586.9.peg.196	LSU ribosomal protein L1p (L10Ae)
1	fig|211586.9.peg.197	LSU ribosomal protein L10p (P0)
1	fig|211586.9.peg.198	LSU ribosomal protein L7/L12 (P1/P2)
1	fig|211586.9.peg.199	DNA-directed RNA polymerase beta subunit (EC 2.7.7.6)
1	fig|211586.9.peg.200	DNA-directed RNA polymerase beta' subunit (EC 2.7.7.6)
1	fig|211586.9.peg.201	SSU ribosomal protein S12p (S23e)
1	fig|211586.9.peg.202	SSU ribosomal protein S7p (S5e)
1	fig|211586.9.peg.203	Translation elongation factor G
1	fig|211586.9.peg.204	Translation elongation factor Tu
1	fig|211586.9.peg.205	SSU ribosomal protein S10p (S20e)
1	fig|211586.9.peg.206	LSU ribosomal protein L3p (L3e)
1	fig|211586.9.peg.207	LSU ribosomal protein L4p (L1e)
1	fig|211586.9.peg.208	LSU ribosomal protein L23p (L23Ae)
1	fig|211586.9.peg.209	LSU ribosomal protein L2p (L8e)
1	fig|211586.9.peg.210	SSU ribosomal protein S19p (S15e)
1	fig|211586.9.peg.211	LSU ribosomal protein L22p (L17e)
1	fig|211586.9.peg.212	SSU ribosomal protein S3p (S3e)
1	fig|211586.9.peg.213	LSU ribosomal protein L16p (L10e)
1	fig|211586.9.peg.214	LSU ribosomal protein L29p (L35e)
1	fig|211586.9.peg.215	SSU ribosomal protein S17p (S11e)
1	fig|211586.9.peg.216	LSU ribosomal protein L14p (L23e)
1	fig|211586.9.peg.217	LSU ribosomal protein L24p (L26e)
1	fig|211586.9.peg.218	LSU ribosomal protein L5p (L11e)
1	fig|211586.9.peg.219	SSU ribosomal protein S14p (S29e) @ SSU ribosomal protein S14p (S29e), zinc-independent
1	fig|211586.9.peg.220	SSU ribosomal protein S8p (S15Ae)
1	fig|211586.9.peg.221	LSU ribosomal protein L6p (L9e)
1	fig|211586.9.peg.222	LSU ribosomal protein L18p (L5e)
1	fig|211586.9.peg.223	SSU ribosomal protein S5p (S2e)
1	fig|211586.9.peg.224	LSU ribosomal protein L30p (L7e)
1	fig|211586.9.peg.225	LSU ribosomal protein L15p (L27Ae)
1	fig|211586.9.peg.226	Preprotein translocase secY subunit (TC 3.A.5.1.1)
1	fig|211586.9.peg.227	LSU ribosomal protein L36p @ LSU ribosomal protein L36p, zinc-dependent
1	fig|211586.9.peg.228	SSU ribosomal protein S13p (S18e)
1	fig|211586.9.peg.229	SSU ribosomal protein S11p (S14e)
1	fig|211586.9.peg.230	SSU ribosomal protein S4p (S9e) @ SSU ribosomal protein S4p (S9e), zinc-independent
1	fig|211586.9.peg.231	DNA-directed RNA polymerase alpha subunit (EC 2.7.7.6)
1	fig|211586.9.peg.232	LSU ribosomal protein L17p
1	fig|211586.9.peg.327	DNA-directed RNA polymerase omega subunit (EC 2.7.7.6)
1	fig|211586.9.peg.372	Transcription termination factor Rho
1	fig|211586.9.peg.384	Type IV pilin PilA
1	fig|211586.9.peg.550	tRNA dimethylallyltransferase (EC 2.5.1.75)
1	fig|211586.9.peg.551	RNA-binding protein Hfq
1	fig|211586.9.peg.552	GTP-binding protein HflX
1	fig|211586.9.peg.553	HflK protein
1	fig|211586.9.peg.554	HflC protein
1	fig|211586.9.peg.759	Acetyl-coenzyme A carboxyl transferase alpha chain (EC 6.4.1.2) / Acetyl-coenzyme A carboxyl transferase beta chain (EC 6.4.1.2) / Biotin carboxylase of acetyl-CoA carboxylase (EC 6.3.4.14) / Biotin carboxyl carrier protein of acetyl-CoA carboxylase
1	fig|211586.9.peg.761	Translation elongation factor G paralog
1	fig|211586.9.peg.1053	LPS-assembly lipoprotein RlpB precursor (Rare lipoprotein B)
1	fig|211586.9.peg.1054	Leucyl-tRNA synthetase (EC 6.1.1.4)
1	fig|211586.9.peg.1081	Bacterial ribosome SSU maturation protein RimP
1	fig|211586.9.peg.1082	Transcription termination protein NusA
1	fig|211586.9.peg.1083	Translation initiation factor 2
1	fig|211586.9.peg.1084	Ribosome-binding factor A
1	fig|211586.9.peg.1085	tRNA pseudouridine synthase B (EC 5.4.99.25) ## tRNA Psi55
1	fig|211586.9.peg.1086	SSU ribosomal protein S15p (S13e)
1	fig|211586.9.peg.1088	Polyribonucleotide nucleotidyltransferase (EC 2.7.7.8)
1	fig|211586.9.peg.1155	Transamidase GatB domain protein
1	fig|211586.9.peg.1156	SSU ribosomal protein S21p
1	fig|211586.9.peg.1163	major outer membrane lipoprotein, putative
1	fig|211586.9.peg.1212	Translation elongation factor LepA
1	fig|211586.9.peg.1223	SSU ribosomal protein S16p
1	fig|211586.9.peg.1224	16S rRNA processing protein RimM
1	fig|211586.9.peg.1225	tRNA (Guanine37-N1) -methyltransferase (EC 2.1.1.31)
1	fig|211586.9.peg.1226	LSU ribosomal protein L19p
1	fig|211586.9.peg.1381	Flagellar motor rotation protein MotA
1	fig|211586.9.peg.1382	Flagellar motor rotation protein MotB
1	fig|211586.9.peg.1462	2,3,4,5-tetrahydropyridine-2,6-dicarboxylate N-succinyltransferase (EC 2.3.1.117)
1	fig|211586.9.peg.1463	[Protein-PII] uridylyltransferase (EC 2.7.7.59)
1	fig|211586.9.peg.1464	Methionine aminopeptidase (EC 3.4.11.18)
1	fig|211586.9.peg.1465	SSU ribosomal protein S2p (SAe)
1	fig|211586.9.peg.1466	Translation elongation factor Ts
1	fig|211586.9.peg.1467	Uridine monophosphate kinase (EC 2.7.4.22)
1	fig|211586.9.peg.1468	Ribosome recycling factor
1	fig|211586.9.peg.1472	Membrane-associated zinc metalloprotease
1	fig|211586.9.peg.1473	Outer membrane protein assembly factor YaeT
1	fig|211586.9.peg.1474	Outer membrane chaperone Skp (OmpH) precursor @ Outer membrane protein H precursor
1	fig|211586.9.peg.1475	UDP-3-O-[3-hydroxymyristoyl] glucosamine N-acyltransferase (EC 2.3.1.191)
1	fig|211586.9.peg.1476	3-hydroxyacyl-[acyl-carrier-protein] dehydratase, FabZ form (EC 4.2.1.59)
1	fig|211586.9.peg.1477	Acyl-[acyl-carrier-protein]--UDP-N-acetylglucosamine O-acyltransferase (EC 2.3.1.129)
1	fig|211586.9.peg.1637	TonB system biopolymer transport component; Chromosome segregation ATPase
1	fig|211586.9.peg.1638	MotA/TolQ/ExbB proton channel family protein
1	fig|211586.9.peg.1639	Ferric siderophore transport system, biopolymer transport protein ExbB
1	fig|211586.9.peg.1640	Biopolymer transport protein ExbD/TolR
1	fig|211586.9.peg.1641	Ferric siderophore transport system, periplasmic binding protein TonB
1	fig|211586.9.peg.1642	TPR domain protein, putative component of TonB system
1	fig|211586.9.peg.1684	Alkyl hydroperoxide reductase subunit C-like protein
1	fig|211586.9.peg.1685	Glycine cleavage system transcriptional antiactivator GcvR
1	fig|211586.9.peg.1686	4-hydroxy-tetrahydrodipicolinate synthase (EC 4.3.3.7)
1	fig|211586.9.peg.1687	Outer membrane beta-barrel assembly protein BamC; Lipoprotein-34 precursor
1	fig|211586.9.peg.1738	Ferric uptake regulation protein FUR
1	fig|211586.9.peg.1870	Integration host factor alpha subunit
1	fig|211586.9.peg.1894	LSU ribosomal protein L25p
1	fig|211586.9.peg.1963	LPXTG-site transpeptidase family protein
1	fig|211586.9.peg.2050	Threonyl-tRNA synthetase (EC 6.1.1.3)
1	fig|211586.9.peg.2051	Translation initiation factor 3
1	fig|211586.9.peg.2052	LSU ribosomal protein L35p
1	fig|211586.9.peg.2053	LSU ribosomal protein L20p
1	fig|211586.9.peg.2057	DNA translocase FtsK
1	fig|211586.9.peg.2058	Outer membrane lipoprotein carrier protein LolA
1	fig|211586.9.peg.2076	Translation elongation factor P
1	fig|211586.9.peg.2099	Universal stress protein E
1	fig|211586.9.peg.2100	Fumarate and nitrate reduction regulatory protein
1	fig|211586.9.peg.2140	Integration host factor beta subunit
1	fig|211586.9.peg.2141	SSU ribosomal protein S1p
1	fig|211586.9.peg.2142	Cytidylate kinase (EC 2.7.4.25)
1	fig|211586.9.peg.2149	DNA gyrase subunit A (EC 5.99.1.3)
1	fig|211586.9.peg.2159	Uncharacterized protein YeaC
1	fig|211586.9.peg.2160	FIG01057064: hypothetical protein
1	fig|211586.9.peg.2161	Zinc carboxypeptidase domain protein
1	fig|211586.9.peg.2442	Cytochrome c3
1	fig|211586.9.peg.2458	Tol-Pal system TPR repeat containing exported protein YbgF
1	fig|211586.9.peg.2459	Tol-Pal system peptidoglycan-associated lipoprotein PAL
1	fig|211586.9.peg.2460	Tol-Pal system beta propeller repeat protein TolB
1	fig|211586.9.peg.2461	TolA protein
1	fig|211586.9.peg.2462	Tol biopolymer transport system, TolR protein
1	fig|211586.9.peg.2463	Tol-Pal system protein TolQ
1	fig|211586.9.peg.2464	Tol-Pal system-associated acyl-CoA thioesterase
1	fig|211586.9.peg.2465	Prolyl endopeptidase (EC 3.4.21.26)
1	fig|211586.9.peg.2468	Alkyl hydroperoxide reductase subunit C-like protein
1	fig|211586.9.peg.2486	Acyl carrier protein
1	fig|211586.9.peg.2487	3-oxoacyl-[acyl-carrier protein] reductase (EC 1.1.1.100)
1	fig|211586.9.peg.2488	Malonyl CoA-acyl carrier protein transacylase (EC 2.3.1.39)
1	fig|211586.9.peg.2491	LSU ribosomal protein L32p @ LSU ribosomal protein L32p, zinc-independent
1	fig|211586.9.peg.2492	FIG01269488: protein, clustered with ribosomal protein L32p
1	fig|211586.9.peg.2496	Ribonuclease E (EC 3.1.26.12)
1	fig|211586.9.peg.2579	Superoxide dismutase [Fe] (EC 1.15.1.1)
1	fig|211586.9.peg.2602	TonB-dependent receptor; Outer membrane receptor for ferrienterochelin and colicins
1	fig|211586.9.peg.2763	Aspartate-semialdehyde dehydrogenase (EC 1.2.1.11)
1	fig|211586.9.peg.2765	3-oxoacyl-[acyl-carrier-protein] synthase, KASI (EC 2.3.1.41)
1	fig|211586.9.peg.2888	ATPase involved in DNA repair
1	fig|211586.9.peg.2889	Positive regulator of CheA protein activity (CheW)
1	fig|211586.9.peg.2890	CheW domain protein
1	fig|211586.9.peg.2891	ParA family protein
1	fig|211586.9.peg.2892	FIG01059057: hypothetical protein
1	fig|211586.9.peg.2893	Chemotaxis response regulator protein-glutamate methylesterase CheB (EC 3.1.1.61)
1	fig|211586.9.peg.2894	Signal transduction histidine kinase CheA (EC 2.7.3.-)
1	fig|211586.9.peg.2895	Chemotaxis response - phosphatase CheZ
1	fig|211586.9.peg.2896	Chemotaxis regulator - transmits chemoreceptor signals to flagelllar motor components CheY
1	fig|211586.9.peg.2897	RNA polymerase sigma factor for flagellar operon
1	fig|211586.9.peg.2898	Flagellar synthesis regulator FleN
1	fig|211586.9.peg.2899	Flagellar biosynthesis protein FlhF
1	fig|211586.9.peg.2900	Flagellar biosynthesis protein FlhA
1	fig|211586.9.peg.2905	Flagellar biosynthesis protein FliO
1	fig|211586.9.peg.2906	Flagellar motor switch protein FliN
1	fig|211586.9.peg.2907	Flagellar motor switch protein FliM
1	fig|211586.9.peg.2908	Flagellar basal body-associated protein FliL
1	fig|211586.9.peg.2909	Flagellar hook-length control protein FliK
1	fig|211586.9.peg.2912	Flagellar assembly protein FliH
1	fig|211586.9.peg.2913	Flagellar motor switch protein FliG
1	fig|211586.9.peg.2914	Flagellar M-ring protein FliF
1	fig|211586.9.peg.2915	Flagellar hook-basal body complex protein FliE
1	fig|211586.9.peg.2916	Flagellar two-component response regulator FleR
1	fig|211586.9.peg.2917	Flagellar sensor histidine kinase FleS
1	fig|211586.9.peg.2918	Flagellar regulatory protein FleQ
1	fig|211586.9.peg.2919	Flagellar biosynthesis protein FliS
1	fig|211586.9.peg.2920	FIG01057257: hypothetical protein
1	fig|211586.9.peg.2921	Flagellar cap protein FliD
1	fig|211586.9.peg.2922	Flagellar protein FlaG
1	fig|211586.9.peg.2923	Flagellin protein FlaA
1	fig|211586.9.peg.2924	Flagellin protein FlaA
1	fig|211586.9.peg.2925	Flagellar hook-associated protein FlgL
1	fig|211586.9.peg.2926	Flagellar hook-associated protein FlgK
1	fig|211586.9.peg.2927	Flagellar protein FlgJ [peptidoglycan hydrolase]
1	fig|211586.9.peg.2928	Flagellar P-ring protein FlgI
1	fig|211586.9.peg.2929	Flagellar L-ring protein FlgH
1	fig|211586.9.peg.2930	Flagellar basal-body rod protein FlgG
1	fig|211586.9.peg.2931	Flagellar basal-body rod protein FlgF
1	fig|211586.9.peg.2932	Flagellar hook protein FlgE
1	fig|211586.9.peg.2933	Flagellar basal-body rod modification protein FlgD
1	fig|211586.9.peg.2934	Flagellar basal-body rod protein FlgC
1	fig|211586.9.peg.2935	Flagellar basal-body rod protein FlgB
1	fig|211586.9.peg.2937	Chemotaxis protein CheV (EC 2.7.3.-)
1	fig|211586.9.peg.2939	Negative regulator of flagellin synthesis FlgM
1	fig|211586.9.peg.2940	Flagellar biosynthesis protein FlgN
1	fig|211586.9.peg.2987	Outer membrane beta-barrel assembly protein BamB
1	fig|211586.9.peg.2988	Mlr7403 protein @ FIG001046: putative membrane protein
1	fig|211586.9.peg.3013	Outer membrane porin F precursor
1	fig|211586.9.peg.3014	Protein involved in stability of MscS mechanosensitive channel
1	fig|211586.9.peg.3015	Thiol peroxidase, Tpx-type (EC 1.11.1.15)
1	fig|211586.9.peg.3080	Threonine synthase (EC 4.2.3.1)
1	fig|211586.9.peg.3081	Homoserine kinase (EC 2.7.1.39)
1	fig|211586.9.peg.3082	Aspartokinase (EC 2.7.2.4) / Homoserine dehydrogenase (EC 1.1.1.3)
1	fig|211586.9.peg.3083	hypothetical protein
1	fig|211586.9.peg.3092	Carbon storage regulator
1	fig|211586.9.peg.3107	CTP synthase (EC 6.3.4.2)
1	fig|211586.9.peg.3128	Transcription termination protein NusB
1	fig|211586.9.peg.3130	3,4-dihydroxy-2-butanone 4-phosphate synthase (EC 4.1.99.12) / GTP cyclohydrolase II (EC 3.5.4.25)
1	fig|211586.9.peg.3131	Riboflavin synthase eubacterial/eukaryotic (EC 2.5.1.9)
1	fig|211586.9.peg.3191	SSU ribosomal protein S20p
1	fig|211586.9.peg.3199	Outer membrane protein A precursor
1	fig|211586.9.peg.3275	Outer membrane protein Imp, required for envelope biogenesis / Organic solvent tolerance protein precursor
1	fig|211586.9.peg.3276	Survival protein SurA precursor (Peptidyl-prolyl cis-trans isomerase SurA) (EC 5.2.1.8)
1	fig|211586.9.peg.3277	4-hydroxythreonine-4-phosphate dehydrogenase (EC 1.1.1.262)
1	fig|211586.9.peg.3278	SSU rRNA (adenine(1518)-N(6)/adenine(1519)-N(6))-dimethyltransferase (EC 2.1.1.182)
1	fig|211586.9.peg.3279	ApaG protein
1	fig|211586.9.peg.3286	GTP-binding protein Obg
1	fig|211586.9.peg.3287	LSU ribosomal protein L27p
1	fig|211586.9.peg.3288	LSU ribosomal protein L21p
1	fig|211586.9.peg.3440	2-Keto-3-deoxy-D-manno-octulosonate-8-phosphate synthase (EC 2.5.1.55) # KdsA
1	fig|211586.9.peg.3502	Topoisomerase IV subunit A (EC 5.99.1.-)
1	fig|211586.9.peg.3503	L-sorbosone dehydrogenase, putative
1	fig|211586.9.peg.3504	Topoisomerase IV subunit B (EC 5.99.1.-)
1	fig|211586.9.peg.3509	Type I secretion outer membrane protein, TolC precursor
1	fig|211586.9.peg.3531	LSU ribosomal protein L9p
1	fig|211586.9.peg.3532	SSU ribosomal protein S18p @ SSU ribosomal protein S18p, zinc-independent
1	fig|211586.9.peg.3533	Primosomal replication protein N
1	fig|211586.9.peg.3534	SSU ribosomal protein S6p
1	fig|211586.9.peg.3540	Adenylosuccinate synthetase (EC 6.3.4.4)
1	fig|211586.9.peg.3542	SSU ribosomal protein S9p (S16e)
1	fig|211586.9.peg.3543	LSU ribosomal protein L13p (L13Ae)
1	fig|211586.9.peg.3553	Phospholipid ABC transporter shuttle protein MlaC
1	fig|211586.9.peg.3558	3-deoxy-D-manno-octulosonate 8-phosphate phosphatase (EC 3.1.3.45)
1	fig|211586.9.peg.3559	Lipopolysaccharide-assembly protein LptC
1	fig|211586.9.peg.3560	LptA, protein essential for LPS transport across the periplasm
1	fig|211586.9.peg.3561	Lipopolysaccharide ABC transporter, ATP-binding protein LptB
1	fig|211586.9.peg.3562	RNA polymerase sigma-54 factor RpoN
1	fig|211586.9.peg.3563	Ribosome hibernation protein YhbH
1	fig|211586.9.peg.3564	PTS system nitrogen-specific IIA component, PtsN
1	fig|211586.9.peg.3565	Hypothetical ATP-binding protein UPF0042, contains P-loop
1	fig|211586.9.peg.3679	MSHA pilin protein MshA
1	fig|211586.9.peg.3680	MSHA pilin protein MshB
1	fig|211586.9.peg.3693	LSU ribosomal protein L31p @ LSU ribosomal protein L31p, zinc-dependent
1	fig|211586.9.peg.3762	Twin-arginine translocation protein TatA
1	fig|211586.9.peg.3763	Twin-arginine translocation protein TatB
1	fig|211586.9.peg.3764	Twin-arginine translocation protein TatC
1	fig|211586.9.peg.3765	FIG01058266: hypothetical protein
1	fig|211586.9.peg.3773	UDP-3-O-[3-hydroxymyristoyl] N-acetylglucosamine deacetylase (EC 3.5.1.108)
1	fig|211586.9.peg.3774	Cell division protein FtsZ (EC 3.4.24.-)
1	fig|211586.9.peg.3775	Cell division protein FtsA
1	fig|211586.9.peg.3776	Cell division protein FtsQ
1	fig|211586.9.peg.3777	UDP-N-acetylmuramate--alanine ligase (EC 6.3.2.8)
1	fig|211586.9.peg.3778	UDP-N-acetylglucosamine--N-acetylmuramyl-(pentapeptide) pyrophosphoryl-undecaprenol N-acetylglucosamine transferase (EC 2.4.1.227)
1	fig|211586.9.peg.3779	Cell division protein FtsW
1	fig|211586.9.peg.3780	UDP-N-acetylmuramoylalanine--D-glutamate ligase (EC 6.3.2.9)
1	fig|211586.9.peg.3781	Phospho-N-acetylmuramoyl-pentapeptide-transferase (EC 2.7.8.13)
1	fig|211586.9.peg.3782	UDP-N-acetylmuramoyl-tripeptide--D-alanyl-D-alanine ligase (EC 6.3.2.10)
1	fig|211586.9.peg.3783	UDP-N-acetylmuramoylalanyl-D-glutamate--2,6-diaminopimelate ligase (EC 6.3.2.13) ## MurE
1	fig|211586.9.peg.3784	Cell division protein FtsI [Peptidoglycan synthetase] (EC 2.4.1.129)
1	fig|211586.9.peg.3785	Cell division protein FtsL
1	fig|211586.9.peg.3786	rRNA small subunit methyltransferase H # 16S rRNA m(4) C1402 methyltransferase
1	fig|211586.9.peg.3787	Cell division protein MraZ
1	fig|211586.9.peg.3804	LSU ribosomal protein L33p @ LSU ribosomal protein L33p, zinc-independent
1	fig|211586.9.peg.3805	LSU ribosomal protein L28p @ LSU ribosomal protein L28p, zinc-independent
1	fig|211586.9.peg.3806	DNA repair protein RadC
1	fig|211586.9.peg.4263	Chromosome (plasmid) partitioning protein ParB
1	fig|211586.9.peg.4264	Chromosome (plasmid) partitioning protein ParA
1	fig|211586.9.peg.4265	rRNA small subunit 7-methylguanosine (m7G) methyltransferase GidB
1	fig|211586.9.peg.4266	tRNA uridine 5-carboxymethylaminomethyl modification enzyme GidA
1	fig|211586.9.peg.4420	S-formylglutathione hydrolase (EC 3.1.2.12)
1	fig|211586.9.peg.4421	S-(hydroxymethyl)glutathione dehydrogenase (EC 1.1.1.284)
1	fig|211586.9.rna.19	hypothetical protein
1	fig|211586.9.rna.31	hypothetical protein
1	fig|211586.9.rna.42	hypothetical protein
1	fig|211586.9.rna.43	hypothetical protein
1	fig|211586.9.rna.82	hypothetical protein
2	fig|211586.9.peg.2634	Phage tail fiber protein #Phage host specificity protein J
2	fig|211586.9.peg.2635	Phage tail assembly protein I
2	fig|211586.9.peg.2638	Phage tail assembly
2	fig|211586.9.peg.2639	hypothetical protein
2	fig|211586.9.peg.2640	hypothetical protein
2	fig|211586.9.peg.2641	hypothetical protein
2	fig|211586.9.peg.2642	Phage tail assembly protein #Phage tail assembly protein K
2	fig|211586.9.peg.2643	Phage minor tail protein #Phage minor tail protein L
2	fig|211586.9.peg.2644	FIG01059827: hypothetical protein
2	fig|211586.9.peg.2645	FIG01060328: hypothetical protein
2	fig|211586.9.peg.2646	Phage minor tail protein #tail protein M
2	fig|211586.9.peg.2647	Phage tail length tape-measure protein 1
2	fig|211586.9.peg.2648	FIG01060123: hypothetical protein
2	fig|211586.9.peg.2649	hypothetical protein
2	fig|211586.9.peg.2650	prophage LambdaSo, major tail protein V, putative
2	fig|211586.9.peg.2651	FIG01058875: hypothetical protein
2	fig|211586.9.peg.2652	FIG01060436: hypothetical protein
2	fig|211586.9.peg.2653	hypothetical protein
2	fig|211586.9.peg.2654	FIG01062602: hypothetical protein
2	fig|211586.9.peg.2655	FIG01061788: hypothetical protein
2	fig|211586.9.peg.2656	TolA protein
2	fig|211586.9.peg.2657	Phage major capsid protein #Fam0024
2	fig|211586.9.peg.2658	Prophage Clp protease-like protein
2	fig|211586.9.peg.2659	Phage portal protein
2	fig|211586.9.peg.2660	FIG01060148: hypothetical protein
2	fig|211586.9.peg.2661	Phage terminase large subunit
2	fig|211586.9.peg.2662	FIG01059085: hypothetical protein
2	fig|211586.9.peg.2663	FIG01058523: hypothetical protein
2	fig|211586.9.peg.2664	hypothetical protein
2	fig|211586.9.peg.2665	FIG01063614: hypothetical protein
2	fig|211586.9.peg.2666	prophage LambdaSo, lysozyme, putative
2	fig|211586.9.peg.2667	ORF14
3	fig|211586.9.peg.599	FIG01056904: hypothetical protein
3	fig|211586.9.peg.600	lysozyme, putative
3	fig|211586.9.peg.601	FIG01057904: hypothetical protein
3	fig|211586.9.peg.602	Zinc finger-related protein
3	fig|211586.9.peg.603	FIG01060224: hypothetical protein
3	fig|211586.9.peg.604	hypothetical protein
3	fig|211586.9.peg.605	hypothetical protein
3	fig|211586.9.peg.606	Phage terminase, small subunit
3	fig|211586.9.peg.607	prophage MuSo1, portal protein, putative
3	fig|211586.9.peg.608	Mu-like prophage FluMu protein gp29
3	fig|211586.9.peg.609	Phage (Mu-like) virion morphogenesis protein
3	fig|211586.9.peg.610	hypothetical protein
3	fig|211586.9.peg.611	Putative virion morphogenesis protein
3	fig|211586.9.peg.2389	Lysozyme (N-acetylmuramidase) family, (EC 3.2.1.17)
3	fig|211586.9.peg.2390	conserved hypothetical protein
3	fig|211586.9.peg.2391	FIG01201497: hypothetical protein
3	fig|211586.9.peg.2392	C4-type zinc finger protein, DksA/TraR family protein
3	fig|211586.9.peg.2393	hypothetical protein
3	fig|211586.9.peg.2394	FIG01058488: hypothetical protein
3	fig|211586.9.peg.2395	Phage terminase, small subunit
3	fig|211586.9.peg.2397	prophage MuSo2, portal protein, putative
3	fig|211586.9.peg.2398	Mu-like prophage FluMu protein gp29
3	fig|211586.9.peg.2399	Phage (Mu-like) virion morphogenesis protein
4	fig|211586.9.peg.724	TonB-dependent receptor; Outer membrane receptor for ferrienterochelin and colicins
4	fig|211586.9.peg.2723	Siderophore biosynthesis protein, monooxygenase
4	fig|211586.9.peg.2724	Siderophore synthetase small component, acetyltransferase
4	fig|211586.9.peg.2725	Siderophore synthetase superfamily, group C @ Siderophore synthetase component, ligase
4	fig|211586.9.peg.2726	Putative OMR family iron-siderophore receptor precursor
4	fig|211586.9.peg.2727	Ferric reductase (1.6.99.14)
4	fig|211586.9.peg.3299	Pyridoxamine 5'-phosphate oxidase-related putative heme iron utilization protein
4	fig|211586.9.peg.3300	Putative heme iron utilization protein
4	fig|211586.9.peg.3301	TonB-dependent hemin, ferrichrome receptor
4	fig|211586.9.peg.3302	Ferric siderophore transport system, periplasmic binding protein TonB
4	fig|211586.9.peg.3303	Ferric siderophore transport system, biopolymer transport protein ExbB
4	fig|211586.9.peg.3304	Biopolymer transport protein ExbD1
4	fig|211586.9.peg.3305	Periplasmic hemin-binding protein
4	fig|211586.9.peg.3306	Hemin ABC transporter, permease protein
4	fig|211586.9.peg.3307	ABC-type hemin transport system, ATPase component
4	fig|211586.9.peg.4047	TonB-dependent receptor
4	fig|211586.9.peg.4052	TonB-dependent receptor
4	fig|211586.9.peg.4053	Transcriptional regulator, LysR family, homolog 5
4	fig|211586.9.peg.4054	Patatin-like phospholipase
5	fig|211586.9.peg.2858	Nucleoside-diphosphate sugar epimerase/dehydratase
5	fig|211586.9.peg.2859	Lipid carrier : UDP-N-acetylgalactosaminyltransferase (EC 2.4.1.-)
5	fig|211586.9.peg.2860	UDP-glucose 4-epimerase (EC 5.1.3.2)
5	fig|211586.9.peg.2861	Lipid carrier : UDP-N-acetylgalactosaminyltransferase (EC 2.4.1.-) / Alpha-1,3-N-acetylgalactosamine transferase PglA (EC 2.4.1.-); Putative glycosyltransferase
5	fig|211586.9.peg.2862	Asparagine synthetase [glutamine-hydrolyzing] (EC 6.3.5.4)
5	fig|211586.9.peg.2863	glycosyl transferase, group 1 family protein
5	fig|211586.9.peg.2864	Formyl transferase domain protein
5	fig|211586.9.peg.2865	hypothetical protein
5	fig|211586.9.peg.2866	lipopolysaccharide biosynthesis polymerase, putative
5	fig|211586.9.peg.2867	Serine acetyltransferase (EC 2.3.1.30)
5	fig|211586.9.peg.2868	glycosyl transferase, group 2 family protein
5	fig|211586.9.peg.2869	polysaccharide biosynthesis domain protein
5	fig|211586.9.peg.2870	acetyltransferase, GNAT family
5	fig|211586.9.peg.2871	perosamine synthetase-related protein
5	fig|211586.9.peg.2872	hypothetical protein
5	fig|211586.9.peg.2873	Aminotransferase, DegT/DnrJ/EryC1/StrS family
5	fig|211586.9.peg.2874	Glucose-1-phosphate thymidylyltransferase (EC 2.7.7.24)
5	fig|211586.9.peg.2876	dTDP-glucose 4,6-dehydratase (EC 4.2.1.46)
5	fig|211586.9.peg.2877	UDP-glucose 4-epimerase (EC 5.1.3.2)
6	fig|211586.9.peg.1489	3'(2'),5'-bisphosphate nucleotidase (EC 3.1.3.7)
6	fig|211586.9.peg.2599	Cysteine synthase (EC 2.5.1.47)
6	fig|211586.9.peg.3245	Sulfate and thiosulfate binding protein CysP
6	fig|211586.9.peg.3246	Sulfate transport system permease protein CysT
6	fig|211586.9.peg.3248	Sulfate and thiosulfate import ATP-binding protein CysA (EC 3.6.3.25)
6	fig|211586.9.peg.3349	Adenylylsulfate kinase (EC 2.7.1.25)
6	fig|211586.9.peg.3351	Sulfate adenylyltransferase subunit 1 (EC 2.7.7.4)
6	fig|211586.9.peg.3352	Sulfate adenylyltransferase subunit 2 (EC 2.7.7.4)
6	fig|211586.9.peg.3353	Uroporphyrinogen-III methyltransferase (EC 2.1.1.107)
6	fig|211586.9.peg.3359	Phosphoadenylyl-sulfate reductase [thioredoxin] (EC 1.8.4.8)
6	fig|211586.9.peg.3360	Sulfite reductase [NADPH] hemoprotein beta-component (EC 1.8.1.2)
6	fig|211586.9.peg.3361	Sulfite reductase [NADPH] flavoprotein alpha-component (EC 1.8.1.2)
6	fig|211586.9.peg.4166	FIG01056879: hypothetical protein
6	fig|211586.9.peg.4167	FIG01062314: hypothetical protein
6	fig|211586.9.peg.4168	Sulfate-binding protein Sbp
6	fig|211586.9.peg.4169	Sulfate transport system permease protein CysT
6	fig|211586.9.peg.4170	Sulfate transport system permease protein CysW
6	fig|211586.9.peg.4171	Sulfate and thiosulfate import ATP-binding protein CysA (EC 3.6.3.25)
7	fig|211586.9.peg.2690	hypothetical protein
7	fig|211586.9.peg.2691	FIG01058078: hypothetical protein
7	fig|211586.9.peg.2692	FIG01059805: hypothetical protein
7	fig|211586.9.peg.2693	FIG01058436: hypothetical protein
7	fig|211586.9.peg.2694	FIG01063096: hypothetical protein
7	fig|211586.9.peg.2695	FIG01066212: hypothetical protein
7	fig|211586.9.peg.2696	Phage-related protein
7	fig|211586.9.peg.2697	FIG01059511: hypothetical protein
7	fig|211586.9.peg.2698	prophage LambdaSo, DNA modification methyltransferase, putative
7	fig|211586.9.peg.2699	conserved hypothetical protein
7	fig|211586.9.peg.2700	C-5 cytosine-specific DNA methylase
7	fig|211586.9.peg.2701	hypothetical protein
7	fig|211586.9.peg.2702	hypothetical protein
7	fig|211586.9.peg.2703	hypothetical protein
7	fig|211586.9.peg.2704	FIG01064125: hypothetical protein
7	fig|211586.9.peg.2705	FIG01061198: hypothetical protein
7	fig|211586.9.peg.2706	hypothetical protein
7	fig|211586.9.peg.2707	hypothetical protein
8	fig|211586.9.peg.55	K(+)-uptake protein KtrB, integral membrane subunit; Potassium uptake protein TrkH
8	fig|211586.9.peg.56	K(+)-uptake protein KtrA, peripherally bound subunit; Trk system potassium uptake protein TrkA
8	fig|211586.9.peg.57	DNA-binding response regulator KdpE
8	fig|211586.9.peg.58	Osmosensitive K+ channel histidine kinase KdpD (EC 2.7.3.-)
8	fig|211586.9.peg.434	Thioredoxin
8	fig|211586.9.peg.435	Cytochrome c-type heme lyase subunit nrfF, nitrite reductase complex assembly
8	fig|211586.9.peg.436	Cytochrome c-type heme lyase subunit nrfE, nitrite reductase complex assembly
8	fig|211586.9.peg.437	Predicted thiosulfate respiratory reductase, cytochrome c-552/4 subunit TsrA
8	fig|211586.9.peg.438	Predicted thiosulfate respiratory reductase, rhodanese domain protein TsrB
8	fig|211586.9.peg.439	Predicted thiosulfate respiratory reductase maturation protein TsrC, peptidyl-prolyl cis-trans isomerase
8	fig|211586.9.peg.440	Predicted thiosulfate respiratory reductase maturation protein TsrD, cytochrome c-type heme lyase
8	fig|211586.9.peg.441	Predicted thiosulfate respiratory reductase, 4Fe-4S protein TsrE
8	fig|211586.9.peg.442	Predicted thiosulfate respiratory reductase, integral transmembrane protein TsrF
8	fig|211586.9.peg.443	Predicted thiosulfate respiratory reductase maturation protein, outer-membrane lipoprotein TsrG
8	fig|211586.9.peg.444	Predicted thiosulfate respiratory reductase maturation protein TsrH
8	fig|211586.9.peg.445	Predicted thiosulfate respiratory reductase maturation protein TsrI (ATPase)
8	fig|211586.9.peg.446	Predicted thiosulfate respiratory reductase maturation transmembrane protein TsrJ
9	fig|211586.9.peg.388	Transcriptional repressor for pyruvate dehydrogenase complex
9	fig|211586.9.peg.389	Pyruvate dehydrogenase E1 component (EC 1.2.4.1)
9	fig|211586.9.peg.390	Dihydrolipoamide acetyltransferase component of pyruvate dehydrogenase complex (EC 2.3.1.12)
9	fig|211586.9.peg.391	Dihydrolipoamide dehydrogenase of pyruvate dehydrogenase complex (EC 1.8.1.4) @ Dihydrolipoamide dehydrogenase (EC 1.8.1.4)
9	fig|211586.9.peg.397	Aconitate hydratase 2 (EC 4.2.1.3) @ 2-methylisocitrate dehydratase (EC 4.2.1.99)
9	fig|211586.9.peg.699	Malate dehydrogenase (EC 1.1.1.37)
9	fig|211586.9.peg.1389	Isocitrate dehydrogenase [NAD] (EC 1.1.1.41)
9	fig|211586.9.peg.1727	Citrate synthase (si) (EC 2.3.3.1)
9	fig|211586.9.peg.1728	Succinate dehydrogenase cytochrome b-556 subunit
9	fig|211586.9.peg.1729	Succinate dehydrogenase hydrophobic membrane anchor protein
9	fig|211586.9.peg.1730	Succinate dehydrogenase flavoprotein subunit (EC 1.3.5.1)
9	fig|211586.9.peg.1731	Succinate dehydrogenase iron-sulfur protein (EC 1.3.5.1)
9	fig|211586.9.peg.1732	2-oxoglutarate dehydrogenase E1 component (EC 1.2.4.2)
9	fig|211586.9.peg.1733	Dihydrolipoamide succinyltransferase component (E2) of 2-oxoglutarate dehydrogenase complex (EC 2.3.1.61)
9	fig|211586.9.peg.1734	Succinyl-CoA ligase [ADP-forming] beta chain (EC 6.2.1.5)
9	fig|211586.9.peg.1735	Succinyl-CoA ligase [ADP-forming] alpha chain (EC 6.2.1.5)
9	fig|211586.9.peg.2348	Isocitrate dehydrogenase [NADP] (EC 1.1.1.42); Monomeric isocitrate dehydrogenase [NADP] (EC 1.1.1.42)
10	fig|211586.9.peg.1509	3-ketoacyl-CoA thiolase [isoleucine degradation] (EC 2.3.1.16)
10	fig|211586.9.peg.1510	Methylmalonate-semialdehyde dehydrogenase (EC 1.2.1.27)
10	fig|211586.9.peg.1511	Branched-chain acyl-CoA dehydrogenase (EC 1.3.99.12)
10	fig|211586.9.peg.1512	Enoyl-CoA hydratase [valine degradation] (EC 4.2.1.17) / Enoyl-CoA hydratase [isoleucine degradation] (EC 4.2.1.17)
10	fig|211586.9.peg.1513	3-hydroxyisobutyryl-CoA hydrolase (EC 3.1.2.4)
10	fig|211586.9.peg.1514	3-hydroxyisobutyrate dehydrogenase (EC 1.1.1.31)
10	fig|211586.9.peg.1515	3-hydroxyacyl-CoA dehydrogenase [isoleucine degradation] (EC 1.1.1.35)
10	fig|211586.9.peg.1697	Succinyl-CoA:3-ketoacid-coenzyme A transferase subunit B (EC 2.8.3.5)
10	fig|211586.9.peg.1698	Succinyl-CoA:3-ketoacid-coenzyme A transferase subunit A (EC 2.8.3.5)
10	fig|211586.9.peg.1699	Hydroxymethylglutaryl-CoA lyase (EC 4.1.3.4)
10	fig|211586.9.peg.1700	Methylcrotonyl-CoA carboxylase biotin-containing subunit (EC 6.4.1.4)
10	fig|211586.9.peg.1701	Methylglutaconyl-CoA hydratase (EC 4.2.1.18)
10	fig|211586.9.peg.1702	Methylcrotonyl-CoA carboxylase carboxyl transferase subunit (EC 6.4.1.4)
10	fig|211586.9.peg.1703	Isovaleryl-CoA dehydrogenase (EC 1.3.8.4)
10	fig|211586.9.peg.1704	Predicted transcriptional regulator LiuR of leucine degradation pathway, MerR family
11	fig|211586.9.peg.912	NADH-ubiquinone oxidoreductase chain N (EC 1.6.5.3)
11	fig|211586.9.peg.913	NADH-ubiquinone oxidoreductase chain M (EC 1.6.5.3)
11	fig|211586.9.peg.914	NADH-ubiquinone oxidoreductase chain L (EC 1.6.5.3)
11	fig|211586.9.peg.915	NADH-ubiquinone oxidoreductase chain K (EC 1.6.5.3)
11	fig|211586.9.peg.916	NADH-ubiquinone oxidoreductase chain J (EC 1.6.5.3)
11	fig|211586.9.peg.917	NADH-ubiquinone oxidoreductase chain I (EC 1.6.5.3)
11	fig|211586.9.peg.918	NADH-ubiquinone oxidoreductase chain H (EC 1.6.5.3)
11	fig|211586.9.peg.919	NADH-ubiquinone oxidoreductase chain G (EC 1.6.5.3)
11	fig|211586.9.peg.920	NADH-ubiquinone oxidoreductase chain F (EC 1.6.5.3)
11	fig|211586.9.peg.921	NADH-ubiquinone oxidoreductase chain E (EC 1.6.5.3)
11	fig|211586.9.peg.922	NADH-ubiquinone oxidoreductase chain C (EC 1.6.5.3) / NADH-ubiquinone oxidoreductase chain D (EC 1.6.5.3)
11	fig|211586.9.peg.923	NADH-ubiquinone oxidoreductase chain B (EC 1.6.5.3)
11	fig|211586.9.peg.924	NADH ubiquinone oxidoreductase chain A (EC 1.6.5.3)
12	fig|211586.9.peg.2672	FIG01062086: hypothetical protein
12	fig|211586.9.peg.2673	prophage LambdaSo, site-specific recombinase, phage integrase family
12	fig|211586.9.peg.2674	FIG01059977: hypothetical protein
12	fig|211586.9.peg.2675	FIG01060565: hypothetical protein
12	fig|211586.9.peg.2676	hypothetical protein
12	fig|211586.9.peg.2677	FIG01061374: hypothetical protein
12	fig|211586.9.peg.2678	FIG01061527: hypothetical protein
12	fig|211586.9.peg.2679	FIG01059138: hypothetical protein
12	fig|211586.9.peg.2680	prophage LambdaSo, replication protein O
12	fig|211586.9.peg.2681	FIG01064118: hypothetical protein
12	fig|211586.9.peg.2682	hypothetical protein
12	fig|211586.9.peg.2683	FIG01056763: hypothetical protein
12	fig|211586.9.peg.2684	prophage LambdaSo, transcriptional regulator, Cro/CI family
13	fig|211586.9.peg.147	General secretion pathway protein C
13	fig|211586.9.peg.148	General secretion pathway protein D
13	fig|211586.9.peg.149	General secretion pathway protein E
13	fig|211586.9.peg.150	General secretion pathway protein F
13	fig|211586.9.peg.151	General secretion pathway protein G
13	fig|211586.9.peg.152	General secretion pathway protein H
13	fig|211586.9.peg.153	General secretion pathway protein I
13	fig|211586.9.peg.154	General secretion pathway protein J
13	fig|211586.9.peg.155	General secretion pathway protein K
13	fig|211586.9.peg.156	General secretion pathway protein L
13	fig|211586.9.peg.157	General secretion pathway protein M
13	fig|211586.9.peg.158	General secretion pathway protein N
14	fig|211586.9.peg.988	Cell division protein BolA
14	fig|211586.9.peg.1606	Methylenetetrahydrofolate dehydrogenase (NADP+) (EC 1.5.1.5) / Methenyltetrahydrofolate cyclohydrolase (EC 3.5.4.9)
14	fig|211586.9.peg.1607	Cell division trigger factor (EC 5.2.1.8)
14	fig|211586.9.peg.1608	ATP-dependent Clp protease proteolytic subunit (EC 3.4.21.92)
14	fig|211586.9.peg.1609	ATP-dependent Clp protease ATP-binding subunit ClpX
14	fig|211586.9.peg.2295	Protein YcgL
14	fig|211586.9.peg.2296	Septum site-determining protein MinC
14	fig|211586.9.peg.2297	Septum site-determining protein MinD
14	fig|211586.9.peg.2298	Cell division topological specificity factor MinE
14	fig|211586.9.peg.2345	ATP-dependent Clp protease ATP-binding subunit ClpA
14	fig|211586.9.peg.2346	ATP-dependent Clp protease adaptor protein ClpS
14	fig|211586.9.peg.3673	Rod shape-determining protein MreB
15	fig|211586.9.peg.895	Formate dehydrogenase-O, major subunit (EC 1.2.1.2)
15	fig|211586.9.peg.1290	periplasmic c-type cytochrome, DmsE
15	fig|211586.9.peg.1291	Outer membrane protein
15	fig|211586.9.peg.1292	Anaerobic dimethyl sulfoxide reductase chain A (EC 1.8.5.3), molybdopterin-binding domain
15	fig|211586.9.peg.1293	Anaerobic dimethyl sulfoxide reductase chain B (EC 1.8.5.3), iron-sulfur binding subunit
15	fig|211586.9.peg.1294	Putative oxidoreductase component of anaerobic dehydrogenases
15	fig|211586.9.peg.1295	FIG01059611: hypothetical protein
15	fig|211586.9.peg.4043	Formate dehydrogenase subunit or accessory protein
15	fig|211586.9.peg.4044	Formate dehydrogenase-O, major subunit (EC 1.2.1.2)
15	fig|211586.9.peg.4045	Formate dehydrogenase-O, iron-sulfur subunit (EC 1.2.1.2); Putative formate dehydrogenase iron-sulfur subunit (EC 1.2.1.2)
15	fig|211586.9.peg.4046	Formate dehydrogenase -O, gamma subunit (EC 1.2.1.2)
16	fig|211586.9.peg.584	FIG01060616: hypothetical protein
16	fig|211586.9.peg.585	transposase, putative
16	fig|211586.9.peg.586	Replication initiation ATPase; bacteriophage DNA transposition B protein
16	fig|211586.9.peg.587	FIG01061332: hypothetical protein
16	fig|211586.9.peg.588	FIG01064714: hypothetical protein
16	fig|211586.9.peg.589	FIG01062763: hypothetical protein
16	fig|211586.9.peg.590	FIG01063412: hypothetical protein
16	fig|211586.9.peg.591	FIG01059629: hypothetical protein
16	fig|211586.9.peg.592	FIG01059518: hypothetical protein
16	fig|211586.9.peg.593	FIG01056769: hypothetical protein
16	fig|211586.9.peg.594	prophage MuSo1, positive regulator of late transcription, putative
17	fig|211586.9.peg.3048	FIG002577: Putative lipoprotein precursor
17	fig|211586.9.peg.3049	FIG026291: Hypothetical periplasmic protein
17	fig|211586.9.peg.3050	FIG024285: Hypothetical protein
17	fig|211586.9.peg.3051	Cyclopropane-fatty-acyl-phospholipid synthase (EC 2.1.1.79), plant type
17	fig|211586.9.peg.3052	Hypothetical protein COG3496
17	fig|211586.9.peg.3053	COG2907: Amine oxidase, flavin-containing
17	fig|211586.9.peg.3054	Oxidoreductase, short-chain dehydrogenase/reductase family (EC 1.1.1.-)
17	fig|211586.9.peg.3055	FIG002994: Putative transcriptional regulator
17	fig|211586.9.peg.3056	Deoxyribodipyrimidine photolyase (EC 4.1.99.3)
17	fig|211586.9.peg.3057	Transcriptional regulator, MerR family, associated with photolyase
17	fig|211586.9.peg.3058	COG1683: Uncharacterized conserved protein / FIG143828: Hypothetical protein YbgA
18	fig|211586.9.peg.234	Cytochrome c-type biogenesis protein CcmE, heme chaperone
18	fig|211586.9.peg.235	Cytochrome c-type biogenesis protein CcmD, interacts with CcmCE
18	fig|211586.9.peg.236	Cytochrome c-type biogenesis protein CcmC, putative heme lyase for CcmE
18	fig|211586.9.peg.237	ABC transporter involved in cytochrome c biogenesis, CcmB subunit
18	fig|211586.9.peg.238	ABC transporter involved in cytochrome c biogenesis, ATPase component CcmA
18	fig|211586.9.peg.240	Cytochrome c heme lyase subunit CcmH
18	fig|211586.9.peg.241	Cytochrome c-type biogenesis protein CcmF ## proposed to be part of CcmFH heme lyase
18	fig|211586.9.peg.242	Thiol:disulfide interchange protein DsbE ## same as CcmG
18	fig|211586.9.peg.243	Cytochrome c heme lyase subunit CcmL
18	fig|211586.9.peg.244	Cytochrome c-type biogenesis protein CcmG/DsbE, thiol:disulfide oxidoreductase
19	fig|211586.9.peg.2369	transcriptional regulator, Ner family
19	fig|211586.9.peg.2370	transposase
19	fig|211586.9.peg.2371	prophage MuSo2, DNA transposition protein, putative
19	fig|211586.9.peg.2372	hypothetical protein
19	fig|211586.9.peg.2373	FIG01059617: hypothetical protein
19	fig|211586.9.peg.2374	hypothetical protein
19	fig|211586.9.peg.2375	hypothetical protein
19	fig|211586.9.peg.2376	hypothetical protein
19	fig|211586.9.peg.2377	hypothetical protein
19	fig|211586.9.peg.2378	FIG01059538: hypothetical protein
20	fig|211586.9.peg.3924	Putative histidine ammonia-lyase protein
20	fig|211586.9.peg.3925	FIG002571: 4-hydroxybenzoyl-CoA thioesterase domain protein
20	fig|211586.9.peg.3926	FIG027190: Putative transmembrane protein
20	fig|211586.9.peg.3927	FIG021862: membrane protein, exporter
20	fig|211586.9.peg.3928	FIG022199: FAD-binding protein
20	fig|211586.9.peg.3929	FIG035331: hypothetical protein
20	fig|211586.9.peg.3930	3-oxoacyl-[ACP] synthase (EC 2.3.1.41) FabV like
20	fig|211586.9.peg.3931	3-hydroxydecanoyl-[ACP] dehydratase (EC 4.2.1.59)
20	fig|211586.9.peg.3932	3-oxoacyl-[ACP] reductase (EC 1.1.1.100)
20	fig|211586.9.peg.3933	FIG138576: 3-oxoacyl-[ACP] synthase (EC 2.3.1.41)
21	fig|211586.9.peg.4033	Conserved domain protein
21	fig|211586.9.peg.4034	Formate dehydrogenase chain D (EC 1.2.1.2)
21	fig|211586.9.peg.4035	FIG01058637: hypothetical protein
21	fig|211586.9.peg.4036	Hypothetical protein probably related to Formate dehydrogenase function
21	fig|211586.9.peg.4037	Iron-sulfur cluster-binding protein
21	fig|211586.9.peg.4038	Putative formate dehydrogenase-specific chaperone
21	fig|211586.9.peg.4039	Formate dehydrogenase subunit or accessory protein
21	fig|211586.9.peg.4040	Formate dehydrogenase-O, major subunit (EC 1.2.1.2)
21	fig|211586.9.peg.4041	Formate dehydrogenase-O, iron-sulfur subunit (EC 1.2.1.2); Putative formate dehydrogenase iron-sulfur subunit (EC 1.2.1.2)
21	fig|211586.9.peg.4042	Formate dehydrogenase -O, gamma subunit (EC 1.2.1.2)
22	fig|211586.9.peg.127	Molybdopterin molybdenumtransferase (EC 2.10.1.1)
22	fig|211586.9.peg.3988	Molybdenum ABC transporter, periplasmic molybdenum-binding protein ModA (TC 3.A.1.8.1)
22	fig|211586.9.peg.3989	Molybdenum cofactor biosynthesis protein MoaE
22	fig|211586.9.peg.3990	Molybdenum cofactor biosynthesis protein MoaD
22	fig|211586.9.peg.3991	Molybdenum cofactor biosynthesis protein MoaC
22	fig|211586.9.peg.3992	Cyclic pyranopterin phosphate synthase (MoaA) (EC 4.1.99.18)
22	fig|211586.9.peg.4233	Molybdopterin-guanine dinucleotide biosynthesis protein MobA
22	fig|211586.9.peg.4234	Molybdopterin-guanine dinucleotide biosynthesis protein MobB / Molybdopterin molybdenumtransferase (EC 2.10.1.1)
22	fig|211586.9.peg.4235	Cyclic pyranopterin phosphate synthase (MoaA) (EC 4.1.99.18)
23	fig|211586.9.peg.3161	N-acetyl glucosamine transporter, NagP
23	fig|211586.9.peg.3162	N-acetylglucosamine related transporter, NagX
23	fig|211586.9.peg.3163	N-acetylglucosamine-6-phosphate deacetylase (EC 3.5.1.25)
23	fig|211586.9.peg.3164	Glucosamine-6-phosphate deaminase [isomerizing], alternative (EC 3.5.99.6)
23	fig|211586.9.peg.3165	N-acetylglucosamine kinase of eukaryotic type (EC 2.7.1.59)
23	fig|211586.9.peg.3166	Beta-hexosaminidase (EC 3.2.1.52)
23	fig|211586.9.peg.3169	SapC-like S-layer protein
23	fig|211586.9.peg.3170	Tryptophan halogenase
23	fig|211586.9.peg.3171	N-acetylglucosamine-regulated TonB-dependent outer membrane receptor
24	fig|211586.9.peg.616	prophage MuSo1, protein Gp32, putative
24	fig|211586.9.peg.617	Phage major capsid protein #Fam0046
24	fig|211586.9.peg.618	FIG01061290: hypothetical protein
24	fig|211586.9.peg.619	Mu-like prophage FluMu protein gp36
24	fig|211586.9.peg.620	FIG01057384: hypothetical protein
24	fig|211586.9.peg.621	FIG01063337: hypothetical protein
24	fig|211586.9.peg.622	FIG01057301: hypothetical protein
24	fig|211586.9.peg.623	FIG01059420: hypothetical protein
24	fig|211586.9.peg.624	FIG01059041: hypothetical protein
25	fig|211586.9.peg.27	Protoporphyrinogen IX oxidase, oxygen-independent, HemG (EC 1.3.-.-)
25	fig|211586.9.peg.399	Uroporphyrinogen III decarboxylase (EC 4.1.1.37)
25	fig|211586.9.peg.1169	Glutamate-1-semialdehyde 2,1-aminomutase (EC 5.4.3.8)
25	fig|211586.9.peg.3347	Protoporphyrinogen IX oxidase, oxygen-independent, HemG (EC 1.3.-.-)
25	fig|211586.9.peg.3447	Glutamyl-tRNA reductase (EC 1.2.1.70)
25	fig|211586.9.peg.3768	Porphobilinogen synthase (EC 4.2.1.24)
25	fig|211586.9.peg.3867	Porphobilinogen deaminase (EC 2.5.1.61)
25	fig|211586.9.peg.3868	Uroporphyrinogen-III synthase (EC 4.2.1.75)
25	fig|211586.9.peg.4241	Coproporphyrinogen III oxidase, oxygen-independent (EC 1.3.99.22)
26	fig|211586.9.peg.93	Formate dehydrogenase N alpha subunit (EC 1.2.1.2) @ selenocysteine-containing
26	fig|211586.9.peg.94	Formate dehydrogenase N beta subunit (EC 1.2.1.2)
26	fig|211586.9.peg.95	Formate dehydrogenase O gamma subunit (EC 1.2.1.2)
26	fig|211586.9.peg.96	Formate dehydrogenase formation protein FdhE
26	fig|211586.9.peg.97	L-seryl-tRNA(Sec) selenium transferase (EC 2.9.1.1)
26	fig|211586.9.peg.98	Selenocysteine-specific translation elongation factor
26	fig|211586.9.peg.99	Formate dehydrogenase chain D (EC 1.2.1.2)
26	fig|211586.9.peg.100	UPF0394 inner membrane protein YedE
26	fig|211586.9.peg.101	FIG01056707: hypothetical protein
27	fig|211586.9.peg.4254	ATP synthase epsilon chain (EC 3.6.3.14)
27	fig|211586.9.peg.4255	ATP synthase beta chain (EC 3.6.3.14)
27	fig|211586.9.peg.4256	ATP synthase gamma chain (EC 3.6.3.14)
27	fig|211586.9.peg.4257	ATP synthase alpha chain (EC 3.6.3.14)
27	fig|211586.9.peg.4258	ATP synthase delta chain (EC 3.6.3.14)
27	fig|211586.9.peg.4259	ATP synthase F0 sector subunit b (EC 3.6.3.14)
27	fig|211586.9.peg.4260	ATP synthase F0 sector subunit c (EC 3.6.3.14)
27	fig|211586.9.peg.4261	ATP synthase F0 sector subunit a (EC 3.6.3.14)
27	fig|211586.9.peg.4262	ATP synthase protein I
28	fig|211586.9.peg.4125	Cytochrome c oxidase polypeptide II (EC 1.9.3.1)
28	fig|211586.9.peg.4126	Cytochrome c oxidase polypeptide I (EC 1.9.3.1)
28	fig|211586.9.peg.4127	Cytochrome oxidase biogenesis protein Cox11-CtaG, copper delivery to Cox1
28	fig|211586.9.peg.4128	Cytochrome c oxidase polypeptide III (EC 1.9.3.1)
28	fig|211586.9.peg.4129	Cytochrome oxidase biogenesis protein Surf1, facilitates heme A insertion
28	fig|211586.9.peg.4130	Hypotehtical protein in Cytochrome oxidase biogenesis cluster
28	fig|211586.9.peg.4131	Heme A synthase, cytochrome oxidase biogenesis protein Cox15-CtaA
28	fig|211586.9.peg.4132	Heme O synthase, protoheme IX farnesyltransferase (EC 2.5.1.-) COX10-CtaB
28	fig|211586.9.peg.4133	Cytochrome oxidase biogenesis protein Sco1/SenC/PrrC, putative copper metallochaperone
29	fig|211586.9.peg.1851	Phosphoribosyl-AMP cyclohydrolase (EC 3.5.4.19) / Phosphoribosyl-ATP pyrophosphatase (EC 3.6.1.31)
29	fig|211586.9.peg.1852	Imidazole glycerol phosphate synthase cyclase subunit (EC 4.1.3.-)
29	fig|211586.9.peg.1853	Phosphoribosylformimino-5-aminoimidazole carboxamide ribotide isomerase (EC 5.3.1.16)
29	fig|211586.9.peg.1854	Imidazole glycerol phosphate synthase amidotransferase subunit (EC 2.4.2.-)
29	fig|211586.9.peg.1855	Histidinol-phosphatase (EC 3.1.3.15) / Imidazoleglycerol-phosphate dehydratase (EC 4.2.1.19)
29	fig|211586.9.peg.1856	Histidinol-phosphate aminotransferase (EC 2.6.1.9)
29	fig|211586.9.peg.1857	Histidinol dehydrogenase (EC 1.1.1.23)
29	fig|211586.9.peg.1858	ATP phosphoribosyltransferase (EC 2.4.2.17)
30	fig|211586.9.peg.1657	FIG01057968: hypothetical protein
30	fig|211586.9.peg.1658	FIG01058386: hypothetical protein
30	fig|211586.9.peg.1659	FIG01056913: hypothetical protein
30	fig|211586.9.peg.1660	DnaJ domain protein
30	fig|211586.9.peg.1661	23S rRNA (guanine-N-2-) -methyltransferase rlmL EC 2.1.1.-)
30	fig|211586.9.peg.1662	FIG01056740: hypothetical protein
30	fig|211586.9.peg.1663	ABC transporter related
30	fig|211586.9.peg.1664	FIG01057398: hypothetical protein
31	fig|211586.9.peg.1982	Asparaginyl-tRNA synthetase (EC 6.1.1.22)
31	fig|211586.9.peg.2018	Iron-sulfur cluster regulator IscR
31	fig|211586.9.peg.2019	Cysteine desulfurase (EC 2.8.1.7), IscS subfamily
31	fig|211586.9.peg.2020	Iron-sulfur cluster assembly scaffold protein IscU
31	fig|211586.9.peg.2021	Iron binding protein IscA for iron-sulfur cluster assembly
31	fig|211586.9.peg.2022	Chaperone protein HscB
31	fig|211586.9.peg.2023	Chaperone protein HscA
31	fig|211586.9.peg.2024	Ferredoxin, 2Fe-2S
32	fig|211586.9.peg.2536	GTP cyclohydrolase II (EC 3.5.4.25)
32	fig|211586.9.peg.3129	6,7-dimethyl-8-ribityllumazine synthase (EC 2.5.1.78)
32	fig|211586.9.peg.3185	4-hydroxy-3-methylbut-2-enyl diphosphate reductase (EC 1.17.1.2)
32	fig|211586.9.peg.3186	FKBP-type peptidyl-prolyl cis-trans isomerase SlpA (EC 5.2.1.8)
32	fig|211586.9.peg.3187	Lipoprotein signal peptidase (EC 3.4.23.36)
32	fig|211586.9.peg.3188	Isoleucyl-tRNA synthetase (EC 6.1.1.5)
32	fig|211586.9.peg.3189	Riboflavin kinase (EC 2.7.1.26) / FMN adenylyltransferase (EC 2.7.7.2)
33	fig|211586.9.peg.2402	COG4388: Mu-like prophage I protein
33	fig|211586.9.peg.2403	Phage major capsid protein #Fam0046
33	fig|211586.9.peg.2404	hypothetical protein
33	fig|211586.9.peg.2405	hypothetical protein
33	fig|211586.9.peg.2406	hypothetical protein
33	fig|211586.9.peg.2407	Mu-like prophage protein GP36
33	fig|211586.9.peg.2408	prophage MuSo2, virion morphogenesis protein, putative
34	fig|211586.9.peg.1405	Phosphate regulon transcriptional regulatory protein PhoB (SphR)
34	fig|211586.9.peg.1406	Phosphate regulon sensor protein PhoR (SphS) (EC 2.7.13.3)
34	fig|211586.9.peg.1407	Phosphate ABC transporter, periplasmic phosphate-binding protein PstS (TC 3.A.1.7.1)
34	fig|211586.9.peg.1548	Phosphate transport system permease protein PstC (TC 3.A.1.7.1)
34	fig|211586.9.peg.1549	Phosphate transport system permease protein PstA (TC 3.A.1.7.1)
34	fig|211586.9.peg.1550	Phosphate transport ATP-binding protein PstB (TC 3.A.1.7.1)
34	fig|211586.9.peg.1551	Phosphate transport system regulatory protein PhoU
35	fig|211586.9.peg.3871	T1SS secreted agglutinin RTX
35	fig|211586.9.peg.3872	Type I secretion system ATPase, LssB family LapB
35	fig|211586.9.peg.3873	Type I secretion system, membrane fusion protein LapC
35	fig|211586.9.peg.3874	Type I secretion system, outer membrane component LapE # AggA
35	fig|211586.9.peg.3875	T1SS peptidoglycan-associated lipoprotein LapL
35	fig|211586.9.peg.3876	T1SS associated transglutaminase-like cysteine proteinase LapP
35	fig|211586.9.peg.3877	Membrane bound c-di-GMP receptor LapD
36	fig|211586.9.peg.1347	4-alpha-glucanotransferase (amylomaltase) (EC 2.4.1.25)
36	fig|211586.9.peg.1348	1,4-alpha-glucan (glycogen) branching enzyme, GH-13-type (EC 2.4.1.18)
36	fig|211586.9.peg.1349	Glycogen debranching enzyme (EC 3.2.1.-)
36	fig|211586.9.peg.1350	Glycogen phosphorylase (EC 2.4.1.1)
36	fig|211586.9.peg.1351	hypothetical protein
36	fig|211586.9.peg.1352	Glucose-1-phosphate adenylyltransferase (EC 2.7.7.27)
36	fig|211586.9.peg.1353	Glycogen synthase, ADP-glucose transglucosylase (EC 2.4.1.21)
37	fig|211586.9.peg.2176	2-iminoacetate synthase (ThiH) (EC 4.1.99.19)
37	fig|211586.9.peg.2177	Thiazole biosynthesis protein ThiG
37	fig|211586.9.peg.2178	Sulfur carrier protein ThiS
37	fig|211586.9.peg.2179	Sulfur carrier protein adenylyltransferase ThiF
37	fig|211586.9.peg.2180	Hydroxymethylpyrimidine phosphate kinase ThiD (EC 2.7.4.7) / Thiamin-phosphate pyrophosphorylase (EC 2.5.1.3)
37	fig|211586.9.peg.2181	Hydroxymethylpyrimidine phosphate synthase ThiC (EC 4.1.99.17)
37	fig|211586.9.peg.2429	Predicted thiamin transporter PnuT
38	fig|211586.9.peg.3524	Periplasmic [Fe] hydrogenase large subunit (EC 1.12.7.2)
38	fig|211586.9.peg.3525	Periplasmic [Fe] hydrogenase small subunit (EC 1.12.7.2)
38	fig|211586.9.peg.3526	Formate dehydrogenase -O, gamma subunit (EC 1.2.1.2)
38	fig|211586.9.peg.3527	[FeFe]-hydrogenase maturation protein HydG
38	fig|211586.9.peg.3528	FIG01058065: hypothetical protein
38	fig|211586.9.peg.3529	[FeFe]-hydrogenase maturation protein HydE
38	fig|211586.9.peg.3530	[FeFe]-hydrogenase maturation GTPase HydF
39	fig|211586.9.peg.1275	FIG01056764: hypothetical protein
39	fig|211586.9.peg.1276	FIG01057445: hypothetical protein
39	fig|211586.9.peg.1277	Flavocytochrome c heme subunit
39	fig|211586.9.peg.1278	Flavocytochrome c flavin subunit
39	fig|211586.9.peg.3261	FIG01063379: hypothetical protein
39	fig|211586.9.peg.3262	Conserved domain protein
39	fig|211586.9.peg.3263	Flavocytochrome c heme subunit
40	fig|211586.9.peg.3685	MSHA biogenesis protein MshM
40	fig|211586.9.peg.3686	MSHA biogenesis protein MshL
40	fig|211586.9.peg.3687	MSHA biogenesis protein MshK
40	fig|211586.9.peg.3688	MSHA biogenesis protein MshJ
40	fig|211586.9.peg.3689	MSHA biogenesis protein MshI
40	fig|211586.9.peg.3690	MSHA biogenesis protein MshI
41	fig|211586.9.peg.1378	1-deoxy-D-xylulose 5-phosphate synthase (EC 2.2.1.7)
41	fig|211586.9.peg.1469	Undecaprenyl diphosphate synthase (EC 2.5.1.31)
41	fig|211586.9.peg.3102	tRNA pseudouridine 13 synthase (EC 4.2.1.-)
41	fig|211586.9.peg.3103	2-C-methyl-D-erythritol 2,4-cyclodiphosphate synthase (EC 4.6.1.12)
41	fig|211586.9.peg.3104	2-C-methyl-D-erythritol 4-phosphate cytidylyltransferase (EC 2.7.7.60)
41	fig|211586.9.peg.3105	Cell division protein DivIC (FtsB), stabilizes FtsL against RasP cleavage
42	fig|211586.9.peg.816	Na(+)-translocating NADH-quinone reductase subunit A (EC 1.6.5.-)
42	fig|211586.9.peg.817	Na(+)-translocating NADH-quinone reductase subunit B (EC 1.6.5.-)
42	fig|211586.9.peg.818	Na(+)-translocating NADH-quinone reductase subunit C (EC 1.6.5.-)
42	fig|211586.9.peg.819	Na(+)-translocating NADH-quinone reductase subunit D (EC 1.6.5.-)
42	fig|211586.9.peg.820	Na(+)-translocating NADH-quinone reductase subunit E (EC 1.6.5.-)
42	fig|211586.9.peg.821	Na(+)-translocating NADH-quinone reductase subunit F (EC 1.6.5.-)
43	fig|211586.9.peg.1877	[NiFe] hydrogenase metallocenter assembly protein HypF
43	fig|211586.9.peg.1878	Protein hydE
43	fig|211586.9.peg.1879	Hydrogenase maturation protease (EC 3.4.24.-)
43	fig|211586.9.peg.1880	Quinone-reactive Ni/Fe hydrogenase, cytochrome b subunit
43	fig|211586.9.peg.1881	Quinone-reactive Ni/Fe-hydrogenase large chain (EC 1.12.5.1)
43	fig|211586.9.peg.1882	Quinone-reactive Ni/Fe-hydrogenase small chain precursor (EC 1.12.5.1)
44	fig|211586.9.peg.740	Transcriptional activator MetR
44	fig|211586.9.peg.931	5-methyltetrahydrofolate--homocysteine methyltransferase (EC 2.1.1.13)
44	fig|211586.9.peg.978	Methionine transporter MetT
44	fig|211586.9.peg.3638	5,10-methylenetetrahydrofolate reductase (EC 1.5.1.20)
44	fig|211586.9.peg.3639	Aspartokinase (EC 2.7.2.4) / Homoserine dehydrogenase (EC 1.1.1.3)
44	fig|211586.9.peg.3640	Cystathionine gamma-synthase (EC 2.5.1.48)
45	fig|211586.9.peg.3321	Histidine kinase/response regulator hybrid protein
45	fig|211586.9.peg.3322	ABC transporter, permease protein
45	fig|211586.9.peg.3323	ABC transporter ATP-binding protein
45	fig|211586.9.peg.3324	ABC transporter, ATP-binding protein
45	fig|211586.9.peg.3325	FIG01059183: hypothetical protein
45	fig|211586.9.peg.3326	ABC transporter permease
46	fig|211586.9.peg.708	Aminomethyltransferase (glycine cleavage system T protein) (EC 2.1.2.10)
46	fig|211586.9.peg.709	Glycine cleavage system H protein
46	fig|211586.9.peg.710	Glycine dehydrogenase [decarboxylating] (glycine cleavage system P protein) (EC 1.4.4.2)
46	fig|211586.9.peg.3133	Ribonucleotide reductase transcriptional regulator NrdR
46	fig|211586.9.peg.3134	Serine hydroxymethyltransferase (EC 2.1.2.1)
46	fig|211586.9.peg.3135	ABC transporter, ATP-binding protein
47	fig|211586.9.peg.575	TonB-dependent receptor
47	fig|211586.9.peg.1180	tolB protein precursor, periplasmic protein involved in the tonb-independent uptake of group A colicins
47	fig|211586.9.peg.2246	FIG054297: Transcriptional regulator, AraC family
47	fig|211586.9.peg.2247	FIG160596: Signaling protein with membrane-bound sensor domain and GGDEF domain
47	fig|211586.9.peg.2248	TonB-dependent receptor
47	fig|211586.9.peg.2249	3-phytase (EC 3.1.3.8)
48	fig|211586.9.peg.2714	Anthranilate synthase, aminase component (EC 4.1.3.27) # TrpAa
48	fig|211586.9.peg.2715	Anthranilate synthase, amidotransferase component (EC 4.1.3.27) # TrpAb
48	fig|211586.9.peg.2716	Anthranilate phosphoribosyltransferase (EC 2.4.2.18)
48	fig|211586.9.peg.2717	Indole-3-glycerol phosphate synthase (EC 4.1.1.48) / Phosphoribosylanthranilate isomerase (EC 5.3.1.24)
48	fig|211586.9.peg.2718	Tryptophan synthase beta chain (EC 4.2.1.20)
48	fig|211586.9.peg.2719	Tryptophan synthase alpha chain (EC 4.2.1.20)
49	fig|211586.9.peg.1308	Cell wall-associated hydrolases (invasion-associated proteins)
49	fig|211586.9.peg.1309	Site-specific recombinase, phage integrase family
49	fig|211586.9.peg.1310	FIG01057707: hypothetical protein
49	fig|211586.9.peg.1311	FIG01057707: hypothetical protein
49	fig|211586.9.peg.1312	putative structure
49	fig|211586.9.peg.1313	FIG01060715: hypothetical protein
50	fig|211586.9.peg.784	Minor curlin subunit CsgB, nucleation component of curlin monomers
50	fig|211586.9.peg.785	Minor curlin subunit CsgB, nucleation component of curlin monomers
50	fig|211586.9.peg.786	Serine protease, subtilase family
50	fig|211586.9.peg.3317	Curli production assembly/transport component CsgG
50	fig|211586.9.peg.3318	Curli production assembly/transport component CsgF
50	fig|211586.9.peg.3319	Curli production assembly/transport component CsgE
51	fig|211586.9.peg.743	Macrolide-specific efflux protein MacA
51	fig|211586.9.peg.744	Macrolide export ATP-binding/permease protein MacB (EC 3.6.3.-)
51	fig|211586.9.peg.745	RND efflux system, outer membrane lipoprotein CmeC
51	fig|211586.9.peg.3150	Putative metal-dependent phosphohydrolase with tandem HD motifs
51	fig|211586.9.peg.3151	Acriflavin resistance protein
51	fig|211586.9.peg.3152	RND multidrug efflux membrane fusion protein MexE
52	fig|211586.9.peg.248	N-acetyl-gamma-glutamyl-phosphate reductase (EC 1.2.1.38)
52	fig|211586.9.peg.249	Acetylglutamate kinase (EC 2.7.2.8)
52	fig|211586.9.peg.250	Ornithine carbamoyltransferase (EC 2.1.3.3)
52	fig|211586.9.peg.251	Argininosuccinate synthase (EC 6.3.4.5)
52	fig|211586.9.peg.252	Argininosuccinate lyase (EC 4.3.2.1)
52	fig|211586.9.peg.3803	N-acetylglutamate synthase (EC 2.3.1.1)
53	fig|211586.9.peg.2216	4-hydroxy-2-oxoglutarate aldolase (EC 4.1.3.16) @ 2-dehydro-3-deoxyphosphogluconate aldolase (EC 4.1.2.14)
53	fig|211586.9.peg.2217	Phosphogluconate dehydratase (EC 4.2.1.12)
53	fig|211586.9.peg.2218	6-phosphogluconolactonase (EC 3.1.1.31), eukaryotic type
53	fig|211586.9.peg.2219	Glucose-6-phosphate 1-dehydrogenase (EC 1.1.1.49)
53	fig|211586.9.peg.2221	Pyruvate kinase (EC 2.7.1.40)
53	fig|211586.9.peg.3200	Transaldolase (EC 2.2.1.2)
54	fig|211586.9.peg.165	Microcystin dependent protein
54	fig|211586.9.peg.166	Microcystin dependent protein
54	fig|211586.9.peg.167	Microcystin dependent protein
54	fig|211586.9.peg.168	serine protease, subtilase family
54	fig|211586.9.peg.169	hypothetical protein
54	fig|211586.9.peg.170	Flagellar hook-length control protein FliK
55	fig|211586.9.peg.2353	Adenylosuccinate lyase (EC 4.3.2.2)
55	fig|211586.9.peg.2472	Phosphoribosylformylglycinamidine cyclo-ligase (EC 6.3.3.1)
55	fig|211586.9.peg.2473	Phosphoribosylglycinamide formyltransferase (EC 2.1.2.2)
55	fig|211586.9.peg.2757	Amidophosphoribosyltransferase (EC 2.4.2.14)
55	fig|211586.9.peg.2970	Phosphoribosylformylglycinamidine synthase, synthetase subunit (EC 6.3.5.3) / Phosphoribosylformylglycinamidine synthase, glutamine amidotransferase subunit (EC 6.3.5.3)
55	fig|211586.9.peg.3450	Ribose-phosphate pyrophosphokinase (EC 2.7.6.1)
56	fig|211586.9.peg.66	ABC-type Na+ efflux pump not coupled with H+ or K+ uptake, permease component NatB
56	fig|211586.9.peg.67	ABC-type Na+ transport system not coupled with H+ or K+ uptake, ATPase component NatA
56	fig|211586.9.peg.68	FIG032621: Hydrolase, alpha/beta hydrolase fold family
56	fig|211586.9.peg.69	Transcriptional regulator, GntR family
56	fig|211586.9.peg.70	ABC transporter, ATP-binding protein
56	fig|211586.9.peg.71	ABC transporter permease protein
57	fig|211586.9.peg.4116	Probable Co/Zn/Cd efflux system membrane fusion protein
57	fig|211586.9.peg.4117	Probable Co/Zn/Cd efflux system membrane fusion protein
57	fig|211586.9.peg.4118	Cobalt-zinc-cadmium resistance protein CzcA; Cation efflux system protein CusA
57	fig|211586.9.peg.4413	Cobalt-zinc-cadmium resistance protein CzcA; Cation efflux system protein CusA
57	fig|211586.9.peg.4414	Probable Co/Zn/Cd efflux system membrane fusion protein
57	fig|211586.9.peg.4415	conserved domain protein
58	fig|211586.9.peg.2236	Electron transport complex protein RnfA
58	fig|211586.9.peg.2237	Electron transport complex protein RnfB
58	fig|211586.9.peg.2238	Electron transport complex protein RnfC
58	fig|211586.9.peg.2239	Electron transport complex protein RnfD
58	fig|211586.9.peg.2240	Electron transport complex protein RnfG
58	fig|211586.9.peg.2241	Electron transport complex protein RnfE
59	fig|211586.9.peg.992	Na(+)-translocating NADH-quinone reductase subunit A (EC 1.6.5.-)
59	fig|211586.9.peg.993	Na(+)-translocating NADH-quinone reductase subunit B (EC 1.6.5.-)
59	fig|211586.9.peg.994	Na(+)-translocating NADH-quinone reductase subunit C (EC 1.6.5.-)
59	fig|211586.9.peg.995	Na(+)-translocating NADH-quinone reductase subunit D (EC 1.6.5.-)
59	fig|211586.9.peg.996	Na(+)-translocating NADH-quinone reductase subunit E (EC 1.6.5.-)
59	fig|211586.9.peg.997	Na(+)-translocating NADH-quinone reductase subunit F (EC 1.6.5.-)
60	fig|211586.9.peg.1899	Methyl-accepting chemotaxis protein
60	fig|211586.9.peg.1900	Anti-sigma B factor antagonist RsbV
60	fig|211586.9.peg.1901	Che cluster related two-component response regulator
60	fig|211586.9.peg.1902	Chemotaxis regulator - transmits chemoreceptor signals to flagelllar motor components CheY
60	fig|211586.9.peg.1903	Signal transduction histidine kinase CheA (EC 2.7.3.-)
60	fig|211586.9.peg.1904	Positive regulator of CheA protein activity (CheW)
61	fig|211586.9.peg.3908	Anaerobic dimethyl sulfoxide reductase chain B (EC 1.8.5.3), iron-sulfur binding subunit
61	fig|211586.9.peg.3909	Anaerobic dimethyl sulfoxide reductase chain A (EC 1.8.5.3), molybdopterin-binding domain
61	fig|211586.9.peg.3910	Outer membrane protein
61	fig|211586.9.peg.3911	Decaheme cytochrome c MtrA
61	fig|211586.9.peg.3912	FIG01062550: hypothetical protein
61	fig|211586.9.peg.3913	Putative oxidoreductase component of anaerobic dehydrogenases
62	fig|211586.9.peg.254	Type IV pilus biogenesis protein PilM
62	fig|211586.9.peg.255	Type IV pilus biogenesis protein PilN
62	fig|211586.9.peg.256	Type IV pilus biogenesis protein PilO
62	fig|211586.9.peg.257	Type IV pilus biogenesis protein PilP
62	fig|211586.9.peg.258	Type IV pilus biogenesis protein PilQ
63	fig|211586.9.peg.2946	N-acetylneuraminate synthase (EC 2.5.1.56)
63	fig|211586.9.peg.2947	Acetolactate synthase large subunit homolog
63	fig|211586.9.peg.2948	Short-chain dehydrogenase/reductase SDR
63	fig|211586.9.peg.2949	FIG01064861: hypothetical protein
63	fig|211586.9.peg.2950	FIG01060718: hypothetical protein
64	fig|211586.9.peg.3674	MSHA biogenesis protein MshQ
64	fig|211586.9.peg.3681	MSHA biogenesis protein MshF2
64	fig|211586.9.peg.3682	MSHA biogenesis protein MshG
64	fig|211586.9.peg.3683	MSHA biogenesis protein MshE
64	fig|211586.9.peg.3684	MSHA biogenesis protein MshN
65	fig|211586.9.peg.309	2-methylaconitate cis-trans isomerase
65	fig|211586.9.peg.310	2-methylcitrate dehydratase (2-methyl-trans-aconitate forming) (EC 4.2.1.117)
65	fig|211586.9.peg.311	2-methylcitrate synthase (EC 2.3.3.5)
65	fig|211586.9.peg.312	Methylisocitrate lyase (EC 4.1.3.30)
65	fig|211586.9.peg.313	Propionate catabolism operon transcriptional regulator of GntR family
66	fig|211586.9.peg.769	Type IV fimbrial biogenesis protein PilX
66	fig|211586.9.peg.770	Prepilin-type cleavage/methylation-like protein
66	fig|211586.9.peg.771	Type IV fimbrial biogenesis protein PilV
66	fig|211586.9.peg.772	Type IV fimbrial biogenesis protein FimT
66	fig|211586.9.peg.773	Type IV pilus biogenesis protein PilE
67	fig|211586.9.peg.3714	Rtn protein
67	fig|211586.9.peg.3715	ABC transporter protein
67	fig|211586.9.peg.3716	ABC transporter, ATP-binding/permease protein
67	fig|211586.9.peg.3717	HlyD family secretion protein
67	fig|211586.9.peg.3718	RTX toxin, putative
68	fig|211586.9.peg.2708	phage integrase family protein
68	fig|211586.9.peg.2709	Segregation and condensation protein B
68	fig|211586.9.peg.2710	Segregation and condensation protein A
68	fig|211586.9.peg.2711	Hypothetical YciO protein, TsaC/YrdC paralog
68	fig|211586.9.peg.2712	FIG00031715: Predicted metal-dependent phosphoesterases (PHP family)
69	fig|211586.9.peg.555	Ubiquinol-cytochrome C reductase iron-sulfur subunit (EC 1.10.2.2)
69	fig|211586.9.peg.556	Ubiquinol-cytochrome C reductase, cytochrome B subunit (EC 1.10.2.2)
69	fig|211586.9.peg.557	Ubiquinol-cytochrome C reductase, cytochrome C1 subunit
69	fig|211586.9.peg.558	Stringent starvation protein A
69	fig|211586.9.peg.559	Stringent starvation protein B
70	fig|211586.9.peg.4287	HigB toxin protein
70	fig|211586.9.peg.4288	HigA protein (antitoxin to HigB)
70	fig|211586.9.peg.4416	FIG01057921: hypothetical protein
70	fig|211586.9.peg.4417	FIG01059418: hypothetical protein
70	fig|211586.9.peg.4418	FIG01058405: hypothetical protein
71	fig|211586.9.peg.3792	3-isopropylmalate dehydratase small subunit (EC 4.2.1.33)
71	fig|211586.9.peg.3793	3-isopropylmalate dehydratase large subunit (EC 4.2.1.33)
71	fig|211586.9.peg.3794	3-isopropylmalate dehydrogenase (EC 1.1.1.85)
71	fig|211586.9.peg.3795	2-isopropylmalate synthase (EC 2.3.3.13)
71	fig|211586.9.peg.3899	Acetolactate synthase large subunit (EC 2.2.1.6)
72	fig|211586.9.peg.4311	hypothetical protein
72	fig|211586.9.peg.4312	bacteriocin-like peptide
72	fig|211586.9.peg.4313	bacteriocin-like peptide
72	fig|211586.9.peg.4314	toxin secretion ABC transporter, ATP-binding subunit/permease protein, putative
72	fig|211586.9.peg.4315	toxin secretion, membrane fusion protein
73	fig|211586.9.peg.1757	Phospholipid-binding protein
73	fig|211586.9.peg.1758	hypothetical protein
73	fig|211586.9.peg.1759	hypothetical protein
73	fig|211586.9.peg.1760	L-proline glycine betaine binding ABC transporter protein ProX (TC 3.A.1.12.1) / Osmotic adaptation
73	fig|211586.9.peg.1761	RidA/YER057c/UK114 superfamily, group 1
74	fig|211586.9.peg.764	Nitrate reductase cytochrome c550-type subunit
74	fig|211586.9.peg.765	Polyferredoxin NapH (periplasmic nitrate reductase)
74	fig|211586.9.peg.766	Ferredoxin-type protein NapG (periplasmic nitrate reductase)
74	fig|211586.9.peg.767	Periplasmic nitrate reductase NapA (EC 1.7.99.4)
74	fig|211586.9.peg.768	Periplasmic nitrate reductase component NapD
75	fig|211586.9.peg.1872	[NiFe] hydrogenase nickel incorporation protein HypA
75	fig|211586.9.peg.1873	[NiFe] hydrogenase metallocenter assembly protein HypE
75	fig|211586.9.peg.1874	[NiFe] hydrogenase metallocenter assembly protein HypD
75	fig|211586.9.peg.1875	[NiFe] hydrogenase metallocenter assembly protein HypC
75	fig|211586.9.peg.1876	[NiFe] hydrogenase nickel incorporation-associated protein HypB
76	fig|211586.9.peg.2262	response regulator
76	fig|211586.9.peg.2263	hypothetical protein
76	fig|211586.9.peg.2264	response regulator
76	fig|211586.9.peg.2265	response regulator
76	fig|211586.9.peg.2266	hypothetical protein
77	fig|211586.9.peg.2104	Putative analog of CcoH, COG3198
77	fig|211586.9.peg.2105	Cytochrome c oxidase subunit CcoP (EC 1.9.3.1)
77	fig|211586.9.peg.2106	Cytochrome c oxidase subunit CcoQ (EC 1.9.3.1)
77	fig|211586.9.peg.2107	Cytochrome c oxidase subunit CcoO (EC 1.9.3.1)
77	fig|211586.9.peg.2108	Cytochrome c oxidase subunit CcoN (EC 1.9.3.1)
78	fig|211586.9.peg.2335	Deoxycytidine triphosphate deaminase (EC 3.5.4.13)
78	fig|211586.9.peg.2336	Uridine kinase (EC 2.7.1.48) [C1]
78	fig|211586.9.peg.2337	[4Fe-4S] cluster assembly scaffold protein Mrp (=ApbC)
78	fig|211586.9.peg.2338	Methionyl-tRNA synthetase (EC 6.1.1.10)
79	fig|211586.9.peg.649	cytochrome c554
79	fig|211586.9.peg.650	oxidoreductase, molybdopterin-binding
79	fig|211586.9.peg.651	putative periplasmic protein
79	fig|211586.9.peg.652	monoheme cytochrome c
80	fig|211586.9.peg.89	Imidazolonepropionase (EC 3.5.2.7)
80	fig|211586.9.peg.90	Histidine utilization repressor
80	fig|211586.9.peg.91	Urocanate hydratase (EC 4.2.1.49)
80	fig|211586.9.peg.92	Histidine ammonia-lyase (EC 4.3.1.3)
81	fig|211586.9.peg.3510	FIG01056801: hypothetical protein
81	fig|211586.9.peg.3511	FIG01056911: hypothetical protein
81	fig|211586.9.peg.3512	Copper metallochaperone, bacterial analog of Cox17 protein
81	fig|211586.9.peg.3513	Enoyl-CoA hydratase (EC 4.2.1.17)
82	fig|211586.9.peg.564	Acetylornithine aminotransferase (EC 2.6.1.11) / N-succinyl-L,L-diaminopimelate aminotransferase (EC 2.6.1.17) / Succinylornithine transaminase (EC 2.6.1.81)
82	fig|211586.9.peg.565	Arginine N-succinyltransferase (EC 2.3.1.109)
82	fig|211586.9.peg.566	Succinylglutamic semialdehyde dehydrogenase (EC 1.2.1.71)
82	fig|211586.9.peg.567	FIG008480: hypothetical protein
83	fig|211586.9.peg.4095	2-succinyl-5-enolpyruvyl-6-hydroxy-3-cyclohexene-1-carboxylic-acid synthase (EC 2.2.1.9)
83	fig|211586.9.peg.4096	2-succinyl-6-hydroxy-2,4-cyclohexadiene-1-carboxylate synthase (EC 4.2.99.20)
83	fig|211586.9.peg.4097	O-succinylbenzoate synthase (EC 4.2.1.113)
83	fig|211586.9.peg.4098	O-succinylbenzoic acid--CoA ligase (EC 6.2.1.26)
84	fig|211586.9.peg.2784	FIG00657500: hypothetical protein
84	fig|211586.9.peg.2785	BatA (Bacteroides aerotolerance operon)
84	fig|211586.9.peg.2786	BatB / BatC
84	fig|211586.9.peg.2787	BatD
85	fig|211586.9.peg.29	Trk system potassium uptake protein TrkA
85	fig|211586.9.peg.30	16S rRNA (cytosine(967)-C(5))-methyltransferase (EC 2.1.1.176)
85	fig|211586.9.peg.31	Methionyl-tRNA formyltransferase (EC 2.1.2.9)
85	fig|211586.9.peg.32	Peptide deformylase (EC 3.5.1.88)
86	fig|211586.9.peg.1436	Enoyl-[acyl-carrier-protein] reductase [FMN] (EC 1.3.1.9), inferred for PFA pathway
86	fig|211586.9.peg.1437	omega-3 polyunsaturated fatty acid synthase subunit, PfaC
86	fig|211586.9.peg.1438	omega-3 polyunsaturated fatty acid synthase subunit, PfaB
86	fig|211586.9.peg.1439	omega-3 polyunsaturated fatty acid synthase subunit, PfaA
87	fig|211586.9.peg.3845	Phosphate transport ATP-binding protein PstB (TC 3.A.1.7.1)
87	fig|211586.9.peg.3846	Phosphate transport system permease protein PstA (TC 3.A.1.7.1)
87	fig|211586.9.peg.3847	Phosphate transport system permease protein PstC (TC 3.A.1.7.1)
87	fig|211586.9.peg.3848	Phosphate ABC transporter, periplasmic phosphate-binding protein PstS (TC 3.A.1.7.1)
88	fig|211586.9.peg.1108	TorA-specific chaperone protein, TorD
88	fig|211586.9.peg.1109	Trimethylamine-N-oxide reductase (EC 1.7.2.3), TorA
88	fig|211586.9.peg.1110	Trimethylamine-N-oxide reductase associated c-type cytochrome, TorC
88	fig|211586.9.peg.1111	TorE protein
89	fig|211586.9.peg.1013	Chaperone protein DnaK
89	fig|211586.9.peg.1014	Chaperone protein DnaJ
89	fig|211586.9.peg.1377	Heat shock protein GrpE
89	fig|211586.9.peg.1810	Chaperone protein HtpG
90	fig|211586.9.peg.350	FIG01062816: hypothetical protein
90	fig|211586.9.peg.351	hypothetical protein
90	fig|211586.9.peg.352	DNA-binding protein, putative
90	fig|211586.9.peg.353	hypothetical protein
91	fig|211586.9.peg.1280	DNA-binding response regulator
91	fig|211586.9.peg.1281	Tetrathionate reductase sensory transduction histidine kinase
91	fig|211586.9.peg.3724	Tetrathionate reductase sensory transduction histidine kinase
91	fig|211586.9.peg.3725	Tetrathionate reductase two-component response regulator
92	fig|211586.9.peg.3181	Type IV fimbrial biogenesis protein PilY1
92	fig|211586.9.peg.3182	Type IV fimbrial biogenesis protein PilX
92	fig|211586.9.peg.3183	Type IV fimbrial biogenesis protein PilW
92	fig|211586.9.peg.3184	Type IV fimbrial biogenesis protein PilV
93	fig|211586.9.peg.4138	Fumarate reductase flavoprotein subunit (EC 1.3.99.1)
93	fig|211586.9.peg.4139	FIG01059549: hypothetical protein
93	fig|211586.9.peg.4140	Probable two-component sensor
93	fig|211586.9.peg.4141	DNA-binding response regulator ColR
94	fig|211586.9.peg.846	Phosphoglycerate kinase (EC 2.7.2.3)
94	fig|211586.9.peg.847	Fructose-bisphosphate aldolase class II (EC 4.1.2.13)
94	fig|211586.9.peg.848	FIG01056688: hypothetical protein
94	fig|211586.9.peg.3106	Enolase (EC 4.2.1.11)
95	fig|211586.9.peg.1208	RNA polymerase sigma factor RpoE
95	fig|211586.9.peg.1209	Sigma factor RpoE negative regulatory protein RseA
95	fig|211586.9.peg.1210	Sigma factor RpoE negative regulatory protein RseB precursor
95	fig|211586.9.peg.1211	Sigma factor RpoE regulatory protein RseC
96	fig|211586.9.peg.2117	tRNA 5-methylaminomethyl-2-thiouridine synthase TusD
96	fig|211586.9.peg.2118	tRNA 5-methylaminomethyl-2-thiouridine synthase TusC
96	fig|211586.9.peg.2119	tRNA 5-methylaminomethyl-2-thiouridine synthase TusB
96	fig|211586.9.peg.2120	tRNA 2-thiouridine synthesizing protein E (EC 2.8.1.-)
97	fig|211586.9.peg.1933	Glycosylase BF2339
97	fig|211586.9.peg.2186	Alpha-glucosidase (EC 3.2.1.20)
97	fig|211586.9.peg.2193	Predicted maltose transporter MalT
97	fig|211586.9.peg.2194	Glucoamylase (EC 3.2.1.3)
98	fig|211586.9.peg.2409	Mu-like prophage FluMu protein gp37
98	fig|211586.9.peg.2410	Mu-like prophage FluMu protein GP38
98	fig|211586.9.peg.2411	Bacteriophage tail sheath protein
98	fig|211586.9.peg.2412	Phage tail tube protein
99	fig|211586.9.peg.3491	Integrase/recombinase
99	fig|211586.9.peg.3492	ATPase, AAA family
99	fig|211586.9.peg.3493	FIG01058424: hypothetical protein
99	fig|211586.9.peg.3494	FIG01060402: hypothetical protein
100	fig|211586.9.peg.485	Arsenical resistance operon repressor
100	fig|211586.9.peg.486	Arsenate reductase (EC 1.20.4.1)
100	fig|211586.9.peg.487	Arsenical-resistance protein ACR3
100	fig|211586.9.peg.488	Transporter
101	fig|211586.9.peg.1724	RND multidrug efflux transporter; Acriflavin resistance protein
101	fig|211586.9.peg.1725	RND multidrug efflux transporter; Acriflavin resistance protein
101	fig|211586.9.peg.1726	Probable Co/Zn/Cd efflux system membrane fusion protein
102	fig|211586.9.peg.281	outer membrane porin, putative
102	fig|211586.9.peg.282	Putrescine/proton symporter, putrescine/ornithine antiporter PotE
102	fig|211586.9.peg.283	Ornithine decarboxylase (EC 4.1.1.17)
103	fig|211586.9.peg.4306	hypothetical protein
103	fig|211586.9.peg.4307	phage integrase family protein
103	fig|211586.9.peg.4308	phage integrase family protein
104	fig|211586.9.peg.3711	Cytochrome c family protein
104	fig|211586.9.peg.3712	FIG01058276: hypothetical protein
104	fig|211586.9.peg.3713	Octaheme tetrathionate reductase
105	fig|211586.9.peg.3643	Polysulfide reductase PsrC (EC 1.12.98.4), anchor subunit
105	fig|211586.9.peg.3644	Polysulfide reductase PsrB (EC 1.12.98.4), Fe-S subunit
105	fig|211586.9.peg.3645	Polysulfide reductase PsrA (EC 1.12.98.4), molybdoperterin-binding subunit
106	fig|211586.9.peg.1925	Exodeoxyribonuclease V alpha chain (EC 3.1.11.5) ## RecD
106	fig|211586.9.peg.1926	Exodeoxyribonuclease V beta chain (EC 3.1.11.5) ## RecB
106	fig|211586.9.peg.1927	Exodeoxyribonuclease V gamma chain (EC 3.1.11.5) ## RecC
107	fig|211586.9.peg.4303	Prevent host death protein, Phd antitoxin # A
107	fig|211586.9.peg.4304	Death on curing protein, Doc toxin
107	fig|211586.9.peg.4305	hypothetical protein
108	fig|211586.9.peg.751	Alkaline phosphatase (EC 3.1.3.1)
108	fig|211586.9.peg.752	Glutathione synthetase (EC 6.3.2.3)
108	fig|211586.9.peg.753	Ribosomal RNA small subunit methyltransferase E (EC 2.1.1.-)
109	fig|211586.9.peg.2418	Bacteriophage protein GP46
109	fig|211586.9.peg.2419	Phage FluMu protein gp47
109	fig|211586.9.peg.2420	FIG121501: Prophage tail protein
110	fig|211586.9.peg.2823	TRAP-type C4-dicarboxylate transport system, periplasmic component
110	fig|211586.9.peg.2824	TRAP-type transport system, small permease component, predicted N-acetylneuraminate transporter
110	fig|211586.9.peg.2825	TRAP-type C4-dicarboxylate transport system, large permease component
111	fig|211586.9.peg.4293	conserved hypothetical protein
111	fig|211586.9.peg.4294	FIG01064470: hypothetical protein
111	fig|211586.9.peg.4295	hypothetical protein
112	fig|211586.9.peg.906	FIG01057005: hypothetical protein
112	fig|211586.9.peg.907	Phophatidylinositol-4-phosphate 5-kinase (EC 2.7.1.68)
112	fig|211586.9.peg.908	FIG01059126: hypothetical protein
113	fig|211586.9.peg.2072	Positive regulator of CheA protein activity (CheW)
113	fig|211586.9.peg.2073	Chemotaxis protein methyltransferase CheR (EC 2.1.1.80)
113	fig|211586.9.peg.2074	Chemotaxis protein CheD
114	fig|211586.9.peg.2851	Conserved hypothetical protein (perhaps related to histidine degradation)
114	fig|211586.9.peg.2852	hypothetical protein
114	fig|211586.9.peg.2853	FIG01060977: hypothetical protein
115	fig|211586.9.peg.2032	Acetolactate synthase small subunit (EC 2.2.1.6)
115	fig|211586.9.peg.2033	Acetolactate synthase large subunit (EC 2.2.1.6)
115	fig|211586.9.peg.3898	Acetolactate synthase small subunit (EC 2.2.1.6)
116	fig|211586.9.peg.2188	Bifunctional protein: zinc-containing alcohol dehydrogenase; quinone oxidoreductase ( NADPH:quinone reductase) (EC 1.1.1.-); Similar to arginate lyase
116	fig|211586.9.peg.2189	N-ethylmaleimide reductase
116	fig|211586.9.peg.2190	2,4-dienoyl-CoA reductase [NADPH] (EC 1.3.1.34)
117	fig|211586.9.peg.268	Glycine cleavage system transcriptional activator
117	fig|211586.9.peg.269	Integral membrane domain protein
117	fig|211586.9.peg.4015	Copper sensory histidine kinase CpxA
118	fig|211586.9.peg.3837	Trk system potassium uptake protein TrkA
118	fig|211586.9.peg.3838	Potassium uptake protein TrkH
118	fig|211586.9.peg.3839	Thiamin biosynthesis lipoprotein ApbE
119	fig|211586.9.peg.496	sensory box histidine kinase
119	fig|211586.9.peg.497	Two-component response regulator
119	fig|211586.9.peg.498	diguanylate cyclase/phosphodiesterase (GGDEF & EAL domains) with PAS/PAC sensor(s)
120	fig|211586.9.peg.480	N-acetyltransferase ElaA
120	fig|211586.9.peg.481	FIG01057278: hypothetical protein
120	fig|211586.9.peg.482	Fe-S oxidoreductase
121	fig|211586.9.peg.3699	Putative stomatin/prohibitin-family membrane protease subunit YbbK
121	fig|211586.9.peg.3700	Putative stomatin/prohibitin-family membrane protease subunit YbbK
121	fig|211586.9.peg.3701	Putative activity regulator of membrane protease YbbK
122	fig|211586.9.peg.1145	Gamma-glutamyl-putrescine oxidase (EC1.4.3.-)
122	fig|211586.9.peg.1146	Succinate-semialdehyde dehydrogenase [NADP+] (EC 1.2.1.79)
122	fig|211586.9.peg.1147	Gamma-aminobutyrate:alpha-ketoglutarate aminotransferase (EC 2.6.1.19)
123	fig|211586.9.peg.1621	Phage shock protein A @ Suppressor of sigma54-dependent transcription, PspA-like
123	fig|211586.9.peg.1622	Phage shock protein B
123	fig|211586.9.peg.1623	Phage shock protein C
124	fig|211586.9.peg.971	hypothetical protein
124	fig|211586.9.peg.3481	Putative arylsulfate sulfotransferase (EC 2.8.2.22)
124	fig|211586.9.peg.3482	hypothetical protein
125	fig|211586.9.peg.2503	hypothetical protein
125	fig|211586.9.peg.2504	Glyoxalase family protein
125	fig|211586.9.peg.2505	FIG01058172: hypothetical protein
126	fig|211586.9.peg.3812	Orotate phosphoribosyltransferase (EC 2.4.2.10)
126	fig|211586.9.peg.3813	Ribonuclease PH (EC 2.7.7.56)
126	fig|211586.9.peg.3814	Protein YicC
127	fig|211586.9.peg.628	FIG01063983: hypothetical protein
127	fig|211586.9.peg.629	FIG01057603: hypothetical protein
127	fig|211586.9.peg.630	Methyl-directed repair DNA adenine methylase (EC 2.1.1.72)
128	fig|211586.9.peg.3283	Dihydrofolate reductase (EC 1.5.1.3)
128	fig|211586.9.peg.3284	FIG001826: putative inner membrane protein
128	fig|211586.9.peg.3285	FIG023911: putative membrane protein
129	fig|211586.9.peg.86	hypothetical protein
129	fig|211586.9.peg.87	Purine nucleoside phosphorylase (EC 2.4.2.1)
129	fig|211586.9.peg.88	Na+ dependent nucleoside transporter NupC
130	fig|211586.9.peg.4	Inner membrane protein translocase component YidC, long form
130	fig|211586.9.peg.5	Protein YidD
130	fig|211586.9.peg.6	Ribonuclease P protein component (EC 3.1.26.5)
131	fig|211586.9.peg.3850	NAD(P)H oxidoreductase YRKL (EC 1.6.99.-) @ Putative NADPH-quinone reductase (modulator of drug activity B) @ Flavodoxin 2
131	fig|211586.9.peg.3851	Na+ dependent nucleoside transporter NupC
131	fig|211586.9.peg.3852	N-Ribosylnicotinamide phosphorylase (EC 2.4.2.1) ## predicted
132	fig|211586.9.peg.3397	Adenylate cyclase (EC 4.6.1.1)
132	fig|211586.9.peg.3398	Transport ATP-binding protein CydC
132	fig|211586.9.peg.3399	Transport ATP-binding protein CydD
133	fig|211586.9.peg.409	FIG01058726: hypothetical protein
133	fig|211586.9.peg.410	FIG01059416: hypothetical protein
133	fig|211586.9.peg.411	putative iron-regulated membrane protein
134	fig|211586.9.peg.1591	outer membrane protein, MtrB
134	fig|211586.9.peg.1592	periplasmic decaheme cytochrome c, MtrA
134	fig|211586.9.peg.1593	surface localized decaheme cytochrome c lipoprotein, MtrC
135	fig|211586.9.peg.4020	Ni,Fe-hydrogenase I cytochrome b subunit
135	fig|211586.9.peg.4021	Ubiquinol-cytochrome C reductase, cytochrome B subunit (EC 1.10.2.2)
135	fig|211586.9.peg.4022	Nitrate/TMAO reductases, membrane-bound tetraheme cytochrome c subunit
136	fig|211586.9.peg.3720	Chitooligosaccharide deacetylase (EC 3.5.1.-)
136	fig|211586.9.peg.3721	lipoprotein, putative
136	fig|211586.9.peg.3722	N-ethylmaleimide reductase
137	fig|211586.9.peg.647	FIG01060384: hypothetical protein
137	fig|211586.9.peg.648	hypothetical protein
137	fig|211586.9.peg.940	hypothetical protein
138	fig|211586.9.peg.2152	Ribonucleotide reductase of class Ia (aerobic), alpha subunit (EC 1.17.4.1)
138	fig|211586.9.peg.2153	Ribonucleotide reductase of class Ia (aerobic), beta subunit (EC 1.17.4.1)
138	fig|211586.9.peg.2154	YfaE: ferredoxin involved with ribonucleotide reductase diferric-tyrosyl radical (Y*) cofactor maintenance
139	fig|211586.9.peg.1534	Predicted membrane fusion protein (MFP) component of efflux pump, membrane anchor protein YbhG
139	fig|211586.9.peg.1535	ABC-type multidrug transport system, ATPase component
139	fig|211586.9.peg.1536	ABC transporter, permease protein
140	fig|211586.9.peg.1595	surface localized decaheme cytochrome c lipoprotein, MtrF
140	fig|211586.9.peg.1596	outer membrane protein, MtrE
140	fig|211586.9.peg.1597	periplasmic decaheme cytochrome c, MtrD
141	fig|211586.9.peg.3514	FIG01058333: hypothetical protein
141	fig|211586.9.peg.3515	hypothetical protein
141	fig|211586.9.peg.3516	FIG01057489: hypothetical protein
142	fig|211586.9.peg.2967	Cyd operon protein YbgT
142	fig|211586.9.peg.2968	Cytochrome d ubiquinol oxidase subunit II (EC 1.10.3.-)
142	fig|211586.9.peg.2969	Cytochrome d ubiquinol oxidase subunit I (EC 1.10.3.-)
143	fig|211586.9.peg.2324	Paraquat-inducible protein A
143	fig|211586.9.peg.2325	Paraquat-inducible protein A
143	fig|211586.9.peg.2326	Paraquat-inducible protein B
144	fig|211586.9.peg.472	outer membrane efflux family protein, putative
144	fig|211586.9.peg.473	Probable Co/Zn/Cd efflux system membrane fusion protein
144	fig|211586.9.peg.474	Cobalt-zinc-cadmium resistance protein CzcA; Cation efflux system protein CusA
145	fig|211586.9.peg.4405	hypothetical protein
145	fig|211586.9.peg.4406	hypothetical protein
145	fig|211586.9.peg.4407	hypothetical protein
146	fig|211586.9.peg.3028	Cell division integral membrane protein, YGGT family
146	fig|211586.9.peg.3029	COG1872
146	fig|211586.9.peg.3030	FIG003551: hypothetical protein
147	fig|211586.9.peg.2902	Flagellar biosynthesis protein FliR
147	fig|211586.9.peg.2903	Flagellar biosynthesis protein FliQ
147	fig|211586.9.peg.2904	Flagellar biosynthesis protein FliP
148	fig|211586.9.peg.1842	Transcriptional regulator, LysR family, in formaldehyde detoxification operon
148	fig|211586.9.peg.1843	S-(hydroxymethyl)glutathione dehydrogenase (EC 1.1.1.284)
148	fig|211586.9.peg.1844	S-formylglutathione hydrolase (EC 3.1.2.12)
149	fig|211586.9.peg.4161	FIG01057441: hypothetical protein
149	fig|211586.9.peg.4162	Propeptide, PepSY amd peptidase M4 precursor
149	fig|211586.9.peg.4163	Two-component system response regulator OmpR
150	fig|211586.9.peg.1058	Magnesium and cobalt efflux protein CorC
150	fig|211586.9.peg.1059	Metal-dependent hydrolase YbeY, involved in rRNA and/or ribosome maturation and assembly
150	fig|211586.9.peg.1060	Phosphate starvation-inducible protein PhoH, predicted ATPase
151	fig|211586.9.peg.3096	RecA protein
151	fig|211586.9.peg.4123	SOS-response repressor and protease LexA (EC 3.4.21.88)
151	fig|211586.9.peg.4124	SOS-response cell division inhibitor
152	fig|211586.9.peg.3842	Flagellar motor rotation protein MotB
152	fig|211586.9.peg.3843	Flagellar motor rotation protein MotA
152	fig|211586.9.peg.3844	exopolysaccharide synthesis protein, putative
153	fig|211586.9.peg.2086	Branched-chain alpha-keto acid dehydrogenase, E1 component, alpha subunit (EC 1.2.4.4)
153	fig|211586.9.peg.2087	Branched-chain alpha-keto acid dehydrogenase, E1 component, beta subunit (EC 1.2.4.4)
153	fig|211586.9.peg.2088	Dihydrolipoamide acyltransferase component of branched-chain alpha-keto acid dehydrogenase complex (EC 2.3.1.168)
154	fig|211586.9.peg.1883	C-type cytochrome biogenesis protein ResA (thioredoxin)
[truncated: 386 more rows]

## Sheet: ARs Thermus
1	fig|300852.3.peg.2	Translation initiation factor 3
[truncated: 1,421 more rows]

[truncated: 1 more sheets: ARs E.coli]
